# Supplementary material for: A deep siamese neural network improves metagenome-assembled genomes in microbiome datasets across different environments
Source: Nat Commun. 2022 Apr 28;13:2326. doi: 10.1038/s41467-022-29843-y (PMC9051138; doi:10.1038/s41467-022-29843-y)
Supplement: Supplementary file 5 — Supplementary Dataset 2 [file 41467_2022_29843_MOESM5_ESM.xlsx]

## Sheet: soil
Supplementary Data 2. Soil samples used in the benchmarking.
Run	Assay Type	AvgSpotLen	Bases	BioProject	BioSample	BioSampleModel	Bytes	Center Name	Collection_date	Consent	DATASTORE filetype	DATASTORE provider	DATASTORE region	Experiment	geo_loc_name_country	geo_loc_name_country_continent	geo_loc_name	Host	Instrument	Isolation_Source	lat_lon	Library Name	LibraryLayout	LibrarySelection	LibrarySource	nominal_length (run)	Organism	Platform	ReleaseDate	Run_ID (run)	Sample Name	SRA Study
SRR3989454	WGS	502	20511133162	PRJNA329929	SAMN05421524	Metagenome or environmental	11653603100	JGI	2013-09-25	public	fastq,sra	gs,ncbi,s3	gs.US,ncbi.public,s3.us-east-1	SRX1991101	USA	North America	USA:Angelo Coastal Reserve\, California\, USA	not applicable	Illumina HiSeq 2500	Angelo Coastal Reserve\, California\, USA	39.718176 N 123.652732 W	TGUT	PAIRED	other	METAGENOMIC	800	soil metagenome	ILLUMINA	2016-07-30T00:00:00Z	7808	Gp0071736	SRP080528
SRR3989440	WGS	502	21786557534	PRJNA329926	SAMN05421649	Metagenome or environmental	12521695252	JGI	2013-08-20	public	fastq,sra	gs,ncbi,s3	gs.US,ncbi.public,s3.us-east-1	SRX1991087	USA	North America	USA:Angelo Coastal Reserve\, California\, USA	not applicable	Illumina HiSeq 2500	Angelo Coastal Reserve\, California\, USA	39.718176 N 123.652732 W	TGUO	PAIRED	other	METAGENOMIC	800	soil metagenome	ILLUMINA	2016-07-30T00:00:00Z	7808	Gp0071733	SRP080516
SRR3989475	WGS	502	20323159764	PRJNA329930	SAMN05421920	Metagenome or environmental	11884210293	JGI	2013-09-27	public	fastq,sra	gs,ncbi,s3	gs.US,ncbi.public,s3.us-east-1	SRX1991122	USA	North America	USA:Angelo Coastal Reserve\, California\, USA	not applicable	Illumina HiSeq 2500	Angelo Coastal Reserve\, California\, USA	39.718176 N 123.652732 W	TGUU	PAIRED	other	METAGENOMIC	800	soil metagenome	ILLUMINA	2016-07-30T00:00:00Z	7808	Gp0071737	SRP080549
SRR3989449	WGS	502	18014682142	PRJNA329928	SAMN05421921	Metagenome or environmental	10393347010	JGI	2013-09-25	public	fastq,sra	gs,ncbi,s3	gs.US,ncbi.public,s3.us-east-1	SRX1991096	USA	North America	USA:Angelo Coastal Reserve\, California\, USA	not applicable	Illumina HiSeq 2500	Angelo Coastal Reserve\, California\, USA	39.718176 N 123.652732 W	TGUS	PAIRED	other	METAGENOMIC	800	soil metagenome	ILLUMINA	2016-07-30T00:00:00Z	7808	Gp0071735	SRP080524
SRR3989441	WGS	502	21420791800	PRJNA329927	SAMN05421922	Metagenome or environmental	12236205480	JGI	2013-08-20	public	fastq,sra	gs,ncbi,s3	gs.US,ncbi.public,s3.us-east-1	SRX1991088	USA	North America	USA:Angelo Coastal Reserve\, California\, USA	not applicable	Illumina HiSeq 2500	Angelo Coastal Reserve\, California\, USA	39.718176 N 123.652732 W	TGUP	PAIRED	other	METAGENOMIC	800	soil metagenome	ILLUMINA	2016-07-30T00:00:00Z	7808	Gp0071734	SRP080517
SRR3989442	WGS	502	24303090562	PRJNA329927	SAMN05421922	Metagenome or environmental	15373679758	JGI	2013-08-20	public	fastq,sra	gs,ncbi,s3	gs.US,ncbi.public,s3.us-east-1	SRX1991089	USA	North America	USA:Angelo Coastal Reserve\, California\, USA	not applicable	Illumina HiSeq 2500	Angelo Coastal Reserve\, California\, USA	39.718176 N 123.652732 W	UHAW	PAIRED	other	METAGENOMIC	800	soil metagenome	ILLUMINA	2016-07-30T00:00:00Z	7900	Gp0071734	SRP080517
SRR5438874	WGS	502	21875356314	PRJNA365884	SAMN06264383	Metagenome or environmental	11825787394	JGI	2014-10-09	public	fastq,sra	gs,ncbi,s3	gs.US,ncbi.public,s3.us-east-1	SRX2728780	USA	North America	USA: California\, Angelo Coastal Reserve	not applicable	Illumina HiSeq 2500	grassland soil	39.7392 N 123.6308 W	ACOPX	PAIRED	other	METAGENOMIC	800	soil metagenome	ILLUMINA	2017-04-12T00:00:00Z	9218	Gp0111004	SRP103686
SRR5438876	WGS	502	20554034082	PRJNA365728	SAMN06264384	Metagenome or environmental	11360889094	JGI	2014-10-09	public	fastq,sra	gs,ncbi,s3	gs.US,ncbi.public,s3.us-east-1	SRX2728781	USA	North America	USA: California\, Angelo Coastal Reserve	not applicable	Illumina HiSeq 2500	grassland soil	39.7392 N 123.6308 W	ACOPW	PAIRED	other	METAGENOMIC	800	soil metagenome	ILLUMINA	2017-04-12T00:00:00Z	9218	Gp0111003	SRP103687
SRR5438132	WGS	502	24153872568	PRJNA365721	SAMN06264385	Metagenome or environmental	13287830799	JGI	2014-10-09	public	fastq,sra	gs,ncbi,s3	gs.US,ncbi.public,s3.us-east-1	SRX2728093	USA	North America	USA: California\, Angelo Coastal Reserve	not applicable	Illumina HiSeq 2500	grassland soil	39.7392 N 123.6308 W	ACHUX	PAIRED	other	METAGENOMIC	800	soil metagenome	ILLUMINA	2017-04-12T00:00:00Z	9190	Gp0110996	SRP103661
SRR5438034	WGS	502	19504947454	PRJNA365716	SAMN06264630	Metagenome or environmental	10313219280	JGI	2014-10-09	public	fastq,sra	gs,ncbi,s3	gs.US,ncbi.public,s3.us-east-1	SRX2727968	USA	North America	USA: California\, Angelo Coastal Reserve	not applicable	Illumina HiSeq 2500	grassland soil	39.7392 N 123.6308 W	AATHX	PAIRED	other	METAGENOMIC	800	soil metagenome	ILLUMINA	2017-04-12T00:00:00Z	9189	Gp0110991	SRP103640
SRR5438046	WGS	502	16712164328	PRJNA365715	SAMN06264631	Metagenome or environmental	9291918756	JGI	2014-10-09	public	fastq,sra	gs,ncbi,s3	gs.US,ncbi.public,s3.us-east-1	SRX2727979	USA	North America	USA: California\, Angelo Coastal Reserve	not applicable	Illumina HiSeq 2500	grassland soil	39.7392 N 123.6308 W	AATHW	PAIRED	other	METAGENOMIC	800	soil metagenome	ILLUMINA	2017-04-12T00:00:00Z	9175	Gp0110990	SRP103646
SRR5437870	WGS	502	21528897500	PRJNA365710	SAMN06264632	Metagenome or environmental	11903102685	JGI	2014-09-29	public	fastq,sra	gs,ncbi,s3	gs.US,ncbi.public,s3.us-east-1	SRX2727807	USA	North America	USA: California\, Angelo Coastal Reserve	not applicable	Illumina HiSeq 2500	grassland soil	39.7392 N 123.6308 W	AACZU	PAIRED	other	METAGENOMIC	800	soil metagenome	ILLUMINA	2017-04-11T00:00:00Z	9077	Gp0110985	SRP103628
SRR5207253	WGS	502	22947923490	PRJNA365709	SAMN06264633	Metagenome or environmental	12849685987	JGI	2014-09-29	public	fastq,sra	gs,ncbi,s3	gs.US,ncbi.public,s3.us-east-1	SRX2521042	USA	North America	USA: California\, Angelo Coastal Reserve	not applicable	Illumina HiSeq 2500	grassland soil	39.7392 N 123.6308 W	AGOSZ	PAIRED	other	METAGENOMIC	800	soil metagenome	ILLUMINA	2017-01-26T00:00:00Z	9023	Gp0110984	SRP097907
SRR5207247	WGS	502	21647792686	PRJNA365704	SAMN06264634	Metagenome or environmental	12486264696	JGI	2014-09-29	public	fastq,sra	gs,ncbi,s3	gs.US,ncbi.public,s3.us-east-1	SRX2521036	USA	North America	USA: California\, Angelo Coastal Reserve	not applicable	Illumina HiSeq 2500	grassland soil	39.7392 N 123.6308 W	AGOTC	PAIRED	other	METAGENOMIC	800	soil metagenome	ILLUMINA	2017-01-26T00:00:00Z	9013	Gp0110979	SRP097903
SRR5437773	WGS	502	21222136344	PRJNA365703	SAMN06264635	Metagenome or environmental	11851266969	JGI	2014-09-29	public	fastq,sra	gs,ncbi,s3	gs.US,ncbi.public,s3.us-east-1	SRX2727710	USA	North America	USA: California\, Angelo Coastal Reserve	not applicable	Illumina HiSeq 2500	grassland soil	39.7392 N 123.6308 W	ANPUH	PAIRED	other	METAGENOMIC	800	soil metagenome	ILLUMINA	2017-04-11T00:00:00Z	9077	Gp0110978	SRP103623
SRR5207244	WGS	502	26344417338	PRJNA365699	SAMN06264648	Metagenome or environmental	15086488480	JGI	2014-09-27	public	fastq,sra	gs,ncbi,s3	gs.US,ncbi.public,s3.us-east-1	SRX2521034	USA	North America	USA: California\, Angelo Coastal Reserve	not applicable	Illumina HiSeq 2500	grassland soil	39.7392 N 123.6308 W	ANHTZ	PAIRED	other	METAGENOMIC	800	soil metagenome	ILLUMINA	2017-01-26T00:00:00Z	9013	Gp0110974	SRP097901
SRR5205814	WGS	502	21801302278	PRJNA365694	SAMN06264649	Metagenome or environmental	12551282905	JGI	2014-09-27	public	fastq,sra	gs,ncbi,s3	gs.US,ncbi.public,s3.us-east-1	SRX2519704	USA	North America	USA: California\, Angelo Coastal Reserve	not applicable	Illumina HiSeq 2500	grassland soil	39.7392 N 123.6308 W	ANPUO	PAIRED	other	METAGENOMIC	800	soil metagenome	ILLUMINA	2017-01-26T00:00:00Z	9023	Gp0110969	SRP097880
SRR5436189	WGS	502	12580666176	PRJNA365674	SAMN06264650	Metagenome or environmental	6621604048	JGI	2014-09-03	public	fastq,sra	gs,ncbi,s3	gs.US,ncbi.public,s3.us-east-1	SRX2726145	USA	North America	USA: California\, Angelo Coastal Reserve	not applicable	Illumina HiSeq 2500	grassland soil	39.7392 N 123.6308 W	AGCGC	PAIRED	other	METAGENOMIC	800	soil metagenome	ILLUMINA	2017-04-11T00:00:00Z	9662	Gp0110949	SRP103590
SRR5438270	WGS	502	23508626366	PRJNA365723	SAMN06264881	Metagenome or environmental	13183609019	JGI	2014-10-09	public	fastq,sra	gs,ncbi,s3	gs.US,ncbi.public,s3.us-east-1	SRX2728223	USA	North America	USA: California\, Angelo Coastal Reserve	not applicable	Illumina HiSeq 2500	grassland soil	39.7392 N 123.6308 W	ACOPS	PAIRED	other	METAGENOMIC	800	soil metagenome	ILLUMINA	2017-04-12T00:00:00Z	9218	Gp0110998	SRP103665
SRR5437868	WGS	502	24275571926	PRJNA365708	SAMN06264882	Metagenome or environmental	13288747114	JGI	2014-09-29	public	fastq,sra	gs,ncbi,s3	gs.US,ncbi.public,s3.us-east-1	SRX2727806	USA	North America	USA: California\, Angelo Coastal Reserve	not applicable	Illumina HiSeq 2500	grassland soil	39.7392 N 123.6308 W	AAGAC	PAIRED	other	METAGENOMIC	800	soil metagenome	ILLUMINA	2017-04-12T00:00:00Z	9077	Gp0110983	SRP103627
SRR5207245	WGS	502	22002976260	PRJNA365701	SAMN06264883	Metagenome or environmental	12736956543	JGI	2014-09-27	public	fastq,sra	gs,ncbi,s3	gs.US,ncbi.public,s3.us-east-1	SRX2521035	USA	North America	USA: California\, Angelo Coastal Reserve	not applicable	Illumina HiSeq 2500	grassland soil	39.7392 N 123.6308 W	AGOTG	PAIRED	other	METAGENOMIC	800	soil metagenome	ILLUMINA	2017-01-26T00:00:00Z	9013	Gp0110976	SRP097902
SRR5947209	WGS	502	30845799632	PRJNA365683	SAMN06264884	Metagenome or environmental	16407788948	JGI	2014-09-03	public	fastq,sra	gs,ncbi,s3	gs.US,ncbi.public,s3.us-east-1	SRX3105586	USA	North America	USA: California\, Angelo Coastal Reserve	not applicable	Illumina HiSeq 2500	grassland soil	39.7392 N 123.6308 W	AGZTG	PAIRED	other	METAGENOMIC	800	soil metagenome	ILLUMINA	2017-08-21T00:00:00Z	10163	Gp0110958	SRP115739
SRR5437660	WGS	502	20731752624	PRJNA365682	SAMN06264885	Metagenome or environmental	11341658240	JGI	2014-09-03	public	fastq,sra	gs,ncbi,s3	gs.US,ncbi.public,s3.us-east-1	SRX2727597	USA	North America	USA: California\, Angelo Coastal Reserve	not applicable	Illumina HiSeq 2500	grassland soil	39.7392 N 123.6308 W	ABXXS	PAIRED	other	METAGENOMIC	800	soil metagenome	ILLUMINA	2017-04-11T00:00:00Z	9189	Gp0110957	SRP103614
SRR5438552	WGS	502	31430473510	PRJNA365727	SAMN06264947	Metagenome or environmental	18131523663	JGI	2014-10-09	public	fastq,sra	gs,ncbi,s3	gs.US,ncbi.public,s3.us-east-1	SRX2728466	USA	North America	USA: California\, Angelo Coastal Reserve	not applicable	Illumina HiSeq 2500	grassland soil	39.7392 N 123.6308 W	ACHUZ	PAIRED	other	METAGENOMIC	800	soil metagenome	ILLUMINA	2017-04-12T00:00:00Z	9194	Gp0111002	SRP103675
SRR5437667	WGS	502	21191198586	PRJNA365686	SAMN06264948	Metagenome or environmental	11351089207	JGI	2014-09-03	public	fastq,sra	gs,ncbi,s3	gs.US,ncbi.public,s3.us-east-1	SRX2727604	USA	North America	USA: California\, Angelo Coastal Reserve	not applicable	Illumina HiSeq 2500	grassland soil	39.7392 N 123.6308 W	ANOUZ	PAIRED	other	METAGENOMIC	800	soil metagenome	ILLUMINA	2017-04-11T00:00:00Z	9662	Gp0110961	SRP103616
SRR5207248	WGS	502	22270298288	PRJNA365705	SAMN06266336	Metagenome or environmental	12494833028	JGI	2014-09-29	public	fastq,sra	gs,ncbi,s3	gs.US,ncbi.public,s3.us-east-1	SRX2521037	USA	North America	USA: California\, Angelo Coastal Reserve	not applicable	Illumina HiSeq 2500	grassland soil	39.7392 N 123.6308 W	AGOTB	PAIRED	other	METAGENOMIC	800	soil metagenome	ILLUMINA	2017-01-26T00:00:00Z	9023	Gp0110980	SRP097904
SRR5947207	WGS	502	26181557996	PRJNA365690	SAMN06266387	Metagenome or environmental	14504514153	JGI	2014-09-19	public	fastq,sra	gs,ncbi,s3	gs.US,ncbi.public,s3.us-east-1	SRX3105584	USA	North America	USA: California\, Angelo Coastal Reserve	not applicable	Illumina HiSeq 2500	grassland soil	39.7392 N 123.6308 W	ANOWT	PAIRED	other	METAGENOMIC	800	soil metagenome	ILLUMINA	2017-08-21T00:00:00Z	10163	Gp0110965	SRP115737
SRR5205085	WGS	502	26842755750	PRJNA365692	SAMN06266388	Metagenome or environmental	15127281663	JGI	2014-09-19	public	fastq,sra	gs,ncbi,s3	gs.US,ncbi.public,s3.us-east-1	SRX2518975	USA	North America	USA: California\, Angelo Coastal Reserve	not applicable	Illumina HiSeq 2500	grassland soil	39.7392 N 123.6308 W	ANHUP	PAIRED	other	METAGENOMIC	800	soil metagenome	ILLUMINA	2017-01-26T00:00:00Z	9001	Gp0110967	SRP097872
SRR5436190	WGS	502	41450212288	PRJNA365673	SAMN06266423	Metagenome or environmental	22411973761	JGI	2014-09-03	public	fastq,sra	gs,ncbi,s3	gs.US,ncbi.public,s3.us-east-1	SRX2726147	USA	North America	USA: California\, Angelo Coastal Reserve	not applicable	Illumina HiSeq 2500	grassland soil	39.7392 N 123.6308 W	AGCGB	PAIRED	other	METAGENOMIC	800	soil metagenome	ILLUMINA	2017-04-11T00:00:00Z	9368	Gp0110948	SRP103591
SRR5437899	WGS	502	19721476118	PRJNA365713	SAMN06266424	Metagenome or environmental	11034166895	JGI	2014-09-29	public	fastq,sra	gs,ncbi,s3	gs.US,ncbi.public,s3.us-east-1	SRX2727835	USA	North America	USA: California\, Angelo Coastal Reserve	not applicable	Illumina HiSeq 2500	grassland soil	39.7392 N 123.6308 W	ACHUU	PAIRED	other	METAGENOMIC	800	soil metagenome	ILLUMINA	2017-04-12T00:00:00Z	9190	Gp0110988	SRP103633
SRR5204862	WGS	502	19739364386	PRJNA365672	SAMN06266446	Metagenome or environmental	11968345686	JGI	2014-09-03	public	fastq,sra	gs,ncbi,s3	gs.US,ncbi.public,s3.us-east-1	SRX2518752	USA	North America	USA: California\, Angelo Coastal Reserve	not applicable	Illumina HiSeq 2500	grassland soil	39.7392 N 123.6308 W	ABXXN	PAIRED	other	METAGENOMIC	800	soil metagenome	ILLUMINA	2017-01-26T00:00:00Z	10382	Gp0110947	SRP097871
SRR5204863	WGS	502	22840788658	PRJNA365672	SAMN06266446	Metagenome or environmental	13180388757	JGI	2014-09-03	public	fastq,sra	gs,ncbi,s3	gs.US,ncbi.public,s3.us-east-1	SRX2518753	USA	North America	USA: California\, Angelo Coastal Reserve	not applicable	Illumina HiSeq 2500	grassland soil	39.7392 N 123.6308 W	ABXXN	PAIRED	other	METAGENOMIC	800	soil metagenome	ILLUMINA	2017-01-26T00:00:00Z	9368	Gp0110947	SRP097871
SRR5436305	WGS	502	25717838006	PRJNA365675	SAMN06266447	Metagenome or environmental	15231919130	JGI	2014-09-03	public	fastq,sra	gs,ncbi,s3	gs.US,ncbi.public,s3.us-east-1	SRX2726262	USA	North America	USA: California\, Angelo Coastal Reserve	not applicable	Illumina HiSeq 2500	grassland soil	39.7392 N 123.6308 W	ABXXO	PAIRED	other	METAGENOMIC	800	soil metagenome	ILLUMINA	2017-04-11T00:00:00Z	9194	Gp0110950	SRP103597
SRR5436853	WGS	502	14685750968	PRJNA365679	SAMN06266448	Metagenome or environmental	7922936120	JGI	2014-09-03	public	fastq,sra	gs,ncbi,s3	gs.US,ncbi.public,s3.us-east-1	SRX2726803	USA	North America	USA: California\, Angelo Coastal Reserve	not applicable	Illumina HiSeq 2500	grassland soil	39.7392 N 123.6308 W	AGZTA	PAIRED	other	METAGENOMIC	800	soil metagenome	ILLUMINA	2017-04-11T00:00:00Z	9662	Gp0110954	SRP103605
SRR5437016	WGS	502	22525758056	PRJNA365680	SAMN06266449	Metagenome or environmental	11365722015	JGI	2014-09-03	public	fastq,sra	gs,ncbi,s3	gs.US,ncbi.public,s3.us-east-1	SRX2726956	USA	North America	USA: California\, Angelo Coastal Reserve	not applicable	Illumina HiSeq 2500	grassland soil	39.7392 N 123.6308 W	AGZTB	PAIRED	other	METAGENOMIC	800	soil metagenome	ILLUMINA	2017-04-11T00:00:00Z	9662	Gp0110955	SRP103608
SRR5437588	WGS	502	21300484488	PRJNA365681	SAMN06266450	Metagenome or environmental	11178162760	JGI	2014-09-03	public	fastq,sra	gs,ncbi,s3	gs.US,ncbi.public,s3.us-east-1	SRX2727525	USA	North America	USA: California\, Angelo Coastal Reserve	not applicable	Illumina HiSeq 2500	grassland soil	39.7392 N 123.6308 W	AGZTC	PAIRED	other	METAGENOMIC	800	soil metagenome	ILLUMINA	2017-04-11T00:00:00Z	9662	Gp0110956	SRP103613
SRR5437764	WGS	502	25196224364	PRJNA365691	SAMN06266453	Metagenome or environmental	14099321595	JGI	2014-09-19	public	fastq,sra	gs,ncbi,s3	gs.US,ncbi.public,s3.us-east-1	SRX2727701	USA	North America	USA: California\, Angelo Coastal Reserve	not applicable	Illumina HiSeq 2500	grassland soil	39.7392 N 123.6308 W	ACHUT	PAIRED	other	METAGENOMIC	800	soil metagenome	ILLUMINA	2017-04-11T00:00:00Z	9190	Gp0110966	SRP103620
SRR5437763	WGS	502	28510140216	PRJNA365691	SAMN06266453	Metagenome or environmental	17075593056	JGI	2014-09-19	public	fastq,sra	gs,ncbi,s3	gs.US,ncbi.public,s3.us-east-1	SRX2727700	USA	North America	USA: California\, Angelo Coastal Reserve	not applicable	Illumina HiSeq 2500	grassland soil	39.7392 N 123.6308 W	ACHUT	PAIRED	other	METAGENOMIC	800	soil metagenome	ILLUMINA	2017-04-11T00:00:00Z	10382	Gp0110966	SRP103620
SRR5206468	WGS	502	26357471848	PRJNA365697	SAMN06266454	Metagenome or environmental	14590081972	JGI	2014-09-27	public	fastq,sra	gs,ncbi,s3	gs.US,ncbi.public,s3.us-east-1	SRX2520361	USA	North America	USA: California\, Angelo Coastal Reserve	not applicable	Illumina HiSeq 2500	grassland soil	39.7392 N 123.6308 W	ANHUB	PAIRED	other	METAGENOMIC	800	soil metagenome	ILLUMINA	2017-01-26T00:00:00Z	9001	Gp0110972	SRP097887
SRR5207237	WGS	502	23371832370	PRJNA365698	SAMN06266455	Metagenome or environmental	13542667716	JGI	2014-09-27	public	fastq,sra	gs,ncbi,s3	gs.US,ncbi.public,s3.us-east-1	SRX2521027	USA	North America	USA: California\, Angelo Coastal Reserve	not applicable	Illumina HiSeq 2500	grassland soil	39.7392 N 123.6308 W	ANHUA	PAIRED	other	METAGENOMIC	800	soil metagenome	ILLUMINA	2017-01-26T00:00:00Z	9013	Gp0110973	SRP097899
SRR5437762	WGS	502	23327163406	PRJNA365702	SAMN06266456	Metagenome or environmental	12921665364	JGI	2014-09-29	public	fastq,sra	gs,ncbi,s3	gs.US,ncbi.public,s3.us-east-1	SRX2727699	USA	North America	USA: California\, Angelo Coastal Reserve	not applicable	Illumina HiSeq 2500	grassland soil	39.7392 N 123.6308 W	ANPUN	PAIRED	other	METAGENOMIC	800	soil metagenome	ILLUMINA	2017-04-11T00:00:00Z	9077	Gp0110977	SRP103619
SRR5437867	WGS	502	21118142024	PRJNA365707	SAMN06266457	Metagenome or environmental	11647046177	JGI	2014-09-29	public	fastq,sra	gs,ncbi,s3	gs.US,ncbi.public,s3.us-east-1	SRX2727805	USA	North America	USA: California\, Angelo Coastal Reserve	not applicable	Illumina HiSeq 2500	grassland soil	39.7392 N 123.6308 W	AAGAG	PAIRED	other	METAGENOMIC	800	soil metagenome	ILLUMINA	2017-04-11T00:00:00Z	9077	Gp0110982	SRP103626
SRR5437879	WGS	502	19217654862	PRJNA365712	SAMN06266458	Metagenome or environmental	10393871064	JGI	2014-09-29	public	fastq,sra	gs,ncbi,s3	gs.US,ncbi.public,s3.us-east-1	SRX2727816	USA	North America	USA: California\, Angelo Coastal Reserve	not applicable	Illumina HiSeq 2500	grassland soil	39.7392 N 123.6308 W	AATHT	PAIRED	other	METAGENOMIC	800	soil metagenome	ILLUMINA	2017-04-12T00:00:00Z	9175	Gp0110987	SRP103631
SRR5438067	WGS	502	21576485594	PRJNA365717	SAMN06266459	Metagenome or environmental	12063493601	JGI	2014-10-09	public	fastq,sra	gs,ncbi,s3	gs.US,ncbi.public,s3.us-east-1	SRX2728001	USA	North America	USA: California\, Angelo Coastal Reserve	not applicable	Illumina HiSeq 2500	grassland soil	39.7392 N 123.6308 W	ABPYN	PAIRED	other	METAGENOMIC	800	soil metagenome	ILLUMINA	2017-04-12T00:00:00Z	9368	Gp0110992	SRP103649
SRR5438105	WGS	502	24794734804	PRJNA365720	SAMN06266460	Metagenome or environmental	13171798476	JGI	2014-10-09	public	fastq,sra	gs,ncbi,s3	gs.US,ncbi.public,s3.us-east-1	SRX2728047	USA	North America	USA: California\, Angelo Coastal Reserve	not applicable	Illumina HiSeq 2500	grassland soil	39.7392 N 123.6308 W	ABPYP	PAIRED	other	METAGENOMIC	800	soil metagenome	ILLUMINA	2017-04-12T00:00:00Z	9189	Gp0110995	SRP103656
SRR5438309	WGS	502	19782972624	PRJNA365724	SAMN06266461	Metagenome or environmental	10829771406	JGI	2014-10-09	public	fastq,sra	gs,ncbi,s3	gs.US,ncbi.public,s3.us-east-1	SRX2728260	USA	North America	USA: California\, Angelo Coastal Reserve	not applicable	Illumina HiSeq 2500	grassland soil	39.7392 N 123.6308 W	ACOPT	PAIRED	other	METAGENOMIC	800	soil metagenome	ILLUMINA	2017-04-12T00:00:00Z	9218	Gp0110999	SRP103667
SRR5947199	WGS	502	19251444984	PRJNA365676	SAMN06266473	Metagenome or environmental	10966109571	JGI	2014-09-03	public	fastq,sra	gs,ncbi,s3	gs.US,ncbi.public,s3.us-east-1	SRX3105576	USA	North America	USA: California\, Angelo Coastal Reserve	not applicable	Illumina HiSeq 2500	grassland soil	39.7392 N 123.6308 W	AGCGG	PAIRED	other	METAGENOMIC	800	soil metagenome	ILLUMINA	2017-08-21T00:00:00Z	10163	Gp0110951	SRP115733
SRR5436309	WGS	502	26734441720	PRJNA365677	SAMN06266474	Metagenome or environmental	14993083627	JGI	2014-09-03	public	fastq,sra	gs,ncbi,s3	gs.US,ncbi.public,s3.us-east-1	SRX2726265	USA	North America	USA: California\, Angelo Coastal Reserve	not applicable	Illumina HiSeq 2500	grassland soil	39.7392 N 123.6308 W	ABXXP	PAIRED	other	METAGENOMIC	800	soil metagenome	ILLUMINA	2017-04-11T00:00:00Z	9368	Gp0110952	SRP103598
SRR5947208	WGS	502	28529816106	PRJNA365688	SAMN06266475	Metagenome or environmental	15782568739	JGI	2014-09-03	public	fastq,sra	gs,ncbi,s3	gs.US,ncbi.public,s3.us-east-1	SRX3105585	USA	North America	USA: California\, Angelo Coastal Reserve	not applicable	Illumina HiSeq 2500	grassland soil	39.7392 N 123.6308 W	ANOWW	PAIRED	other	METAGENOMIC	800	soil metagenome	ILLUMINA	2017-08-21T00:00:00Z	10163	Gp0110963	SRP115738
SRR5205807	WGS	502	21190752308	PRJNA365693	SAMN06266477	Metagenome or environmental	11808929902	JGI	2014-09-19	public	fastq,sra	gs,ncbi,s3	gs.US,ncbi.public,s3.us-east-1	SRX2519697	USA	North America	USA: California\, Angelo Coastal Reserve	not applicable	Illumina HiSeq 2500	grassland soil	39.7392 N 123.6308 W	ANHUH	PAIRED	other	METAGENOMIC	800	soil metagenome	ILLUMINA	2017-01-26T00:00:00Z	9001	Gp0110968	SRP097878
SRR5205809	WGS	502	14815452708	PRJNA365695	SAMN06266478	Metagenome or environmental	8444450779	JGI	2014-09-27	public	fastq,sra	gs,ncbi,s3	gs.US,ncbi.public,s3.us-east-1	SRX2519698	USA	North America	USA: California\, Angelo Coastal Reserve	not applicable	Illumina HiSeq 2500	grassland soil	39.7392 N 123.6308 W	ANHUG	PAIRED	other	METAGENOMIC	800	soil metagenome	ILLUMINA	2017-01-26T00:00:00Z	9001	Gp0110970	SRP097879
SRR5205823	WGS	502	28035639274	PRJNA365696	SAMN06266479	Metagenome or environmental	15277838397	JGI	2014-09-27	public	fastq,sra	gs,ncbi,s3	gs.US,ncbi.public,s3.us-east-1	SRX2519713	USA	North America	USA: California\, Angelo Coastal Reserve	not applicable	Illumina HiSeq 2500	grassland soil	39.7392 N 123.6308 W	ANHUC	PAIRED	other	METAGENOMIC	800	soil metagenome	ILLUMINA	2017-01-26T00:00:00Z	9001	Gp0110971	SRP097881
SRR5207236	WGS	502	23813230428	PRJNA365700	SAMN06266481	Metagenome or environmental	13690581571	JGI	2014-09-27	public	fastq,sra	gs,ncbi,s3	gs.US,ncbi.public,s3.us-east-1	SRX2521026	USA	North America	USA: California\, Angelo Coastal Reserve	not applicable	Illumina HiSeq 2500	grassland soil	39.7392 N 123.6308 W	ANHTY	PAIRED	other	METAGENOMIC	800	soil metagenome	ILLUMINA	2017-01-26T00:00:00Z	9013	Gp0110975	SRP097898
SRR5207249	WGS	502	23541590698	PRJNA365706	SAMN06266482	Metagenome or environmental	13050436262	JGI	2014-09-29	public	fastq,sra	gs,ncbi,s3	gs.US,ncbi.public,s3.us-east-1	SRX2521038	USA	North America	USA: California\, Angelo Coastal Reserve	not applicable	Illumina HiSeq 2500	grassland soil	39.7392 N 123.6308 W	AGOTA	PAIRED	other	METAGENOMIC	800	soil metagenome	ILLUMINA	2017-01-26T00:00:00Z	9023	Gp0110981	SRP097905
SRR5207302	WGS	502	22611766218	PRJNA365711	SAMN06266483	Metagenome or environmental	12792278979	JGI	2014-09-29	public	fastq,sra	gs,ncbi,s3	gs.US,ncbi.public,s3.us-east-1	SRX2521091	USA	North America	USA: California\, Angelo Coastal Reserve	not applicable	Illumina HiSeq 2500	grassland soil	39.7392 N 123.6308 W	AGOSY	PAIRED	other	METAGENOMIC	800	soil metagenome	ILLUMINA	2017-01-26T00:00:00Z	9023	Gp0110986	SRP097913
SRR5438045	WGS	502	15820489338	PRJNA365714	SAMN06266484	Metagenome or environmental	8840251389	JGI	2014-10-09	public	fastq,sra	gs,ncbi,s3	gs.US,ncbi.public,s3.us-east-1	SRX2727978	USA	North America	USA: California\, Angelo Coastal Reserve	not applicable	Illumina HiSeq 2500	grassland soil	39.7392 N 123.6308 W	AATHU	PAIRED	other	METAGENOMIC	800	soil metagenome	ILLUMINA	2017-04-12T00:00:00Z	9175	Gp0110989	SRP103645
SRR5438094	WGS	502	17495670868	PRJNA365718	SAMN06266485	Metagenome or environmental	9477760694	JGI	2014-10-09	public	fastq,sra	gs,ncbi,s3	gs.US,ncbi.public,s3.us-east-1	SRX2728028	USA	North America	USA: California\, Angelo Coastal Reserve	not applicable	Illumina HiSeq 2500	grassland soil	39.7392 N 123.6308 W	ABPYO	PAIRED	other	METAGENOMIC	800	soil metagenome	ILLUMINA	2017-04-12T00:00:00Z	9189	Gp0110993	SRP103652
SRR5438093	WGS	502	22484335526	PRJNA365719	SAMN06266486	Metagenome or environmental	12363324638	JGI	2014-10-09	public	fastq,sra	gs,ncbi,s3	gs.US,ncbi.public,s3.us-east-1	SRX2728027	USA	North America	USA: California\, Angelo Coastal Reserve	not applicable	Illumina HiSeq 2500	grassland soil	39.7392 N 123.6308 W	ACHUW	PAIRED	other	METAGENOMIC	800	soil metagenome	ILLUMINA	2017-04-12T00:00:00Z	9190	Gp0110994	SRP103651
SRR5438128	WGS	502	20262257124	PRJNA365722	SAMN06266487	Metagenome or environmental	10893014637	JGI	2014-10-09	public	fastq,sra	gs,ncbi,s3	gs.US,ncbi.public,s3.us-east-1	SRX2728090	USA	North America	USA: California\, Angelo Coastal Reserve	not applicable	Illumina HiSeq 2500	grassland soil	39.7392 N 123.6308 W	ABPYS	PAIRED	other	METAGENOMIC	800	soil metagenome	ILLUMINA	2017-04-12T00:00:00Z	9189	Gp0110997	SRP103660
SRR5438445	WGS	502	23243458922	PRJNA365725	SAMN06266489	Metagenome or environmental	13061751355	JGI	2014-10-09	public	fastq,sra	gs,ncbi,s3	gs.US,ncbi.public,s3.us-east-1	SRX2728411	USA	North America	USA: California\, Angelo Coastal Reserve	not applicable	Illumina HiSeq 2500	grassland soil	39.7392 N 123.6308 W	ACHUY	PAIRED	other	METAGENOMIC	800	soil metagenome	ILLUMINA	2017-04-12T00:00:00Z	9190	Gp0111000	SRP103673
SRR5438477	WGS	502	21777808678	PRJNA365726	SAMN06266490	Metagenome or environmental	12033447071	JGI	2014-10-09	public	fastq,sra	gs,ncbi,s3	gs.US,ncbi.public,s3.us-east-1	SRX2728428	USA	North America	USA: California\, Angelo Coastal Reserve	not applicable	Illumina HiSeq 2500	grassland soil	39.7392 N 123.6308 W	ACOPU	PAIRED	other	METAGENOMIC	800	soil metagenome	ILLUMINA	2017-04-12T00:00:00Z	9218	Gp0111001	SRP103674
SRR5439155	WGS	502	62252508462	PRJNA365885	SAMN06266491	Metagenome or environmental	37738705498	JGI	2014-10-09	public	fastq,sra	gs,ncbi,s3	gs.US,ncbi.public,s3.us-east-1	SRX2729060	USA	North America	USA: California\, Angelo Coastal Reserve	not applicable	Illumina HiSeq 2500	grassland soil	39.7392 N 123.6308 W	ATZGA	PAIRED	other	METAGENOMIC	800	soil metagenome	ILLUMINA	2017-04-12T00:00:00Z	10041	Gp0111005	SRP103690
SRR5213078	WGS	302	16869192104	PRJNA367556	SAMN06267079	Metagenome or environmental	8276980546	JGI	2015-07-13	public	fastq,sra	gs,ncbi,s3	gs.US,ncbi.public,s3.us-east-1	SRX2524974	USA	North America	USA: Angelo Coastal Reserve\, California	not applicable	Illumina HiSeq 2500	grassland soil	39.7181 N 123.6527 W	BBSXY	PAIRED	RANDOM	METAGENOMIC	270	soil metagenome	ILLUMINA	2017-01-28T00:00:00Z	10704	Gp0153793	SRP098314
SRR5213080	WGS	302	15093966644	PRJNA367557	SAMN06267080	Metagenome or environmental	7189854613	JGI	2015-07-13	public	fastq,sra	gs,ncbi,s3	gs.US,ncbi.public,s3.us-east-1	SRX2524976	USA	North America	USA: Angelo Coastal Reserve\, California	not applicable	Illumina HiSeq 2500	grassland soil	39.7181 N 123.6527 W	BBSXZ	PAIRED	RANDOM	METAGENOMIC	270	soil metagenome	ILLUMINA	2017-01-28T00:00:00Z	10704	Gp0153794	SRP098316
SRR5213079	WGS	302	11632001724	PRJNA367558	SAMN06267081	Metagenome or environmental	5551848719	JGI	2015-07-13	public	fastq,sra	gs,ncbi,s3	gs.US,ncbi.public,s3.us-east-1	SRX2524975	USA	North America	USA: Angelo Coastal Reserve\, California	not applicable	Illumina HiSeq 2500	grassland soil	39.7181 N 123.6527 W	BBSYA	PAIRED	RANDOM	METAGENOMIC	270	soil metagenome	ILLUMINA	2017-01-28T00:00:00Z	10704	Gp0153795	SRP098315
SRR5213076	WGS	302	11851555422	PRJNA367559	SAMN06267082	Metagenome or environmental	5742989262	JGI	2015-07-13	public	fastq,sra	gs,ncbi,s3	gs.US,ncbi.public,s3.us-east-1	SRX2524972	USA	North America	USA: Angelo Coastal Reserve\, California	not applicable	Illumina HiSeq 2500	grassland soil	39.7181 N 123.6527 W	BBSYB	PAIRED	RANDOM	METAGENOMIC	270	soil metagenome	ILLUMINA	2017-01-28T00:00:00Z	10704	Gp0153796	SRP098312
SRR5213075	WGS	302	11509901614	PRJNA367560	SAMN06267083	Metagenome or environmental	5416699037	JGI	2015-07-13	public	fastq,sra	gs,ncbi,s3	gs.US,ncbi.public,s3.us-east-1	SRX2524971	USA	North America	USA: Angelo Coastal Reserve\, California	not applicable	Illumina HiSeq 2500	grassland soil	39.7181 N 123.6527 W	BBSYC	PAIRED	RANDOM	METAGENOMIC	270	soil metagenome	ILLUMINA	2017-01-28T00:00:00Z	10704	Gp0153797	SRP098311
SRR5213082	WGS	302	11362661212	PRJNA367561	SAMN06267084	Metagenome or environmental	5408278998	JGI	2015-07-13	public	fastq,sra	gs,ncbi,s3	gs.US,ncbi.public,s3.us-east-1	SRX2524978	USA	North America	USA: Angelo Coastal Reserve\, California	not applicable	Illumina HiSeq 2500	grassland soil	39.7181 N 123.6527 W	BBSYG	PAIRED	RANDOM	METAGENOMIC	270	soil metagenome	ILLUMINA	2017-01-28T00:00:00Z	10704	Gp0153798	SRP098318
SRR5881195	WGS	302	9350116602	PRJNA367562	SAMN06267085	Metagenome or environmental	4135113172	JGI	2015-07-13	public	fastq,sra	gs,ncbi,s3	gs.US,ncbi.public,s3.us-east-1	SRX3047920	USA	North America	USA: Angelo Coastal Reserve\, California	not applicable	Illumina HiSeq 2500	grassland soil	39.7181 N 123.6527 W	BBSYN	PAIRED	RANDOM	METAGENOMIC	270	soil metagenome	ILLUMINA	2017-07-30T00:00:00Z	11341	Gp0153800	SRP114265
SRR5213083	WGS	302	11089440302	PRJNA367563	SAMN06267086	Metagenome or environmental	5286377617	JGI	2015-07-13	public	fastq,sra	gs,ncbi,s3	gs.US,ncbi.public,s3.us-east-1	SRX2524979	USA	North America	USA: Angelo Coastal Reserve\, California	not applicable	Illumina HiSeq 2500	grassland soil	39.7181 N 123.6527 W	BBSYO	PAIRED	RANDOM	METAGENOMIC	270	soil metagenome	ILLUMINA	2017-01-28T00:00:00Z	10704	Gp0153801	SRP098319
SRR5213593	WGS	302	13596806174	PRJNA367564	SAMN06267087	Metagenome or environmental	6441308933	JGI	2015-07-13	public	fastq,sra	gs,ncbi,s3	gs.US,ncbi.public,s3.us-east-1	SRX2525073	USA	North America	USA: Angelo Coastal Reserve\, California	not applicable	Illumina HiSeq 2500	grassland soil	39.7181 N 123.6527 W	BBSYP	PAIRED	RANDOM	METAGENOMIC	270	soil metagenome	ILLUMINA	2017-01-28T00:00:00Z	10704	Gp0153802	SRP098321
SRR5881227	WGS	302	12985560590	PRJNA367565	SAMN06267088	Metagenome or environmental	5641162139	JGI	2015-07-13	public	fastq,sra	gs,ncbi,s3	gs.US,ncbi.public,s3.us-east-1	SRX3047936	USA	North America	USA: Angelo Coastal Reserve\, California	not applicable	Illumina HiSeq 2500	grassland soil	39.7181 N 123.6527 W	BBSYS	PAIRED	RANDOM	METAGENOMIC	270	soil metagenome	ILLUMINA	2017-07-30T00:00:00Z	11202	Gp0153803	SRP114267
SRR5881275	WGS	302	11726687482	PRJNA367566	SAMN06267089	Metagenome or environmental	5093177297	JGI	2015-07-13	public	fastq,sra	gs,ncbi,s3	gs.US,ncbi.public,s3.us-east-1	SRX3047959	USA	North America	USA: Angelo Coastal Reserve\, California	not applicable	Illumina HiSeq 2500	grassland soil	39.7181 N 123.6527 W	BBSYT	PAIRED	RANDOM	METAGENOMIC	270	soil metagenome	ILLUMINA	2017-07-30T00:00:00Z	11202	Gp0153804	SRP114268
SRR5881293	WGS	302	8224266340	PRJNA367567	SAMN06267090	Metagenome or environmental	3656609811	JGI	2015-07-13	public	fastq,sra	gs,ncbi,s3	gs.US,ncbi.public,s3.us-east-1	SRX3047977	USA	North America	USA: Angelo Coastal Reserve\, California	not applicable	Illumina HiSeq 2500	grassland soil	39.7181 N 123.6527 W	BBSYU	PAIRED	RANDOM	METAGENOMIC	270	soil metagenome	ILLUMINA	2017-07-30T00:00:00Z	11341	Gp0153805	SRP114273
SRR5881296	WGS	302	10823932774	PRJNA367568	SAMN06267091	Metagenome or environmental	4730150693	JGI	2015-07-13	public	fastq,sra	gs,ncbi,s3	gs.US,ncbi.public,s3.us-east-1	SRX3047979	USA	North America	USA: Angelo Coastal Reserve\, California	not applicable	Illumina HiSeq 2500	grassland soil	39.7181 N 123.6527 W	BBSYW	PAIRED	RANDOM	METAGENOMIC	270	soil metagenome	ILLUMINA	2017-07-30T00:00:00Z	11341	Gp0153806	SRP114274
SRR5881392	WGS	302	12945444420	PRJNA367569	SAMN06267092	Metagenome or environmental	5603844937	JGI	2015-07-13	public	fastq,sra	gs,ncbi,s3	gs.US,ncbi.public,s3.us-east-1	SRX3048031	USA	North America	USA: Angelo Coastal Reserve\, California	not applicable	Illumina HiSeq 2500	grassland soil	39.7181 N 123.6527 W	BBSYZ	PAIRED	RANDOM	METAGENOMIC	270	soil metagenome	ILLUMINA	2017-07-30T00:00:00Z	11341	Gp0153809	SRP114276
SRR5881393	WGS	302	2265299584	PRJNA367569	SAMN06267092	Metagenome or environmental	1114647555	JGI	2015-07-13	public	fastq,sra	gs,ncbi,s3	gs.US,ncbi.public,s3.us-east-1	SRX3048030	USA	North America	USA: Angelo Coastal Reserve\, California	not applicable	Illumina HiSeq 2500	grassland soil	39.7181 N 123.6527 W	BBSYZ	PAIRED	RANDOM	METAGENOMIC	270	soil metagenome	ILLUMINA	2017-07-30T00:00:00Z	10710	Gp0153809	SRP114276
SRR5881394	WGS	302	13543683770	PRJNA367570	SAMN06267093	Metagenome or environmental	5966669173	JGI	2015-07-13	public	fastq,sra	gs,ncbi,s3	gs.US,ncbi.public,s3.us-east-1	SRX3048033	USA	North America	USA: Angelo Coastal Reserve\, California	not applicable	Illumina HiSeq 2500	grassland soil	39.7181 N 123.6527 W	BBSZA	PAIRED	RANDOM	METAGENOMIC	270	soil metagenome	ILLUMINA	2017-07-30T00:00:00Z	11341	Gp0153810	SRP114277
SRR5881395	WGS	302	1995073306	PRJNA367570	SAMN06267093	Metagenome or environmental	986996280	JGI	2015-07-13	public	fastq,sra	gs,ncbi,s3	gs.US,ncbi.public,s3.us-east-1	SRX3048032	USA	North America	USA: Angelo Coastal Reserve\, California	not applicable	Illumina HiSeq 2500	grassland soil	39.7181 N 123.6527 W	BBSZA	PAIRED	RANDOM	METAGENOMIC	270	soil metagenome	ILLUMINA	2017-07-30T00:00:00Z	10710	Gp0153810	SRP114277
SRR5213592	WGS	302	14915337872	PRJNA367571	SAMN06267094	Metagenome or environmental	7001738317	JGI	2015-07-13	public	fastq,sra	gs,ncbi,s3	gs.US,ncbi.public,s3.us-east-1	SRX2525072	USA	North America	USA: Angelo Coastal Reserve\, California	not applicable	Illumina HiSeq 2500	grassland soil	39.7181 N 123.6527 W	BBSZB	PAIRED	RANDOM	METAGENOMIC	270	soil metagenome	ILLUMINA	2017-01-28T00:00:00Z	10704	Gp0153811	SRP098320
SRR5881398	WGS	302	11224328300	PRJNA367572	SAMN06267095	Metagenome or environmental	4835657498	JGI	2015-07-13	public	fastq,sra	gs,ncbi,s3	gs.US,ncbi.public,s3.us-east-1	SRX3048036	USA	North America	USA: Angelo Coastal Reserve\, California	not applicable	Illumina HiSeq 2500	grassland soil	39.7181 N 123.6527 W	BBSZC	PAIRED	RANDOM	METAGENOMIC	270	soil metagenome	ILLUMINA	2017-07-30T00:00:00Z	11341	Gp0153812	SRP114280
SRR5213597	WGS	302	9760842038	PRJNA367573	SAMN06267096	Metagenome or environmental	4727045556	JGI	2015-07-13	public	fastq,sra	gs,ncbi,s3	gs.US,ncbi.public,s3.us-east-1	SRX2525077	USA	North America	USA: Angelo Coastal Reserve\, California	not applicable	Illumina HiSeq 2500	grassland soil	39.7181 N 123.6527 W	BBSZG	PAIRED	RANDOM	METAGENOMIC	270	soil metagenome	ILLUMINA	2017-01-28T00:00:00Z	10704	Gp0153813	SRP098325
SRR5881409	WGS	302	11327323890	PRJNA367574	SAMN06267097	Metagenome or environmental	4811169269	JGI	2015-07-13	public	fastq,sra	gs,ncbi,s3	gs.US,ncbi.public,s3.us-east-1	SRX3048048	USA	North America	USA: Angelo Coastal Reserve\, California	not applicable	Illumina HiSeq 2500	grassland soil	39.7181 N 123.6527 W	BBSZH	PAIRED	RANDOM	METAGENOMIC	270	soil metagenome	ILLUMINA	2017-07-30T00:00:00Z	11341	Gp0153814	SRP114283
SRR5881410	WGS	302	1487195376	PRJNA367574	SAMN06267097	Metagenome or environmental	716665808	JGI	2015-07-13	public	fastq,sra	gs,ncbi,s3	gs.US,ncbi.public,s3.us-east-1	SRX3048047	USA	North America	USA: Angelo Coastal Reserve\, California	not applicable	Illumina HiSeq 2500	grassland soil	39.7181 N 123.6527 W	BBSZH	PAIRED	RANDOM	METAGENOMIC	270	soil metagenome	ILLUMINA	2017-07-30T00:00:00Z	10710	Gp0153814	SRP114283
SRR5213595	WGS	302	11421340114	PRJNA367575	SAMN06267098	Metagenome or environmental	5352006887	JGI	2015-07-13	public	fastq,sra	gs,ncbi,s3	gs.US,ncbi.public,s3.us-east-1	SRX2525075	USA	North America	USA: Angelo Coastal Reserve\, California	not applicable	Illumina HiSeq 2500	grassland soil	39.7181 N 123.6527 W	BBSZN	PAIRED	RANDOM	METAGENOMIC	270	soil metagenome	ILLUMINA	2017-01-28T00:00:00Z	10704	Gp0153815	SRP098323
SRR5881396	WGS	302	12242317148	PRJNA367576	SAMN06267099	Metagenome or environmental	5264344748	JGI	2015-07-13	public	fastq,sra	gs,ncbi,s3	gs.US,ncbi.public,s3.us-east-1	SRX3048034	USA	North America	USA: Angelo Coastal Reserve\, California	not applicable	Illumina HiSeq 2500	grassland soil	39.7181 N 123.6527 W	BBSZO	PAIRED	RANDOM	METAGENOMIC	270	soil metagenome	ILLUMINA	2017-07-30T00:00:00Z	11202	Gp0153816	SRP114278
SRR5213596	WGS	302	11394634254	PRJNA367577	SAMN06267100	Metagenome or environmental	5288686298	JGI	2015-07-13	public	fastq,sra	gs,ncbi,s3	gs.US,ncbi.public,s3.us-east-1	SRX2525076	USA	North America	USA: Angelo Coastal Reserve\, California	not applicable	Illumina HiSeq 2500	grassland soil	39.7181 N 123.6527 W	BBSZP	PAIRED	RANDOM	METAGENOMIC	270	soil metagenome	ILLUMINA	2017-01-28T00:00:00Z	10704	Gp0153817	SRP098324
SRR5213594	WGS	302	11485828288	PRJNA367578	SAMN06267101	Metagenome or environmental	5338896168	JGI	2015-07-13	public	fastq,sra	gs,ncbi,s3	gs.US,ncbi.public,s3.us-east-1	SRX2525074	USA	North America	USA: Angelo Coastal Reserve\, California	not applicable	Illumina HiSeq 2500	grassland soil	39.7181 N 123.6527 W	BBSZT	PAIRED	RANDOM	METAGENOMIC	270	soil metagenome	ILLUMINA	2017-01-28T00:00:00Z	10704	Gp0153819	SRP098322
SRR5881397	WGS	302	12518993240	PRJNA367579	SAMN06267102	Metagenome or environmental	5297509548	JGI	2015-07-13	public	fastq,sra	gs,ncbi,s3	gs.US,ncbi.public,s3.us-east-1	SRX3048035	USA	North America	USA: Angelo Coastal Reserve\, California	not applicable	Illumina HiSeq 2500	grassland soil	39.7181 N 123.6527 W	BBSZU	PAIRED	RANDOM	METAGENOMIC	270	soil metagenome	ILLUMINA	2017-07-30T00:00:00Z	11202	Gp0153820	SRP114279
SRR5216110	WGS	302	10508970934	PRJNA367580	SAMN06267103	Metagenome or environmental	4914456019	JGI	2015-07-13	public	fastq,sra	gs,ncbi,s3	gs.US,ncbi.public,s3.us-east-1	SRX2526321	USA	North America	USA: Angelo Coastal Reserve\, California	not applicable	Illumina HiSeq 2500	grassland soil	39.7181 N 123.6527 W	BBSZW	PAIRED	RANDOM	METAGENOMIC	270	soil metagenome	ILLUMINA	2017-01-29T00:00:00Z	10704	Gp0153821	SRP098485
SRR5216117	WGS	302	10811512722	PRJNA367581	SAMN06267104	Metagenome or environmental	4998531726	JGI	2015-07-13	public	fastq,sra	gs,ncbi,s3	gs.US,ncbi.public,s3.us-east-1	SRX2526328	USA	North America	USA: Angelo Coastal Reserve\, California	not applicable	Illumina HiSeq 2500	grassland soil	39.7181 N 123.6527 W	BBSZY	PAIRED	RANDOM	METAGENOMIC	270	soil metagenome	ILLUMINA	2017-01-29T00:00:00Z	10704	Gp0153823	SRP098486
SRR5881628	WGS	302	11833400390	PRJNA367582	SAMN06267105	Metagenome or environmental	5007602199	JGI	2015-07-13	public	fastq,sra	gs,ncbi,s3	gs.US,ncbi.public,s3.us-east-1	SRX3048162	USA	North America	USA: Angelo Coastal Reserve\, California	not applicable	Illumina HiSeq 2500	grassland soil	39.7181 N 123.6527 W	BBSZZ	PAIRED	RANDOM	METAGENOMIC	270	soil metagenome	ILLUMINA	2017-07-30T00:00:00Z	11341	Gp0153824	SRP114289
SRR5258705	WGS	502	21899530626	PRJNA366010	SAMN06268058	Metagenome or environmental	14023331653	JGI	2013-09-17	public	fastq,sra	gs,ncbi,s3	gs.US,ncbi.public,s3.us-east-1	SRX2563716	USA	North America	USA:Laytonville\, California\, USA	not applicable	Illumina HiSeq 2500	Laytonville\, California\, USA	39.7392 N 123.6308 W	UNWZ	PAIRED	other	METAGENOMIC	800	soil metagenome	ILLUMINA	2017-02-14T00:00:00Z	7900	Gp0072839	SRP099807
SRR5258706	WGS	502	26675715752	PRJNA366011	SAMN06268059	Metagenome or environmental	16912526961	JGI	2013-09-17	public	fastq,sra	gs,ncbi,s3	gs.US,ncbi.public,s3.us-east-1	SRX2563717	USA	North America	USA:Laytonville\, California\, USA	not applicable	Illumina HiSeq 2500	soil	39.7392 N 123.6308 W	UNXA	PAIRED	other	METAGENOMIC	800	soil metagenome	ILLUMINA	2017-02-14T00:00:00Z	7900	Gp0072840	SRP099808
SRR5260221	WGS	502	25155157752	PRJNA366012	SAMN06268060	Metagenome or environmental	15955672783	JGI	2013-09-17	public	fastq,sra	gs,ncbi,s3	gs.US,ncbi.public,s3.us-east-1	SRX2564901	USA	North America	USA:Laytonville\, California\, USA	not applicable	Illumina HiSeq 2500	soil	39.7392 N 123.6308 W	UNXB	PAIRED	other	METAGENOMIC	800	soil metagenome	ILLUMINA	2017-02-15T00:00:00Z	7900	Gp0072841	SRP099894
SRR5258707	WGS	502	26016384936	PRJNA366013	SAMN06268061	Metagenome or environmental	16522551053	JGI	2013-09-17	public	fastq,sra	gs,ncbi,s3	gs.US,ncbi.public,s3.us-east-1	SRX2563718	USA	North America	USA:Laytonville\, California\, USA	not applicable	Illumina HiSeq 2500	Laytonville\, California\, USA	39.7392 N 123.6308 W	UNXC	PAIRED	other	METAGENOMIC	800	soil metagenome	ILLUMINA	2017-02-14T00:00:00Z	7900	Gp0072842	SRP099809
SRR5258708	WGS	502	60973592178	PRJNA366014	SAMN06268062	Metagenome or environmental	39028311718	JGI	2013-09-17	public	fastq,sra	gs,ncbi,s3	gs.US,ncbi.public,s3.us-east-1	SRX2563719	USA	North America	USA:Laytonville\, California\, USA	not applicable	Illumina HiSeq 2500	Laytonville\, California\, USA	39.7392 N 123.6308 W	UNXG	PAIRED	other	METAGENOMIC	800	soil metagenome	ILLUMINA	2017-02-14T00:00:00Z	7933	Gp0072843	SRP099811
SRR5260370	WGS	502	60274165116	PRJNA366015	SAMN06268063	Metagenome or environmental	38481979800	JGI	2013-09-17	public	fastq,sra	gs,ncbi,s3	gs.US,ncbi.public,s3.us-east-1	SRX2565026	USA	North America	USA:Laytonville\, California\, USA	not applicable	Illumina HiSeq 2500	Laytonville\, California\, USA	39.7392 N 123.6308 W	UNXH	PAIRED	other	METAGENOMIC	800	soil metagenome	ILLUMINA	2017-02-15T00:00:00Z	7933	Gp0072844	SRP099910
SRR5256712	WGS	502	20573504152	PRJNA365977	SAMN06268166	Metagenome or environmental	12698875043	JGI	2013-10-02	public	fastq,sra	gs,ncbi,s3	gs.US,ncbi.public,s3.us-east-1	SRX2562217	USA	North America	USA:Angelo Coastal Reserve\, California\, USA	not applicable	Illumina HiSeq 2500	Angelo Coastal Reserve\, California\, USA	39.73825 N 123.6301 W	SNNU	PAIRED	other	METAGENOMIC	800	soil metagenome	ILLUMINA	2017-02-14T00:00:00Z	8001	Gp0071738	SRP099655
SRR5256714	WGS	502	24025699920	PRJNA365978	SAMN06268167	Metagenome or environmental	14710104357	JGI	2013-09-27	public	fastq,sra	gs,ncbi,s3	gs.US,ncbi.public,s3.us-east-1	SRX2562219	USA	North America	USA:Angelo Coastal Reserve\, California\, USA	not applicable	Illumina HiSeq 2500	Angelo Coastal Reserve\, California\, USA	39.73825 N 123.6301 W	SNNW	PAIRED	other	METAGENOMIC	800	soil metagenome	ILLUMINA	2017-02-14T00:00:00Z	8001	Gp0071739	SRP099656
SRR5256884	WGS	502	15809130082	PRJNA365979	SAMN06268168	Metagenome or environmental	9380104808	JGI	2013-09-27	public	fastq,sra	gs,ncbi,s3	gs.US,ncbi.public,s3.us-east-1	SRX2562381	USA	North America	USA:Angelo Coastal Reserve\, California\, USA	not applicable	Illumina HiSeq 2500	Angelo Coastal Reserve\, California\, USA	39.73825 N 123.6301 W	SNNX	PAIRED	other	METAGENOMIC	800	soil metagenome	ILLUMINA	2017-02-14T00:00:00Z	8001	Gp0071740	SRP099661
SRR5256885	WGS	502	28272664598	PRJNA365980	SAMN06268169	Metagenome or environmental	16589971401	JGI	2013-10-02	public	fastq,sra	gs,ncbi,s3	gs.US,ncbi.public,s3.us-east-1	SRX2562382	USA	North America	USA:Angelo Coastal Reserve\, California\, USA	not applicable	Illumina HiSeq 2500	Angelo Coastal Reserve\, California\, USA	39.73825 N 123.6301 W	SNNY	PAIRED	other	METAGENOMIC	800	soil metagenome	ILLUMINA	2017-02-14T00:00:00Z	8001	Gp0071741	SRP099662
SRR5256886	WGS	502	28963097326	PRJNA365981	SAMN06268170	Metagenome or environmental	16897463363	JGI	2013-10-02	public	fastq,sra	gs,ncbi,s3	gs.US,ncbi.public,s3.us-east-1	SRX2562383	USA	North America	USA:Angelo Coastal Reserve\, California\, USA	not applicable	Illumina HiSeq 2500	Angelo Coastal Reserve\, California\, USA	39.73825 N 123.6301 W	SNNZ	PAIRED	other	METAGENOMIC	800	soil metagenome	ILLUMINA	2017-02-14T00:00:00Z	8001	Gp0071742	SRP099663
SRR6059035	WGS	302	1787849664	PRJNA406046	SAMN07631255	Metagenome or environmental	874294151	JGI	2015-07-13	public	fastq,sra	gs,ncbi,s3	gs.US,ncbi.public,s3.us-east-1	SRX3205032	USA	North America	USA: Angelo Coastal Reserve\, California	not applicable	Illumina HiSeq 2500	grassland soil	39.7181 N 123.6527 W	BBSYX	PAIRED	RANDOM	METAGENOMIC	270	soil metagenome	ILLUMINA	2017-09-22T00:00:00Z	10710	Gp0153807	SRP118573
SRR6059036	WGS	302	10771183944	PRJNA406046	SAMN07631255	Metagenome or environmental	4471496606	JGI	2015-07-13	public	fastq,sra	gs,ncbi,s3	gs.US,ncbi.public,s3.us-east-1	SRX3205031	USA	North America	USA: Angelo Coastal Reserve\, California	not applicable	Illumina HiSeq 2500	grassland soil	39.7181 N 123.6527 W	BBSYX	PAIRED	RANDOM	METAGENOMIC	270	soil metagenome	ILLUMINA	2017-09-22T00:00:00Z	10892	Gp0153807	SRP118573
SRR6058998	WGS	302	11938929458	PRJNA406047	SAMN07631256	Metagenome or environmental	5002975216	JGI	2015-07-13	public	fastq,sra	gs,ncbi,s3	gs.US,ncbi.public,s3.us-east-1	SRX3204994	USA	North America	USA: Angelo Coastal Reserve\, California	not applicable	Illumina HiSeq 2500	grassland soil	39.7181 N 123.6527 W	BBSYY	PAIRED	RANDOM	METAGENOMIC	270	soil metagenome	ILLUMINA	2017-09-22T00:00:00Z	10892	Gp0153808	SRP118571
SRR6059058	WGS	302	18609905306	PRJNA406048	SAMN07631257	Metagenome or environmental	7569258319	JGI	2015-07-13	public	fastq,sra	gs,ncbi,s3	gs.US,ncbi.public,s3.us-east-1	SRX3205053	USA	North America	USA: Angelo Coastal Reserve\, California	not applicable	Illumina HiSeq 2500	grassland soil	39.7181 N 123.6527 W	BBSZS	PAIRED	RANDOM	METAGENOMIC	270	soil metagenome	ILLUMINA	2017-09-22T00:00:00Z	10892	Gp0153818	SRP118576
SRR6184192	WGS	302	11636411226	PRJNA406049	SAMN07631258	Metagenome or environmental	4729592559	JGI	2015-07-13	public	fastq,sra	gs,ncbi,s3	gs.US,ncbi.public,s3.us-east-1	SRX3294340	USA	North America	USA: Angelo Coastal Reserve\, California	not applicable	Illumina HiSeq 2500	grassland soil	39.7181 N 123.6527 W	BBSZX	PAIRED	RANDOM	METAGENOMIC	270	soil metagenome	ILLUMINA	2017-10-17T00:00:00Z	10892	Gp0153822	SRP120211
