# Supplementary material for: A deep siamese neural network improves metagenome-assembled genomes in microbiome datasets across different environments
Source: Nat Commun. 2022 Apr 28;13:2326. doi: 10.1038/s41467-022-29843-y (PMC9051138; doi:10.1038/s41467-022-29843-y)
Supplement: Supplementary file 7 — Source Data [file 41467_2022_29843_MOESM7_ESM.xlsx]

## Sheet: Fig2a
		Completeness
	Low	>90	>80	>70	>60
Number of bins (< 5% contamination)	COCACOLA	1	0	0	0
	SolidBin-SFS-CL	9	0	0	1
	SolidBin-CL	9	2	1	1
	SolidBin-naive	10	0	1	1
	VAMB	13	1	2	0
	SolidBin-coalign	15	1	0	0
	Maxbin2	18	3	0	1
	Metabat2	23	4	0	3
	SemiBin	27	2	0	1
	Medium	>90	>80	>70	>60
	COCACOLA	1	0	0	1
	SolidBin-SFS-CL	24	1	5	0
	SolidBin-CL	69	1	3	2
	SolidBin-naive	74	4	3	1
	VAMB	55	4	1	0
	SolidBin-coalign	76	2	3	1
	Maxbin2	60	2	2	2
	Metabat2	79	10	2	2
	SemiBin	88	6	3	2
	High	>90	>80	>70	>60
	COCACOLA	69	4	0	0
	SolidBin-SFS-CL	239	25	12	4
	SolidBin-CL	391	38	17	12
	SolidBin-naive	422	38	12	7
	VAMB	342	46	4	2
	SolidBin-coalign	399	52	7	4
	Maxbin2	216	24	7	2
	Metabat2	348	42	13	7
	SemiBin	470	4	3	0

## Sheet: Fig2b
	Skin
Number of high-quality distinct taxa		Genus	Species	Strain
	Metabat2	41	63	66
	VAMB	38	63	88
	SemiBin	47	85	127
	Oral
		Genus	Species	Strain
	Metabat2	43	65	68
	VAMB	49	88	117
	SemiBin	56	108	146

## Sheet: Fig2c
	0	1	2	3	4	5	6	7	8	9	10	11	12	13	14	15	16	17	18	19	20	21	22	23	24	25	26	27	28	29	30	31	32	33	34	35	36	37	38	39	40	41	42	43	44	45	46	47	48
RL|S1|C10	0.0940989	-0.186001	-0.0677018	-0.127703	-0.09706	0.0940401	-0.159734	0.0909042	0.0417507	-0.00132387	-0.0798328	0.151396	0.131011	-0.00401741	0.123686	-0.153046	0.0850429	-0.285817	-0.134643	0.217361	-0.077893	0.085478	-0.244132	-0.0837833	0.00324696	-0.0304334	-0.109858	0.0657633	0.00749635	-0.0622041	-0.17007	0.171192	-0.305706	-0.0312107	0.137582	-0.0638436	-0.0116534	-0.019648	-0.282372	-0.114529	0.193616	-0.0114775	-0.116869	-0.0549926	-0.128068	0.148422	0.134056	-0.147685	-0.0864746
RL|S1|C100	-0.209578	-0.172471	0.143461	0.481394	0.372744	0.285432	0.335901	-0.199524	0.0251125	0.0161633	-0.0673823	-0.20461	-0.340911	-0.0607661	-0.258661	0.132188	-0.275933	-0.117759	-0.110282	-0.2762	-0.0715275	-0.0176258	0.265135	-0.107162	0.274717	-0.0790319	0.255872	-0.062382	0.249868	0.173815	0.0838158	-0.126745	-0.0478493	0.274951	0.333949	0.311138	0.192504	-0.0985405	0.0461708	0.366701	-0.0877562	-0.111523	-0.0528666	0.0442665	-0.101323	-0.157994	0.0325177	0.024038	-0.232861
RL|S1|C1000	0.240204	-0.0330586	0.151459	-0.0503621	-0.40761	0.158035	-0.361349	-0.259513	0.0772552	-0.19087	-0.0554315	0.0595024	0.295112	0.258466	-0.0953408	-0.0263958	0.213236	-0.229353	-0.210106	0.206382	-0.0358365	0.00877293	-0.121652	-0.206288	0.181857	0.0915059	-0.117763	-0.0788184	0.0912407	-0.307818	-0.378145	-0.163882	-0.252561	0.0650209	0.172473	0.0119568	0.281951	0.155812	-0.173822	-0.0683907	0.121821	-0.0809514	-0.124229	-0.136043	-0.228443	0.197193	0.164854	-0.214018	-0.117479
RL|S1|C10000	0.0480928	-0.0699705	-0.00288302	0.0368578	-0.00548732	0.0299733	0.0139722	-0.0147658	0.0230701	-0.0407026	0.0345889	-0.0784853	0.0829767	-0.0330551	0.122471	0.0240123	0.0215722	0.0658368	0.0154703	0.0920473	0.0618209	-0.0174013	0.0162183	-0.126551	0.088894	0.079943	-0.0204166	-0.164839	-0.0672181	-0.0387116	-0.0692565	-0.00548401	-0.0582041	-0.0907722	-0.00299946	-0.018027	0.0691668	0.0469616	-0.0432083	-0.0142567	0.0595323	0.0167958	-0.0723206	-0.052249	-0.0176721	0.101141	0.0244112	-0.162137	0.0437091
RL|S1|C10002	-0.0192543	0.192493	-0.133938	-0.0300237	0.384497	0.209234	0.210986	0.22895	-0.199636	0.17412	0.226276	0.0566521	-0.0858846	0.0927607	0.457545	0.125596	0.324671	0.168588	-0.0104706	-0.208023	0.208313	0.122282	-0.0203046	0.0531394	-0.114745	-0.165886	-0.197395	0.0913483	0.20043	-0.261651	-0.00731704	-0.135979	-0.0389905	0.200466	-0.23001	0.21618	0.048151	-0.343521	-0.0925977	-0.449814	-0.00244002	0.0117081	-0.174786	-0.417281	-0.00770985	0.300109	-0.0431118	0.349031	-0.0691573
RL|S1|C10004	-0.524579	-0.00629625	-0.0220865	0.55293	0.563598	0.400411	0.347594	-0.172708	-0.178277	0.118962	0.123172	-0.293142	-0.377105	-0.0283434	-0.0120554	0.134379	-0.00452036	0.550673	0.00037618	-0.630927	0.0481305	0.180154	0.492806	-0.104276	0.136691	0.0238714	0.403729	0.131948	0.416413	0.248253	0.0837564	-0.111909	0.00111632	0.139255	-0.0777738	0.189283	0.495504	-0.270765	0.119099	0.0120776	0.264972	0.261921	-0.246392	-0.401768	-0.0428638	0.21716	-0.128142	0.541402	-0.684586
RL|S1|C10008	0.142449	-0.156705	0.0657999	-0.101081	-0.11221	0.00847581	-0.125837	-0.0226964	0.0508649	-0.0703682	-0.0599019	0.0712415	0.107416	0.0426952	-0.0387035	0.0193958	0.00749542	-0.141274	-0.0621581	0.224892	-0.00568404	0.0548578	-0.0935117	-0.00499893	-0.00221673	-0.0104615	-0.0629481	-0.02353	-0.0239968	-0.0558279	-0.0620078	0.0399325	-0.198125	-0.0233596	0.0906902	0.0697477	0.0205772	-0.0219687	-0.0800354	-0.0258177	0.113863	-0.0884227	-0.0145307	-0.0296508	-0.0476922	0.0186157	0.0311693	-0.154603	-0.00200835
RL|S1|C10011	-0.0380763	0.0861057	0.110006	-0.0954905	0.18634	0.252717	0.074813	0.0724761	-0.301818	0.194919	0.118351	-0.0213234	-0.171572	0.0850087	0.402063	0.13746	0.161433	0.0788277	0.179135	-0.157072	0.0636334	0.158811	0.078904	0.0695309	-0.129599	-0.196814	-0.190794	0.0637462	0.274142	-0.126657	-0.0341085	0.00717637	0.0317056	0.273094	-0.298966	0.0168162	0.193869	-0.276114	0.000426997	-0.412105	0.0584639	-0.0756221	0.0166936	-0.322789	-0.0492545	0.0552713	-0.0780358	0.366707	-0.0508331
RL|S1|C10012	-0.122923	-0.0759651	-0.0493409	0.315524	-0.00143326	0.261528	0.111725	-0.0556624	-0.09164	-0.0944403	0.0645282	-0.132701	0.00697709	-0.103572	0.288889	-0.0107761	0.00196538	0.0477806	0.0210458	-0.0497143	0.0273145	0.0825432	0.223488	-0.208507	0.153756	0.011427	0.141906	-0.31563	-0.0654962	0.0938821	-0.0697749	-0.0923775	0.112912	-0.144411	-0.00838192	-0.257836	0.27121	0.266774	-0.0679079	-0.120577	0.238169	0.254255	-0.12271	0.0199258	-0.0775446	0.225047	0.0134631	-0.268074	-0.0470762
RL|S1|C10014	-0.198439	-0.375383	0.148234	-0.121366	0.124452	0.291814	-0.105833	-0.239508	-0.14573	-0.00613606	-0.0921147	0.0214721	-0.200836	-0.0131904	-0.205974	0.32045	-0.15826	0.0998678	-0.0782741	0.0431919	-0.123064	0.214246	0.139393	0.0208311	-0.0958282	-0.0697671	0.160268	-0.070945	0.0594931	0.190606	-0.0276541	0.0220467	-0.276648	0.272096	0.105535	0.299045	0.103942	-0.325984	-0.159531	0.198455	0.293085	-0.00244716	0.115374	-0.267925	0.0838155	-0.210153	-0.054384	0.0949818	-0.113924
RL|S1|C10015	-0.0994713	-0.0766661	0.0153913	-0.0820161	0.225206	0.0388455	0.0229157	0.0854993	-0.0955501	0.204073	0.0146431	-0.0534309	-0.198677	-0.0430555	0.272719	0.0375652	0.0789053	0.165416	0.127086	-0.0378643	0.15675	0.00284687	0.0509235	-0.021272	-0.119538	0.0368426	-0.0102596	0.0556458	0.0292702	-0.000669986	0.167322	0.0660817	-0.0903352	-0.109041	-0.181775	0.0028231	0.0144074	-0.100251	-0.057852	-0.0723072	0.00602955	-0.0669247	-0.0480853	-0.158637	-0.00589939	0.0267379	0.0162764	0.172206	0.201137
RL|S1|C10017	0.186039	-0.176309	0.0753029	-0.151722	-0.133227	0.0240209	-0.131487	0.0188904	0.0942149	-0.0456037	-0.0709314	0.142092	0.131079	0.0361335	0.0150768	-0.00216989	-0.0185058	-0.234384	-0.059904	0.295376	-0.0017838	0.046621	-0.116519	-0.00615723	0.00398322	-0.019931	-0.0983315	-0.0270379	-0.00490767	-0.0808424	-0.0612098	0.0690999	-0.273506	-0.0640866	0.070758	0.0272162	-0.0242764	-0.011289	-0.0797064	-0.0739337	0.159386	-0.0962972	-0.00884905	0.0151649	-0.0620634	0.034265	0.0382188	-0.23026	0.00190879
RL|S1|C1002	-0.156115	0.253022	-0.198179	0.421509	0.541918	-0.176166	0.871084	0.192502	0.100333	-0.0851691	0.122429	-0.220706	-0.0206533	0.13931	0.132693	-0.264122	0.345608	0.0288073	0.391386	-0.468784	0.0211236	-0.48266	0.304943	-0.051098	0.114408	-0.140848	0.20295	-0.0970591	0.127371	-0.0579283	0.0832197	0.197201	0.113358	0.269563	0.421181	0.55831	0.0855621	-0.0133456	0.198749	-0.0831811	-0.866153	-0.259236	-0.12043	0.116941	-0.179468	0.320782	-0.204213	0.117299	-0.0695869
RL|S1|C10020	-0.285944	-0.240414	0.114153	0.702499	0.263088	0.326246	0.201103	-0.378467	-0.0123139	0.158028	-0.0972782	-0.484194	-0.356037	0.0174136	-0.168122	-0.134472	-0.249909	0.203941	0.0558149	-0.430905	-0.111914	-0.0893844	-0.08188	-0.263707	0.287948	0.0591161	0.276646	-0.191897	0.198219	0.358898	-0.0672869	0.0260289	0.13097	0.46527	0.332129	0.533608	0.409995	-0.135118	-0.231371	0.797744	0.0680459	0.075336	-0.23002	-0.034975	-0.329422	-0.119246	0.146482	0.098784	-0.277594
RL|S1|C10022	0.125911	-0.0465171	-0.158218	0.100983	-0.618756	-0.0463841	-0.26856	-0.217259	0.184712	-0.560884	-0.168811	-0.312356	0.537374	0.135856	0.191809	-0.104463	0.736083	0.612016	-0.0193387	-0.086312	-0.174451	-0.325958	-0.28437	-0.57662	0.354079	0.30925	0.249984	-0.494344	-0.310567	-0.335288	-0.536024	0.0993088	-0.282759	0.254369	0.35653	0.253732	0.255388	0.296603	-0.417507	-0.0850448	-0.237281	0.114123	-0.322961	-0.570619	-0.032717	0.854573	0.135089	-0.415454	-0.197478
RL|S1|C10026	0.111116	-0.148152	0.0683115	-0.121303	-0.0881894	-0.000705624	-0.107469	-0.0132347	0.0356466	-0.0684792	-0.0523912	0.0678243	0.09055	0.00337979	-0.0273635	0.0440718	2.66065e-05	-0.144106	-0.0829093	0.217807	-0.00604937	0.0639338	-0.0690416	0.0127947	-0.0318027	-0.030237	-0.0678788	-0.0241287	-0.0536566	-0.0254521	-0.0157202	0.0479894	-0.169501	-0.0629195	0.0659108	0.0453	-0.0245097	-0.0182212	-0.0458492	-0.0458362	0.112982	-0.0793727	0.0116005	-0.0163386	-0.0206168	-0.00995648	0.00758689	-0.13651	0.0177082
RL|S1|C10028	0.169595	-0.159418	0.0774494	-0.159297	-0.124523	0.00128674	-0.143054	-0.00876498	0.0636506	-0.0856425	-0.0671367	0.0973544	0.109437	0.0390215	-0.0533896	0.0439449	-0.00945293	-0.171919	-0.087256	0.272641	0.0220818	0.0712607	-0.0798309	0.0158015	-0.0105938	-0.032718	-0.0848776	-0.00270905	-0.0420487	-0.0647824	-0.0448684	0.0439625	-0.21664	-0.0624003	0.0846372	0.0688186	-0.0103186	-0.0373672	-0.0529397	-0.0508507	0.125848	-0.106019	-0.00291671	-0.0176074	-0.0383836	-0.0150475	0.02607	-0.17172	0.0166644
RL|S1|C1003	0.232517	0.28133	-0.223884	1.38521	0.970663	-0.438772	0.887595	0.664943	0.615208	0.567159	0.104522	-0.0749225	-0.22945	0.160895	0.329951	-0.533841	0.302554	-0.547586	0.114399	-0.657384	0.0327478	-0.269431	-0.799724	0.389274	0.621591	-0.259182	-0.0827579	0.508989	0.578734	-0.543576	-0.0721767	-0.128699	0.258185	0.651643	0.82372	0.973156	0.180959	-0.212418	-0.712715	0.577317	-0.758167	-0.406742	-0.505428	-0.0378967	-0.511614	1.00937	0.311682	0.288829	-0.645729
RL|S1|C10032	0.0798466	0.0398072	0.0155634	-0.0592497	0.152168	-0.118414	0.0699775	-0.0651084	0.0664051	-0.0295784	0.118912	0.04298	0.297438	0.0700083	-0.138495	-0.107293	0.283938	0.00195411	0.0645224	0.10063	-0.032549	0.0546449	-0.0148728	0.157077	-0.142306	-0.0106773	-0.010089	0.0423282	-0.0146482	-0.0610576	0.00900268	0.327443	-0.225863	-0.0195984	0.0644594	0.0242067	0.1526	-0.0714671	-0.188335	-0.038416	0.0260346	0.105874	0.00067039	-0.105798	-0.153296	0.00410204	-0.0470743	0.101426	-0.00657862
RL|S1|C10034	-0.108589	-0.0911964	0.011132	0.0161611	0.00538219	0.213972	0.0741592	-0.0368418	-0.0391309	-0.0113732	-0.0338999	-0.0736633	0.0207103	-0.0507745	0.0200558	0.0388262	0.175902	-0.131211	-0.109623	-0.163809	-0.0919823	0.171455	0.165513	0.0609766	-0.0879392	-0.137035	0.139228	-0.0738435	0.0824643	0.135295	0.0561009	-0.0877636	-0.0393267	-0.0802648	-0.0237051	-0.0175068	0.178886	0.142392	-0.00745638	-0.21088	0.240073	0.0937139	-0.0552209	-0.0144792	-0.178051	0.0659206	-0.029725	0.0396608	-0.0410177
RL|S1|C10036	0.0878535	-0.0209587	0.0253312	-0.00734535	-0.008562	-0.10792	-0.160893	-0.178305	-0.10831	-0.0382372	-0.0723881	-0.184358	-0.0684381	0.00315868	-0.156868	0.163107	-0.112767	0.238407	-0.182888	-0.00419949	0.158911	0.0330019	-0.129381	-0.163125	0.0413049	0.197155	-0.095165	0.0192059	-0.0722283	0.0727791	0.047776	0.00163529	0.103119	-0.0200674	0.0966496	0.130879	0.00339468	-0.107081	-0.0281164	0.233942	-0.0995713	-0.169727	-0.132193	-0.145586	0.0321421	-0.0839315	0.0366052	0.0966497	-0.0213944
RL|S1|C10037	0.155331	-0.160433	0.0679007	-0.122558	-0.0956793	0.00565188	-0.136096	-0.0190063	0.0708862	-0.0647177	-0.0602628	0.0757821	0.11015	0.0396942	-0.0365413	0.0258351	0.00238236	-0.146579	-0.0838945	0.237561	0.018539	0.0528164	-0.0879849	-0.0123123	0.00943588	-0.013738	-0.0691644	-0.00765977	-0.0169204	-0.0661255	-0.0507704	0.0456594	-0.215389	-0.0536202	0.0871342	0.0668242	0.00866383	-0.0310704	-0.0736204	-0.0312751	0.111941	-0.0913048	-0.0275586	-0.0313923	-0.0597614	0.00687796	0.037392	-0.156392	0.00267159
RL|S1|C10039	-0.222079	0.355982	-0.0739751	0.494575	0.745401	0.0544355	0.787817	0.0888733	-0.11882	-0.0635416	0.275184	-0.246734	-0.135089	0.156242	-0.0435821	-0.140245	-0.0916689	0.0822273	0.356858	-0.331594	0.206294	-0.176586	0.398139	0.0747061	0.206827	-0.181285	0.0248541	0.049539	0.0989315	0.0242624	0.144325	0.0522951	0.308867	0.202658	0.278971	0.339371	0.161816	-0.288304	0.325369	0.0263869	-0.639726	-0.0862175	-0.150741	0.259512	-0.0556841	-0.170178	-0.170864	0.189216	-0.0119093
RL|S1|C1004	0.150899	-0.237408	0.0730521	-0.179866	-0.116134	0.0686114	-0.175018	-0.00273845	0.0450244	-0.0436468	-0.102987	0.159183	0.0755114	0.0421689	-0.0537749	-0.0110051	0.00115527	-0.25116	-0.126543	0.275711	-0.00886449	0.135107	-0.131733	0.0219293	-0.0603557	-0.091248	-0.112117	0.0622829	0.0222149	-0.024309	-0.0324632	0.098168	-0.270666	-0.0563274	0.0946706	0.0524482	0.0176312	-0.0217504	-0.120748	-0.0922664	0.186425	-0.108335	-0.0146513	-0.025947	-0.0936305	0.00966078	0.070973	-0.13977	-0.0550113
RL|S1|C10040	-0.289703	-0.324085	0.100638	0.246602	0.412995	0.0987019	-0.119694	-0.394307	0.0973098	0.00145761	-0.137925	0.0204809	-0.1383	0.213835	-0.393937	0.137631	-0.250092	0.656228	0.0589886	-0.259578	0.0441295	0.15792	0.0949263	-0.102094	-0.107253	0.248477	0.296118	0.152365	0.177331	0.190398	0.175828	0.0815141	-0.267029	0.349916	0.318126	0.694267	0.228417	-0.469555	-0.186791	0.614857	0.100019	0.0948879	-0.127839	-0.415067	0.067475	-0.0354698	-0.239494	0.426848	-0.267135
RL|S1|C10041	-0.0295813	0.108352	0.0224497	-0.0297462	0.193327	0.117086	0.124167	0.0778319	-0.161346	0.161744	0.147312	-0.0892587	-0.0960409	-0.00418104	0.279135	0.130762	0.138208	0.0985531	0.0594307	-0.149571	0.0774849	0.0104316	0.0278334	-0.0125193	-0.00552903	-0.0479272	-0.160134	0.0178065	0.177214	-0.156581	-0.0691694	-0.103935	0.0136254	0.116618	-0.225322	0.0124479	0.0926663	-0.15619	0.0323248	-0.243117	-0.0390422	-0.0589905	-0.0639273	-0.279561	-0.00616202	0.125199	-0.000500271	0.259418	-0.0369256
RL|S1|C10046	0.17439	-0.169787	0.0898618	-0.161294	-0.097843	-0.012771	-0.154041	-0.00687164	0.0745833	-0.081045	-0.0715569	0.110104	0.116308	0.0475255	-0.0423673	0.0379645	-0.0164829	-0.174208	-0.092879	0.294824	0.00810754	0.0608314	-0.111398	0.0236649	-0.017958	-0.0429346	-0.0767928	0.00387001	-0.0391431	-0.0682342	-0.0179706	0.0756005	-0.232396	-0.077708	0.0890382	0.0736808	-0.0393604	-0.0576472	-0.0722679	-0.0464889	0.12127	-0.0987297	0.00741992	-0.0144677	-0.0361378	-0.0210933	0.029125	-0.175203	0.0241737
RL|S1|C10047	0.263946	-0.247314	0.0813351	-0.218747	-0.17079	-0.00383492	-0.235305	-0.00149371	0.153292	-0.0941963	-0.105599	0.192471	0.157792	0.0649774	-0.0208332	0.0217327	-0.0533666	-0.177946	-0.087294	0.40211	0.0582028	0.0503811	-0.115089	-0.0361284	0.0205935	0.0150195	-0.0828781	-4.45433e-05	-0.0177781	-0.143669	-0.0686571	0.0956008	-0.363646	-0.111573	0.118693	0.0931582	-0.0250463	-0.0847105	-0.121149	-0.0396509	0.17377	-0.10749	-0.0124246	-0.0586392	-0.0533359	0.00912426	0.0638239	-0.280888	0.0167264
RL|S1|C10052	-0.0881026	0.176467	-0.0749542	0.528266	0.63559	-0.00714794	0.452629	0.112577	0.20284	0.0804705	0.0888645	-0.215634	-0.160882	0.022485	-0.0773227	-0.0206763	0.071918	-0.042165	-0.067726	-0.298731	0.258847	-0.216589	0.0536493	0.000714421	0.288917	-0.0326919	0.0985628	0.1161	0.190008	-0.17241	0.205394	-0.211793	0.0843356	0.0253265	0.382377	0.485614	0.0313423	-0.146207	0.00373831	0.328385	-0.466283	-0.263977	-0.214583	0.00784358	-0.110786	0.0387524	0.0759372	0.118746	-0.0495387
RL|S1|C10056	-0.0678596	-0.0697413	-0.0102573	-0.0317214	0.194598	-0.0469083	0.0298645	0.0990336	-0.017387	0.178527	0.00386859	-0.0719748	-0.107279	-0.053693	0.219325	-0.0551775	0.0793126	0.140006	0.124801	-0.0206677	0.142001	-0.035663	0.0191905	-0.036128	-0.104863	0.0832839	-0.000767745	0.0543447	-0.0318129	0.0185033	0.169357	0.124253	-0.0830362	-0.181097	-0.129053	-0.0173972	0.00707029	-0.0232591	-0.0492932	-0.0128907	-0.010247	-0.032096	-0.0816261	-0.0715756	-0.0438499	0.0476872	0.0214998	0.113275	0.209877
RL|S1|C10059	-0.0587659	-0.0646241	-0.0101742	-0.032328	0.19899	-0.0697269	0.0432511	0.105512	-0.00809966	0.181126	0.00223126	-0.0700641	-0.103159	-0.0574788	0.206426	-0.0718203	0.0822505	0.118743	0.134237	-0.00859977	0.131607	-0.0422444	0.0173223	-0.0225569	-0.110269	0.085474	0.00464392	0.0611752	-0.0393373	0.0227529	0.176965	0.151718	-0.0906425	-0.190974	-0.121441	-0.027781	0.00621996	-0.0145765	-0.0574447	-0.00389134	-0.0130236	-0.0313449	-0.0716995	-0.0474654	-0.0565074	0.0368271	0.0234475	0.111046	0.219306
RL|S1|C1006	0.182647	-0.182523	0.0867894	-0.171236	-0.13558	0.0141604	-0.15925	-0.0144006	0.0775428	-0.0932461	-0.0748542	0.135473	0.114197	0.0520189	-0.0539563	0.0401214	-0.0162611	-0.219015	-0.0979664	0.304852	0.00956806	0.0806889	-0.0908322	0.0282615	-0.0073762	-0.0589239	-0.0738166	0.00401332	-0.0307164	-0.071463	-0.051282	0.0453024	-0.257337	-0.0585046	0.100081	0.0819258	-0.0133169	-0.0484026	-0.0743615	-0.0545996	0.154265	-0.106471	0.00584232	-0.000582918	-0.0520861	-0.0160448	0.0279879	-0.205337	0.0013164
RL|S1|C10060	0.201616	-0.182388	0.0827249	-0.162497	-0.141738	0.00918008	-0.163424	-0.0195801	0.076214	-0.0941944	-0.0759957	0.145713	0.134454	0.0675477	-0.065705	0.0276128	-0.00883844	-0.205259	-0.0782492	0.316796	0.0130577	0.0852133	-0.106741	0.0324186	-0.00995447	-0.048819	-0.0803947	0.0018659	-0.0174985	-0.0826607	-0.0611843	0.0607403	-0.267339	-0.0407637	0.103114	0.0725749	0.00465397	-0.0508463	-0.0976489	-0.0554665	0.155496	-0.0960619	-0.00305929	-0.0142139	-0.0565499	-0.00299574	0.0331839	-0.20529	-0.00699759
RL|S1|C10069	0.173649	-0.17447	0.0599918	-0.10386	-0.136364	0.0179082	-0.162527	-0.0337263	0.0795406	-0.103295	-0.0666374	0.104092	0.151832	0.0664235	-0.0557553	-0.0141887	0.0311942	-0.184126	-0.102829	0.260758	-0.0169408	0.0638528	-0.108266	-0.0264027	0.0114109	-0.0303785	-0.0596844	-0.0311445	-0.0204829	-0.0701116	-0.0827163	0.0729419	-0.240237	-0.0276299	0.138399	0.070427	0.0307472	-0.0226561	-0.120492	-0.0245025	0.137183	-0.0729252	-0.0274674	-0.0262487	-0.0962262	0.0251693	0.0447963	-0.202724	-0.0331072
RL|S1|C1007	-0.155486	-0.0859467	0.018725	0.0415975	-0.0204275	0.243043	0.08386	-0.0608886	0.00409498	-0.0248024	-0.0503154	-0.129328	0.0607667	-0.0234373	-0.0751303	0.0209347	0.279513	-0.19313	-0.149591	-0.24986	-0.114519	0.16082	0.228014	0.0853097	-0.0637107	-0.147496	0.198499	-0.0389169	0.126245	0.109781	0.0334213	-0.16989	-0.0323103	-0.0791117	0.0285028	0.0145871	0.24546	0.220833	-0.00450488	-0.223855	0.234372	0.0599804	-0.0849933	-0.0271203	-0.245386	0.0959977	0.0108795	0.0658573	-0.0827443
RL|S1|C10070	-0.0312102	0.0138289	0.0560526	0.179097	0.263328	0.132841	0.215163	0.0162505	0.0262086	-0.0891395	0.0254183	-0.0312188	-0.0628867	0.0420695	-0.0633167	-0.0257789	0.0763551	-0.166043	-0.0343384	-0.0803276	0.12178	-0.0247911	0.080514	0.0173878	0.0868998	-0.152192	0.0484483	0.127502	0.0956349	-0.0620466	0.0809594	-0.08968	-0.034164	0.00492672	0.24058	0.233534	0.10318	-0.0690044	0.0949076	-0.0134756	-0.159179	-0.151321	-0.128641	0.055162	-0.0791971	-0.0341306	0.0310405	0.00383679	-0.0774005
RL|S1|C10073	0.543045	-0.101391	0.209373	-0.327297	-0.121923	-0.316973	-0.0177423	0.109049	0.31499	0.286828	-0.409704	0.47989	0.109043	0.189577	-0.197646	0.0710013	-0.274343	-0.381453	0.355429	0.444232	0.191023	-0.0180147	-0.251523	0.181141	-0.212544	0.272284	0.0475817	0.538528	0.0801776	-0.246469	0.0288953	0.125599	-0.381854	-0.0247607	0.0249363	-0.304294	0.00253579	0.21478	-0.489192	-0.277423	0.0716411	-0.159165	-0.282097	0.13809	-0.117418	0.423348	-0.079823	-0.0708982	0.182674
RL|S1|C10075	0.288799	-0.21555	0.0647657	0.128142	-0.311232	-0.10148	-0.457362	-0.400992	-0.061288	-0.0465481	-0.364608	-0.150255	-0.304727	0.0353537	-0.404229	0.204985	-0.491494	0.468947	-0.0134559	-0.129311	0.136511	0.149755	-0.140822	-0.280419	0.158583	0.666676	0.118285	0.106377	0.105282	0.172617	-0.178951	-0.177846	0.0470898	0.328664	0.337941	0.311164	0.362177	-0.122087	-0.235122	0.698817	0.0707814	-0.300564	-0.220856	-0.282155	0.0825147	0.0369899	0.00945783	0.154707	-0.203691
RL|S1|C10080	-0.115021	-0.115339	0.013075	-0.0272192	-0.019366	0.218169	0.0636133	-0.0404905	0.0109331	-0.0232491	-0.0430829	-0.0803335	0.059404	-0.0550903	-0.0217255	0.0271617	0.227125	-0.123076	-0.102967	-0.18378	-0.103917	0.166382	0.167124	0.068855	-0.103789	-0.134901	0.155988	-0.0719127	0.0764033	0.130582	0.0485379	-0.0935416	-0.0956038	-0.0926576	-0.0260876	0.0244475	0.189681	0.166109	0.00570419	-0.205075	0.261385	0.0848556	-0.0524401	-0.0187364	-0.179983	0.0603908	-0.0256375	0.036079	-0.0313238
RL|S1|C10083	0.17429	-0.172882	0.0726891	-0.162078	-0.107725	0.0121622	-0.156147	-0.0174156	0.0706614	-0.0792741	-0.0637635	0.125623	0.11398	0.0514891	-0.05859	0.0254454	0.000642393	-0.201846	-0.0928319	0.290194	0.0234633	0.0791649	-0.0934098	0.0245637	-0.00989744	-0.0522073	-0.0796198	0.013889	-0.0176957	-0.0743827	-0.048509	0.0565364	-0.254962	-0.0684347	0.0942057	0.0638713	0.00801462	-0.0416989	-0.085384	-0.0532515	0.141875	-0.0930284	-0.0121026	-0.0079794	-0.0714307	-0.0137841	0.0441203	-0.179787	0.00835099
RL|S1|C10084	0.199619	-0.131363	0.0820541	-0.0355806	-0.213747	0.0373552	-0.212343	-0.202218	0.0857962	-0.161249	-0.0578284	-0.0156767	0.130875	0.0682203	-0.0883823	0.00539973	-0.0322511	-0.115219	-0.0728292	0.270434	0.00828159	0.0722351	-0.0306	-0.105632	0.096795	0.0752273	0.056309	-0.0576991	-0.0327242	0.0322723	-0.140347	0.0685307	-0.111862	-0.0698582	0.11287	-0.041296	0.224304	0.135941	-0.171912	-0.00905838	0.14424	-0.0246678	-0.132568	-0.00767488	-0.136402	0.11303	0.0314723	-0.258454	-0.0551396
RL|S1|C10091	-0.177873	-0.173803	0.0149293	-0.0351213	0.23768	0.0259132	0.00831833	0.0304218	-0.0323137	0.184052	-0.0320201	-0.0900248	-0.177919	-0.0793045	0.158319	-0.041502	0.0507395	0.175565	0.117479	-0.0460273	0.108121	0.00975794	0.0983101	-0.0386928	-0.117414	0.0612957	0.0980552	0.0532249	-0.0129193	0.124151	0.203782	0.181854	-0.150829	-0.183493	-0.10311	0.00827469	0.0575355	-0.0551471	-0.0725622	0.0554636	0.0686502	-0.000540094	-0.0595174	-0.0840885	-0.0541897	-0.0389419	0.0283684	0.131545	0.176398
RL|S1|C10093	0.166402	-0.159072	0.0805622	-0.157626	-0.106239	-0.00153769	-0.140883	-0.0212912	0.0605012	-0.0867216	-0.0551149	0.106474	0.10191	0.0411697	-0.0532553	0.0442224	-0.0113474	-0.169702	-0.0871277	0.274505	0.0279797	0.0718617	-0.0872974	0.02494	-0.00923183	-0.0427817	-0.0784379	0.00727716	-0.0337832	-0.0631741	-0.0335034	0.04617	-0.223181	-0.0695792	0.083492	0.0681557	-0.00880343	-0.0486927	-0.062602	-0.0392038	0.12201	-0.102842	0.000489394	-0.0111786	-0.0402007	-0.0206095	0.0238073	-0.167642	0.0142275
RL|S1|C10095	-0.223326	-0.0275964	-0.0104431	-0.0462871	0.276503	0.0472008	0.0115902	-0.210962	0.0646659	-0.0926869	0.132219	-0.210929	0.23513	0.0217446	-0.180976	0.278796	0.311849	0.470176	-0.109193	-0.144762	0.0398948	-0.0639296	0.19303	-0.0923041	0.120699	0.194738	0.156905	-0.081206	0.0897836	-0.0797937	-0.00815029	-0.00913118	-0.328238	-0.0326112	0.000569748	0.21306	0.0947697	-0.19754	-0.0307915	0.0912569	-0.0701375	0.064118	-0.108972	-0.484296	0.112439	0.0584147	-0.0424123	0.234319	-0.159951
RL|S1|C10096	0.191665	-0.172746	0.0832622	-0.150886	-0.127761	-0.00613061	-0.15818	-0.0111078	0.0848439	-0.0762496	-0.0713883	0.110981	0.122449	0.051905	-0.0548838	0.0201522	-0.0189679	-0.202903	-0.0975261	0.297332	0.0175723	0.067041	-0.105512	0.0130713	0.00872586	-0.0322818	-0.0883983	0.00573249	-0.0305454	-0.0743178	-0.0575671	0.0505927	-0.241519	-0.0733369	0.0980992	0.0617901	-0.00924611	-0.0356362	-0.0770518	-0.037623	0.136213	-0.10614	-0.0165316	0.00617052	-0.0673333	-0.0120865	0.0413268	-0.203656	0.011325
RL|S1|C10098	-0.0652323	-0.154474	0.0351837	0.118817	-0.14265	0.418164	-0.0709508	-0.168892	-0.208082	-0.212347	-0.00523739	0.0556427	0.00123125	-0.019496	0.240668	0.155983	0.123969	0.0405482	-0.126221	-0.0534135	-0.0233165	0.288258	0.0874162	-0.152236	-0.0168165	-0.130343	0.117576	-0.268407	-0.00872943	0.112538	-0.111543	-0.0746311	0.0290092	0.121638	0.0342082	-0.0237304	0.287262	0.0884563	-0.131525	-0.28927	0.428478	0.163559	-0.069842	-0.22738	-0.0220132	0.253253	-0.0446178	-0.165227	-0.355942
RL|S1|C101	-0.113507	-0.0969914	-0.0203799	-0.0211362	0.234193	-0.0532232	0.0419585	0.121112	-0.00251402	0.211724	-0.00593293	-0.0892485	-0.147543	-0.0739856	0.2552	-0.088002	0.0821578	0.170488	0.163677	-0.0363565	0.156494	-0.0528689	0.0444039	-0.0468934	-0.116182	0.102849	0.0391254	0.0631027	-0.0389832	0.0427807	0.210556	0.159402	-0.102985	-0.229336	-0.152243	-0.0300225	0.00995886	-0.0152107	-0.0544336	0.0109445	0.000911216	-0.0170106	-0.0876255	-0.0578682	-0.0546414	0.041891	0.0414208	0.125135	0.251946
RL|S1|C1010	-0.201844	0.00734735	-0.0274993	0.253573	0.458865	-0.0350303	0.302414	-0.22085	0.115869	0.169964	-0.035362	-0.500623	-0.156899	0.0594392	-0.356427	0.0704563	-0.147113	0.600776	-0.0261529	-0.444224	-0.0673412	-0.236774	0.185245	-0.202577	0.30951	0.320454	0.265969	-0.133839	0.234094	0.134222	-0.0676142	0.039902	-0.137302	0.276609	0.186913	0.541577	0.119879	-0.342058	0.00555662	0.575087	-0.249605	0.0616199	-0.165744	-0.22273	-0.149095	-0.025102	-0.155811	0.370691	-0.137015
RL|S1|C10103	0.142942	-0.228105	0.101802	-0.199749	-0.144173	0.0710445	-0.187573	-0.0700389	0.00486354	-0.138885	-0.102074	0.150951	0.0388771	-0.00118553	-0.0830941	0.128048	-0.056335	-0.123271	-0.114183	0.270518	0.0242562	0.178333	-0.0745077	0.0406631	-0.0379404	-0.0740422	-0.0462709	-0.00620032	-0.0394024	0.00476792	-0.0257872	0.0515706	-0.250897	-0.0227112	0.0973422	0.136772	0.0233322	-0.106423	-0.0513787	-0.0438793	0.24487	-0.0971556	0.030257	-0.076202	0.0196101	-0.0596336	0.00639288	-0.157434	-0.0889166
RL|S1|C10104	0.193842	-0.190992	0.084133	-0.172316	-0.115027	0.0298623	-0.177024	-0.0146252	0.0623126	-0.0832618	-0.069817	0.150906	0.106847	0.0662583	-0.0512838	0.0439026	-0.0032113	-0.195654	-0.10643	0.307746	0.0297314	0.105784	-0.10705	0.0285635	-0.0171373	-0.0598213	-0.100833	0.0305199	0.00524789	-0.0903043	-0.0601722	0.0449894	-0.269912	-0.0464753	0.0926407	0.0785163	0.00328418	-0.0791733	-0.0935559	-0.0709343	0.16543	-0.107011	-0.00966666	-0.0375407	-0.0543199	-0.00549469	0.0399558	-0.174393	-0.0274764
RL|S1|C10108	-0.148841	-0.125954	0.0160987	-0.0480068	-0.0255843	0.271381	0.0760302	-0.0506696	-0.000247067	-0.0172407	-0.0666349	-0.086972	0.0428915	-0.073078	-0.0376197	0.0563794	0.252354	-0.177364	-0.155772	-0.230249	-0.141	0.205223	0.220483	0.101183	-0.131518	-0.177923	0.203487	-0.0806304	0.104421	0.167461	0.0703299	-0.140489	-0.0924571	-0.111118	-0.0338407	0.00762381	0.196201	0.207167	0.0127795	-0.256484	0.307013	0.102164	-0.0440531	-0.00110784	-0.217163	0.0535877	-0.0410374	0.0454235	-0.0220155
RL|S1|C10109	0.0363933	-0.00238986	0.0477323	-0.133536	0.0730861	0.109589	0.0100196	0.0296185	-0.112073	0.059818	0.0663453	0.031363	-0.0157595	0.0336248	0.181335	0.144161	0.141761	0.0374919	0.040296	0.00354787	0.0614356	0.0820491	-0.00849884	0.0394923	-0.0990814	-0.0621483	-0.11275	-0.0133665	0.0768959	-0.118625	-0.0254274	-0.0549983	-0.0927653	0.104043	-0.130643	0.0837313	0.0594228	-0.130554	-0.0335271	-0.21636	0.0622442	-0.0660503	-0.008673	-0.234418	0.0200393	0.0744352	-0.0280744	0.130817	0.00901351
RL|S1|C1011	-0.323277	0.252413	-0.374054	1.11161	0.568231	-0.20415	0.472206	0.188719	0.546424	-0.381583	0.165843	-0.435116	0.309065	0.317768	0.245354	-0.529466	0.648714	0.246081	-0.0405765	-0.642419	0.215541	-1.04004	0.238877	-0.441112	0.614266	0.0809306	0.134204	-0.172398	0.0789411	-0.281403	-0.0268311	-0.0316056	0.381509	-0.0501341	1.04675	0.59829	-0.131828	0.228207	0.337762	-0.0108316	-1.38431	-0.199011	-0.641866	-0.403489	-0.213749	0.875997	-0.376319	-0.206936	-0.573682
RL|S1|C10110	-0.441197	-0.398468	0.124705	0.169704	0.203313	0.57157	-0.0217914	-0.377504	-0.265746	-0.131973	-0.112861	-0.170544	-0.235229	0.00131204	-0.0382105	0.34291	-0.251767	0.447898	-0.0505036	-0.158897	-0.312502	0.220368	0.383391	-0.21551	0.0333908	-0.0492168	0.297965	-0.410003	0.0208188	0.307372	-0.169818	0.297076	-0.232236	0.344979	0.138493	0.106292	0.243062	-0.33247	-0.205005	0.10259	0.457018	0.419778	0.133116	-0.387577	0.116541	-0.178871	-0.192402	0.0723115	-0.296547
RL|S1|C10113	-0.509879	0.810928	-0.158171	1.27308	0.971222	0.286494	0.676628	-0.0939312	0.441843	-0.123208	0.424619	-0.742621	0.423735	0.554093	-0.0481378	-0.451537	1.02474	-0.505577	-0.342607	-1.20968	0.32133	-0.737116	0.413108	-0.419722	0.609868	-0.283881	0.441236	0.230168	0.553758	-0.195381	-0.0688851	-0.833834	0.681573	-0.195613	0.732705	0.319705	0.563755	0.687884	0.329348	-0.0495232	-1.0157	0.186218	-1.04038	0.107359	-0.987157	0.708429	-0.206555	0.201046	-0.363175
RL|S1|C10117	-0.319476	-0.500719	0.132711	-0.126819	0.119978	0.37047	-0.17785	-0.33846	-0.0640492	-0.0881746	-0.0996793	0.0898011	-0.138955	-0.0543461	-0.31745	0.325824	-0.136926	0.236027	-0.174292	0.0326948	-0.0971206	0.300579	0.179387	-0.0417986	-0.139277	-0.0086198	0.250858	-0.0347861	0.0113598	0.315741	0.0436779	0.0252925	-0.44215	0.138833	0.108585	0.356603	0.154374	-0.325893	-0.147582	0.297228	0.442879	0.0486249	0.0634842	-0.357128	0.16473	-0.199371	-0.0634467	0.0661475	-0.297249
RL|S1|C10118	0.000680247	-0.0105985	-0.0200452	0.129831	-0.0343047	0.0319149	0.0542723	-0.0855938	0.0305544	-0.0796539	0.0378225	-0.219325	0.0964514	-0.0817413	0.0224487	0.0670145	0.0250305	0.130557	-0.0600535	-0.0506379	0.0488177	-0.023822	0.0714394	-0.181657	0.173713	0.127606	0.0180516	-0.184901	-0.0655907	0.00133613	-0.0972917	-0.0980439	0.0501837	-0.12566	0.00560303	-0.0564448	0.14291	0.141968	0.0253668	0.0360614	0.0214579	0.0378268	-0.114147	-0.0554316	-0.0267608	0.0980403	0.0441796	-0.10948	-0.0196032
RL|S1|C10122	0.140179	0.141032	0.0602939	-0.0960811	0.119521	-0.22829	0.206373	0.107648	0.123619	0.0417007	0.206902	-0.0478922	0.287808	0.00868961	-0.0245329	0.0727845	0.0425262	0.0859983	0.275997	0.189297	-0.0426457	-0.22784	-0.106386	0.0866137	0.0457863	0.197983	-0.184117	-0.157657	-0.15177	-0.329255	-0.204863	-0.0257422	-0.205042	0.0719237	-0.0972032	0.10256	-0.133602	-0.11335	0.0442504	0.131048	-0.17258	-0.0476999	0.13852	-0.0909884	0.20725	0.0645455	-0.109535	-0.0579768	0.229945
RL|S1|C10124	0.179614	-0.203529	0.0489315	-0.207224	-0.0718981	0.0190787	-0.127382	0.0333387	0.100534	-0.00209452	-0.0829224	0.174913	0.0829779	0.0362272	-0.0736957	-0.00984261	-0.0206414	-0.227794	-0.0275981	0.321565	0.0330905	0.105527	-0.0890429	0.0877489	-0.0799152	-0.056702	-0.063137	0.0920664	-0.00578332	-0.0539005	-0.0204875	0.107931	-0.303261	-0.106319	0.0516181	0.0263574	0.0281243	-0.00298623	-0.144734	-0.0950049	0.179972	-0.083109	-0.029691	-0.0157839	-0.069884	0.0233724	0.0346434	-0.152595	0.0262814
RL|S1|C10127	0.162216	-0.17019	0.0773569	-0.146554	-0.114373	0.0103244	-0.138113	-0.0119934	0.0711281	-0.0905376	-0.0637926	0.0970119	0.104826	0.0429586	-0.0477945	0.0381285	-0.0187027	-0.182623	-0.0961381	0.269569	0.0107792	0.0673769	-0.0810527	0.00959726	0.00669436	-0.0493491	-0.0767945	-0.0103276	-0.0306865	-0.0650147	-0.0475722	0.0470926	-0.22493	-0.0616455	0.092627	0.0755162	-0.0138307	-0.0484409	-0.0545205	-0.0443374	0.12788	-0.103069	0.000475902	-0.00381775	-0.0469651	-0.0181233	0.0284593	-0.187427	0.000685177
RL|S1|C10128	-0.048025	0.253556	-0.164327	0.515809	0.494583	0.260357	0.752778	0.197469	0.172852	-0.0705199	0.125583	-0.303357	-0.0518395	0.0803503	0.00192963	-0.116448	0.249875	0.00152364	0.0373747	-0.510142	0.0899399	-0.0442646	0.199533	0.181343	0.167871	-0.299007	0.112265	-0.106271	0.195874	-0.0308355	0.00981462	-0.383544	0.177581	0.0994734	0.165915	0.619872	0.167239	-0.0464352	0.250215	-0.0760225	-0.154707	0.00528212	-0.251617	0.146975	-0.230363	0.177659	-0.0989253	0.00100983	-0.193001
RL|S1|C10129	-0.225798	-0.271335	-0.00648303	0.278441	0.500323	-0.013057	0.227331	-0.0723363	0.219714	0.111411	-0.25248	-0.178192	-0.295271	0.0235768	-0.0642856	0.26252	-0.315802	0.803497	0.00263237	-0.323757	0.18158	0.018835	0.292082	-0.261982	0.18463	0.294706	0.263444	-0.126156	0.138869	0.277063	0.212025	0.296984	-0.153964	-0.0454797	0.14133	0.430818	-0.0213619	-0.383535	0.0996393	0.315078	0.131399	0.120954	-0.0830621	-0.295661	0.133686	-0.00565001	-0.274645	0.363312	-0.277879
RL|S1|C1013	0.471392	-0.245614	0.0338518	-0.247658	-0.140972	-0.108778	-0.169862	0.115562	0.297187	0.159956	-0.153946	0.327858	0.167387	0.10475	0.250174	0.0399154	-0.160553	0.0128394	0.232639	0.335566	0.137027	-0.122797	-0.152472	-0.228123	0.0687668	0.38801	-0.111686	-0.00957456	0.158186	-0.364102	-0.216535	0.0637089	-0.535005	0.000258562	0.0163954	0.00889054	0.00621903	-0.106723	-0.283173	-0.0286783	0.168482	-0.0521915	-0.194928	-0.180711	-0.0126609	0.328051	0.0776602	-0.256204	0.0968706
RL|S1|C10132	-0.168195	0.0869639	0.26859	0.793176	0.364111	0.530728	0.535967	-0.3996	0.47177	-0.309709	-0.00104131	-0.488261	-0.0318785	0.374215	-0.127819	-0.303718	0.617103	-0.0879183	0.0221077	-0.806355	-0.0100136	-0.345314	0.165636	-0.402145	0.489853	-0.348151	0.323433	0.0828742	0.470987	-0.12579	-0.145399	-0.157523	-0.0692465	0.449271	0.558438	0.710652	0.670331	0.315954	0.122189	0.176894	-0.312828	-0.110395	-0.433224	-0.0829474	-0.393229	0.304985	0.15161	0.113501	-0.644252
RL|S1|C10136	-0.144856	-0.129278	0.0186679	-0.036857	-0.0227053	0.248876	0.0719947	-0.0444899	-0.00700199	-0.0129492	-0.0678412	-0.0941687	0.0303936	-0.0741259	-0.0266187	0.0405638	0.235514	-0.168351	-0.135531	-0.213715	-0.133243	0.185175	0.204085	0.0899615	-0.117869	-0.165932	0.190044	-0.0743529	0.0895515	0.169249	0.0716193	-0.110759	-0.0825961	-0.11361	-0.0296213	-0.00634147	0.189979	0.202894	0.00810177	-0.236223	0.282511	0.0922661	-0.0418499	0.00922137	-0.210412	0.0489846	-0.0318912	0.0426181	-0.0124778
RL|S1|C10143	0.0418843	0.0955284	-0.0137789	0.113368	0.150295	0.0166757	0.00207458	0.0154687	-0.377538	-0.0230572	-0.0224331	0.0663664	-0.329016	-0.0282147	0.20524	0.169428	-0.209544	0.00464991	-0.0493291	0.127764	0.315831	0.149964	0.0507066	0.0133844	-0.049611	-0.00684318	-0.0452524	0.0524062	-0.166229	0.0858193	0.257312	-0.0382394	0.290558	-0.0976872	0.101261	-0.125647	-0.055186	-0.100834	-0.0964085	-0.0384292	-0.0407279	-0.104158	-0.0214034	0.0610212	0.0804469	-0.0312629	-0.0582838	0.000230484	0.149987
RL|S1|C1015	-0.312198	-0.544416	0.0671068	0.0805463	0.223025	0.359586	-0.198797	-0.302084	-0.0881145	0.0520453	-0.0898088	0.019641	-0.207526	-0.0568219	-0.117372	0.0997892	-0.173528	0.451756	-0.0277185	-0.0883477	0.0438026	0.253183	0.181425	-0.187988	-0.0755944	0.139167	0.236597	-0.0261204	0.127931	0.275844	0.0638477	0.125761	-0.368079	0.0609565	0.112032	0.258663	0.291975	-0.294409	-0.242594	0.390034	0.408638	0.109888	-0.0484006	-0.43618	0.046483	-0.0938034	0.0165934	0.146635	-0.271594
RL|S1|C10150	0.098701	0.0146726	0.0148476	-0.00160678	0.0205249	-0.148322	-0.152212	-0.138801	-0.131171	-0.00897858	-0.0709317	-0.169496	-0.0837743	0.010374	-0.11615	0.139088	-0.0998175	0.249079	-0.165276	-0.0221462	0.197318	0.0290447	-0.153609	-0.141976	0.0038803	0.20746	-0.128436	0.0615541	-0.0777	0.0643473	0.0978908	0.00651106	0.146978	-0.0256878	0.0826993	0.130126	-0.0246954	-0.132786	-0.0281144	0.233954	-0.142893	-0.194263	-0.13558	-0.139971	0.0359107	-0.0808904	0.0199953	0.144098	0.0213816
RL|S1|C10153	0.0900354	-0.119289	-0.00209846	-0.0612466	-0.159007	-0.0756846	-0.0790287	0.0360621	0.0512199	-0.125424	-0.0589182	0.0349989	0.138636	-0.0217336	0.0343253	-0.00626261	0.10476	-0.0645471	-0.0506995	0.138558	-0.121973	-0.0550327	-0.106009	-0.0332213	-0.0751749	0.0106271	-0.0788842	-0.0712718	-0.123426	-0.0513835	-0.0567297	0.113434	-0.158287	-0.0120989	0.134197	0.0721294	-0.0701405	0.0560845	-0.0529296	-0.076022	0.016103	-0.0478522	-0.00139486	-0.0783428	0.0431398	0.128208	-0.0353346	-0.121212	-0.0181244
RL|S1|C10154	0.0712523	0.0731027	-0.0239127	-0.0552192	0.185235	-0.127228	0.0852197	-0.0754873	0.0493617	-0.0320768	0.156544	0.0121961	0.313044	0.0779998	-0.141131	-0.153115	0.369235	0.00573721	0.0378597	0.0602009	-0.0469751	0.0782817	-0.00170768	0.182372	-0.172974	-0.0412096	0.0100648	0.0488487	-0.00743944	-0.0222519	0.0409543	0.392349	-0.206036	-0.0624706	0.0556881	-0.00949894	0.193427	-0.0587779	-0.211829	-0.0767231	0.0204198	0.156118	-0.0166209	-0.0913758	-0.22235	-0.00645207	-0.0451947	0.147914	-0.00832067
RL|S1|C10157	-0.361342	-0.677434	0.153497	-0.00290445	0.0988492	0.446208	-0.203279	-0.302211	-0.0358858	-0.0375009	-0.222919	0.126363	-0.313591	-0.131511	-0.226309	0.274422	-0.30513	0.253775	-0.141385	-0.023905	-0.103354	0.346177	0.178249	-0.0744101	-0.139599	0.0083283	0.350672	-0.06447	0.0347727	0.437389	0.125353	0.0115254	-0.440049	0.154058	0.170804	0.495319	0.169641	-0.311984	-0.15434	0.421462	0.625369	0.0593123	0.0533739	-0.329338	0.171352	-0.161581	-0.062184	0.0226771	-0.359542
RL|S1|C10162	0.270982	-0.12248	0.151224	-0.181578	-0.170443	-0.0897786	-0.116405	-0.0167862	0.163055	-0.0235144	-0.14613	0.168793	0.1192	0.0770972	-0.110274	0.0886402	-0.0982169	-0.344703	-0.0285778	0.360614	0.060801	0.0377096	-0.101309	0.0569833	-0.00742309	0.000390792	-0.0230316	0.112058	-0.0435498	-0.0952894	-0.000834141	0.0413325	-0.267008	-0.0820966	0.0810423	-0.0452929	-0.0260269	0.0531194	-0.122956	-0.114216	0.0907952	-0.159987	-0.102015	0.140806	-0.100261	0.0159723	0.0262295	-0.268179	0.0832111
RL|S1|C10168	0.282262	0.151347	0.245326	0.0437249	-0.15904	-0.0796258	0.0979054	-0.101604	0.1346	0.0260469	-0.144655	0.0231935	0.132908	0.117788	-0.0783622	0.111841	0.044003	-0.405763	0.00681662	0.117741	0.0424622	-0.0866179	-0.139328	-0.0202536	0.00573321	0.0343338	0.0264624	0.117728	-0.0117422	-0.126014	0.0329239	-0.0450135	-0.121158	-0.023683	0.00139326	-0.225985	0.0369023	0.358593	-0.120792	-0.214863	0.0149572	-0.0708122	-0.248287	0.258256	-0.181364	0.149172	0.0226763	-0.235837	0.0904056
RL|S1|C10170	0.0442694	0.0447417	0.0590852	-0.153261	0.0925482	0.156876	-0.00863187	0.025264	-0.199511	0.0564331	0.100222	0.0675501	-0.0384791	0.0703158	0.238382	0.204358	0.175938	0.039368	0.0114882	-0.00675284	0.0851398	0.143079	-0.0257471	0.067737	-0.132209	-0.118812	-0.165514	0.0095351	0.112749	-0.141515	-0.0301153	-0.085134	-0.040767	0.171272	-0.169548	0.081092	0.0700743	-0.189823	-0.0507495	-0.305956	0.0787519	-0.0774779	-0.00693544	-0.310897	0.0399111	0.0952196	-0.0545656	0.196115	-0.0454035
RL|S1|C10171	0.0268034	0.607717	0.0803863	0.577689	-0.650457	0.115718	-0.232942	-0.967867	0.201738	-0.647035	0.255054	-1.31173	0.89608	0.641258	0.0742717	-0.422964	1.37502	0.776782	-0.0237422	-0.796343	-0.369699	-1.04587	-0.421726	-1.32119	0.99251	0.630632	0.350476	-0.749029	0.226352	-0.215136	-1.04907	-0.392264	0.448026	0.537856	0.438044	0.0301705	1.02583	1.0851	-0.469346	0.395052	-1.04252	0.119192	-1.01434	-0.546831	-0.775407	1.22611	0.41641	-0.35229	-0.449062
RL|S1|C10173	0.196106	-0.192052	0.0883576	-0.180292	-0.148099	0.00295334	-0.157951	-0.00988642	0.0808915	-0.093449	-0.077182	0.125949	0.10772	0.0367785	-0.0626517	0.0472032	-0.0335247	-0.20998	-0.0870876	0.318617	0.0148053	0.0758106	-0.0957631	0.0239923	0.00559087	-0.0503029	-0.0807152	0.00427781	-0.0395068	-0.0744841	-0.0634599	0.0469998	-0.263413	-0.0624907	0.093563	0.0666362	-0.00638108	-0.03924	-0.0728687	-0.0495809	0.160529	-0.11319	-0.00451077	0.00339137	-0.0440714	-0.0129138	0.0397574	-0.214952	0.000957884
RL|S1|C10175	0.362423	-0.125605	0.135104	-0.279043	-0.217193	-0.159196	-0.210506	-0.0598157	0.221254	-0.0427764	-0.179231	0.237383	0.126713	0.162809	-0.21046	0.155882	-0.122904	-0.319135	0.0391556	0.386589	0.101116	0.0134774	-0.0767226	0.0477509	0.00239195	0.0377148	-0.0495358	0.179862	-0.0158866	-0.157316	-0.144125	-0.00741174	-0.378325	-0.00784695	0.112128	0.00204791	0.0498479	0.0265498	-0.133409	-0.0757475	0.0881466	-0.149815	-0.168502	0.120498	-0.0868007	0.0689032	-0.0264925	-0.267165	0.0355037
RL|S1|C10179	0.0673198	0.0378283	0.0467152	0.0560673	-0.00599223	-0.105492	0.0676729	-0.0429188	-0.0742844	-0.0239609	-0.0238256	-0.126867	0.0513123	-0.042049	-0.126346	0.0661451	-0.00137707	0.0106838	-0.0320079	-0.0397971	-0.0557646	0.0328854	-0.049634	0.0485845	-0.0426739	0.0934328	-0.0393004	-0.0410119	-0.0618019	0.0567882	0.0246153	-0.0205985	0.121318	0.049178	0.0639348	0.0473413	0.0227331	0.0150382	-0.00519199	0.0826948	-0.0345719	-0.0798538	0.0159431	0.00119687	0.00830758	-0.0162589	-0.0265105	0.0982102	0.0298721
RL|S1|C10183	-0.325679	-0.457155	0.123257	-0.00931849	0.132236	0.249793	-0.186029	-0.335154	-0.137823	-0.0895175	-0.137663	-0.00644883	-0.242595	-0.0936405	-0.284233	0.299787	-0.229733	0.286669	-0.162539	0.027592	-0.0303817	0.244423	0.158239	-0.0964816	-0.0896735	0.0625992	0.250718	-0.0290775	-0.0622643	0.366269	0.100733	0.0357363	-0.250048	0.0708501	0.164532	0.240128	0.126737	-0.236596	-0.140946	0.351082	0.332247	0.0178266	0.0369281	-0.246449	0.184279	-0.212081	-0.0332499	0.0773888	-0.220022
RL|S1|C10184	-0.184727	-0.0751254	0.0326158	0.0504929	0.287543	0.0128493	0.123511	0.107432	-0.0406974	0.273542	0.0154324	-0.175252	-0.203446	-0.0413281	0.351748	-0.232345	0.138599	0.198057	0.33101	-0.153616	0.131268	-0.0635457	0.136664	-0.0709912	-0.0997835	0.031645	0.0716263	0.124702	0.0615524	0.0670336	0.219876	0.320179	-0.0843962	-0.176941	-0.198471	-0.060873	0.181705	-0.0220273	-0.0191101	-0.0299581	-0.0135278	-0.00655145	-0.0561979	-0.0145434	-0.150297	-0.00888795	0.0488736	0.240497	0.240828
RL|S1|C10187	-0.00550537	0.0226732	0.0637925	-0.121406	0.152759	0.191841	-0.000251063	-0.00570362	-0.252556	0.06195	0.0867691	0.0677289	-0.129613	0.0570596	0.22262	0.226081	0.130877	0.0688805	-6.46654e-05	-0.0302933	0.138486	0.167193	0.017633	0.0529226	-0.131129	-0.138997	-0.136702	0.0467208	0.126483	-0.0897798	0.0324009	-0.0700761	-0.00899322	0.17021	-0.139317	0.0897883	0.0834126	-0.233775	-0.0557563	-0.282364	0.0530719	-0.0905307	-0.0257301	-0.315601	0.0444848	0.0462376	-0.0442426	0.22694	-0.057778
RL|S1|C10188	-0.287598	-0.383141	0.131668	-0.124797	0.142492	0.350672	-0.085508	-0.248181	-0.0467135	0.0232925	-0.0758702	0.0235417	-0.211771	-0.0821147	-0.239353	0.336712	-0.0707231	0.121717	-0.168523	-0.0652878	-0.0915872	0.223388	0.173484	0.0129574	-0.0922937	-0.024795	0.238513	-0.00475732	0.0893866	0.220525	0.0406222	-0.106456	-0.368123	0.111401	0.0435693	0.30568	0.132811	-0.23521	-0.108531	0.207957	0.3455	-0.0276254	0.0397044	-0.302645	0.113148	-0.136555	-0.0329984	0.136375	-0.192765
RL|S1|C1019	0.0412255	-0.0586861	-0.00260482	0.0484269	0.00430111	0.0303427	0.026303	-0.0153082	0.0186808	-0.0336325	0.0380347	-0.0896356	0.076887	-0.0335937	0.122158	0.0195756	0.027295	0.0696239	0.015907	0.0783053	0.056912	-0.0203468	0.0160684	-0.125057	0.0907545	0.0834764	-0.0150605	-0.162175	-0.0625984	-0.0332728	-0.0637286	-0.000194367	-0.0485024	-0.0846653	-0.000940044	-0.0150085	0.0734488	0.0451181	-0.0452808	-0.00979169	0.0495084	0.0154073	-0.0721288	-0.0524408	-0.0206022	0.101504	0.0269254	-0.146221	0.0403225
RL|S1|C10193	-0.728952	0.0747475	-0.266858	0.488804	0.989456	0.354701	0.541741	0.0079134	0.0981464	0.194769	0.43254	-0.228098	-0.0949419	0.0695475	-0.0518046	0.00124093	0.377454	0.716954	-0.00913753	-0.681752	0.33204	0.0252744	0.58321	-0.145359	0.0216544	0.0360224	0.356134	0.28239	0.279219	0.0625685	0.287963	-0.0537381	-0.266948	-0.186647	-0.0140872	0.458783	0.38391	-0.370881	0.154821	0.119983	-0.0292165	0.212702	-0.364593	-0.541269	0.00839018	0.212308	-0.139797	0.61156	-0.456769
RL|S1|C10194	0.123666	-0.0157648	0.0161221	-0.00458302	-0.013461	-0.047731	-0.0273944	-0.0583974	0.0130113	-0.0418634	0.0166646	-0.0800182	0.130883	0.0435066	-0.0722771	0.00561661	0.069832	0.00207475	-0.0573636	0.0733742	0.03808	0.0131322	-0.0679532	-0.0298326	0.0360238	0.057498	-0.0658576	-0.0564555	-0.00875072	-0.0421146	-0.0487784	0.0287612	-0.0574605	-0.00909574	0.0705209	0.0766627	0.0706645	-0.017588	-0.0550835	0.0332278	-0.0170346	-0.0557704	-0.0727505	-0.0560166	-0.0864889	0.0175908	0.0202178	-0.0365979	0.0243258
RL|S1|C10197	0.0619361	0.0826704	-0.157505	0.777884	-0.501913	0.123607	-0.396124	-0.26382	0.0893175	-0.192145	-0.202496	-0.298341	0.507576	0.394513	-0.0710779	-0.437339	0.818988	-0.153146	-0.301664	-0.451942	-0.177739	-0.299642	-0.515749	-0.695227	0.400716	0.295997	-0.036092	-0.133793	0.14023	-0.499674	-0.784906	-0.235333	0.0572417	0.519111	0.748206	0.0403525	0.537813	0.577331	-0.627919	0.210755	-0.186031	0.146689	-0.527384	-0.53314	-0.611332	0.860747	0.411574	-0.0522678	-0.52442
RL|S1|C102	-0.259272	-0.392817	0.103763	-0.107806	0.142478	0.242173	-0.145224	-0.217951	-0.0934503	-0.0173952	-0.105961	0.10104	-0.187418	-0.0385097	-0.170444	0.240626	-0.0505825	0.166671	-0.0969615	0.0466123	-0.0108537	0.250962	0.135076	0.022876	-0.174865	-0.0355778	0.202034	0.0566218	-0.0252991	0.216126	0.136326	0.0910909	-0.331094	0.0427123	0.0773879	0.209369	0.112642	-0.237373	-0.196246	0.189133	0.323733	0.00144715	0.0552571	-0.26336	0.114284	-0.137384	-0.0384534	0.10902	-0.124004
RL|S1|C10204	-0.138023	0.227858	0.065382	0.549928	0.460951	0.0977108	0.422518	-0.0708227	0.237493	-0.0131856	0.262613	-0.15108	-0.0631954	0.159477	0.0417199	-0.229345	0.233513	-0.16522	0.0513028	-0.317816	0.224045	-0.281771	0.262616	-0.0252689	0.251938	-0.212252	0.0442364	0.245422	0.321413	-0.202381	0.192734	-0.131325	0.107194	-0.100218	0.265227	0.305049	0.243177	0.0728804	0.340807	0.0401706	-0.573927	-0.274876	-0.18704	-0.0247878	-0.226277	0.0204945	-0.00447667	0.190598	-0.177631
RL|S1|C10207	0.300269	-0.1834	0.0854375	-0.266236	-0.13555	-0.0217824	-0.185479	0.0159412	0.0632044	0.0066561	-0.145897	0.242238	0.013578	0.0798225	-0.0877552	0.0760933	-0.0876843	-0.13931	0.0112066	0.254973	0.0418552	0.131187	-0.121939	0.0759375	-0.153267	0.0385597	-0.0617585	0.194601	0.0499098	-0.0810176	-0.0560392	0.035628	-0.327986	-0.00280576	0.0424061	0.00593969	0.0585415	-0.0487008	-0.168441	-0.100192	0.201953	-0.102852	-0.0690459	-0.0359124	-0.0364348	0.0807573	0.00358007	-0.0319956	-0.0218951
RL|S1|C10208	0.310525	-0.0446329	0.0876373	-0.0258763	-0.140073	-0.155103	-0.266684	-0.261061	0.199498	-0.188562	-0.0337218	-0.108912	0.32017	0.265463	-0.202014	-0.0346953	0.0634314	0.293306	-0.0253468	0.0896142	0.0614945	-0.105048	-0.152106	-0.235584	0.172053	0.306016	-0.00628764	-0.0681834	0.0365079	-0.173917	-0.219416	-0.0255407	-0.160408	0.0115005	0.186631	0.209757	0.220502	-0.0047462	-0.122066	0.235704	-0.0828693	0.0216619	-0.204988	-0.21971	-0.113762	0.114202	0.0151291	-0.0475909	0.0115374
RL|S1|C10209	0.0127118	0.00926074	0.0728407	-0.144574	0.0785069	0.19368	-0.0218626	0.01872	-0.196805	0.0684628	0.0869981	0.0581967	-0.0529157	0.0671166	0.261854	0.18319	0.191109	0.0457762	0.0290003	-0.0412246	0.0622605	0.162937	-0.00572485	0.0613654	-0.146553	-0.140318	-0.13871	0.0130583	0.144078	-0.118954	-0.0223931	-0.072057	-0.0543052	0.177095	-0.194225	0.080348	0.109479	-0.179366	-0.0517261	-0.328462	0.125224	-0.0571847	-0.00719188	-0.322928	0.0189535	0.101446	-0.0492042	0.214735	-0.0696587
RL|S1|C10210	0.215299	0.042308	-0.116326	0.176716	-0.453731	-0.391206	-0.290382	-0.297376	0.493247	-0.57736	-0.0751842	-0.00139865	0.754414	0.174089	0.0452507	0.0547125	0.674006	0.0742864	-0.0724963	0.042697	0.182097	-0.550989	-0.124077	-0.540112	0.478692	0.103533	0.067794	-0.225652	-0.156479	-0.665344	-0.300606	0.223242	-0.273935	-0.0714211	0.710305	0.110247	-0.0067587	0.401973	-0.0458864	-0.0708896	-0.560374	-0.000167806	-0.179861	-0.570292	0.0115557	0.463256	-0.0715633	-0.347745	-0.243134
RL|S1|C10212	-0.252202	0.224698	-0.130329	0.771473	0.961907	-0.238125	0.562592	0.344704	0.249395	-0.0462522	0.145247	-0.0620342	0.0367079	0.167563	0.283541	-0.352	-0.293165	-0.182055	0.025994	-0.251174	0.00912907	-0.436049	-0.00441811	-0.050375	0.0937837	-0.13112	-0.212741	-0.236893	0.00357117	0.29848	0.563312	0.288613	0.547329	-0.0489108	0.555813	0.36499	-0.610342	-0.0716182	0.176549	-0.0217937	-1.07042	-0.205362	-0.244479	0.375616	-0.0816197	0.111941	-0.47356	-0.0633195	0.0759841
RL|S1|C10213	0.130754	0.096213	0.0566812	-0.0883018	0.0871156	-0.202156	0.15912	0.0887922	0.0914514	0.0406626	0.1494	-0.0481217	0.213505	-0.0138162	-0.00946468	0.0742512	0.00826692	0.065015	0.222364	0.16851	-0.0260877	-0.184778	-0.09347	0.0648445	0.0302622	0.177301	-0.16188	-0.135326	-0.135864	-0.258632	-0.154357	-0.0130157	-0.163637	0.0490075	-0.0775293	0.0841572	-0.114721	-0.0856794	0.0354413	0.113431	-0.135493	-0.062543	0.109184	-0.0690121	0.168222	0.0473363	-0.0914235	-0.0571661	0.205356
RL|S1|C1022	0.198079	-0.23296	0.101934	-0.206995	-0.188651	0.000647566	-0.21081	-0.0127376	0.0787275	-0.093717	-0.0965095	0.154277	0.114812	0.0265249	-0.0356942	0.0428637	-0.0557399	-0.238285	-0.10652	0.358853	0.00409526	0.0827732	-0.131296	0.00867652	-0.00641317	-0.0504001	-0.100822	-0.0150833	-0.0560875	-0.0624917	-0.0538942	0.0639541	-0.267534	-0.0743388	0.0967785	0.0678163	-0.0470025	-0.0394701	-0.0734689	-0.0453373	0.171833	-0.129388	0.0245741	0.00115957	-0.0283672	-0.0276804	0.0381254	-0.250548	0.0116299
RL|S1|C10221	0.181091	-0.195495	0.0868414	-0.166074	-0.148006	0.0303051	-0.185719	-0.0177498	0.0772067	-0.0968901	-0.0818854	0.143264	0.137174	0.0633894	-0.0429114	0.0114856	0.00479535	-0.229953	-0.107306	0.308605	-0.00279073	0.087729	-0.123712	0.00816558	-0.0199359	-0.0607681	-0.0985179	0.0122881	-0.0221946	-0.0624044	-0.0519697	0.076318	-0.249406	-0.0579099	0.10674	0.0622932	-0.00455479	-0.0247662	-0.094987	-0.0759046	0.152813	-0.101317	-0.011358	-0.0188538	-0.0688571	0.00724059	0.0394208	-0.198264	-0.0188688
RL|S1|C10223	-0.227257	-0.0312362	-0.20149	0.0166798	0.416591	0.0428987	0.247971	0.263164	0.0623283	0.309765	0.0343985	-0.191009	-0.0957273	-0.00347948	0.31364	-0.198181	0.158133	0.348619	0.265695	-0.219676	0.224164	-0.110406	0.225933	-0.081617	-0.183282	0.137208	0.113333	-0.0674926	0.0142442	0.109279	0.259093	0.105352	-0.115282	-0.282057	-0.236532	0.165269	-0.0329008	-0.044616	0.0859022	-0.0264153	-0.0316212	0.151803	-0.180421	-0.00194629	-0.134898	0.10503	-0.101931	0.174415	0.429274
RL|S1|C10224	-0.0262804	0.0619462	0.0401243	-0.0780896	0.182544	0.184616	0.0596334	0.0630151	-0.2935	0.139896	0.101446	0.0557074	-0.19388	0.060442	0.361287	0.17032	0.14774	0.0689415	0.115513	-0.0899304	0.13076	0.133608	0.0452055	0.0572273	-0.153062	-0.157357	-0.143424	0.0289534	0.161595	-0.133922	0.0381386	-0.0448021	0.0465706	0.214119	-0.197125	0.0274796	0.107616	-0.212978	-0.0505308	-0.346248	0.019414	-0.0683906	-0.000427912	-0.303535	0.00932128	0.0875542	-0.0559807	0.28567	0.0327992
RL|S1|C10225	0.173356	-0.174923	0.0811843	-0.170677	-0.125461	-0.0044727	-0.14896	-0.00293996	0.0827037	-0.0800066	-0.0679387	0.113848	0.11465	0.0449707	-0.0509508	0.034566	-0.0200451	-0.197998	-0.0932813	0.299266	0.00910955	0.0657321	-0.0930698	0.0266116	-0.00520488	-0.048603	-0.089308	-0.00140436	-0.0378587	-0.0725863	-0.0422611	0.0545435	-0.244607	-0.0715483	0.086914	0.0755933	-0.0310118	-0.04848	-0.0605534	-0.0522023	0.129653	-0.112494	0.00533338	-0.000563972	-0.0490047	-0.020256	0.023818	-0.194573	0.0196892
RL|S1|C10226	0.280352	-0.246193	0.109434	-0.166764	-0.114002	0.0952913	-0.226962	0.0227784	0.137053	0.0100749	-0.141437	0.214439	0.1297	0.123217	0.0859727	-0.0532036	0.00754692	-0.0716281	0.00678129	0.227603	0.0901158	0.0501955	-0.165502	-0.108028	0.00710173	0.0955852	-0.0841801	0.0627725	0.147742	-0.198988	-0.125552	0.0218673	-0.358595	-0.015937	0.066278	0.055154	0.0688861	-0.056337	-0.170708	-0.114577	0.208587	-0.0713214	-0.119181	-0.132106	-0.0949261	0.179854	0.0675264	-0.136803	-0.0273618
RL|S1|C10229	-0.215165	0.457974	-0.0159157	0.972559	0.78978	0.129549	0.84645	0.0442317	0.321848	-0.212049	0.246092	-0.228929	-0.193381	0.111795	-0.209396	-0.318022	0.35002	0.147057	0.111362	-0.438971	0.586823	-0.305668	0.259133	0.115889	0.357786	-0.224207	0.146091	0.429949	0.147881	-0.322122	0.471558	-0.250693	0.166305	-0.109723	0.586769	0.685396	0.254407	-0.00180378	0.512748	0.143271	-0.806077	-0.399595	-0.3491	0.139792	-0.0548059	0.0443302	0.0757743	0.230249	-0.260357
RL|S1|C1023	-0.0795327	-0.0911413	-0.0147188	-0.0228451	0.200908	-0.0570779	0.0249405	0.100478	-0.0101247	0.177523	-0.0121904	-0.0728998	-0.122174	-0.0641128	0.222337	-0.0711569	0.0712423	0.14754	0.124844	-0.0148967	0.141605	-0.0366186	0.0215756	-0.0438099	-0.109828	0.0956869	0.0234738	0.0519112	-0.0457674	0.0463469	0.198806	0.156315	-0.0921879	-0.204706	-0.118569	-0.015943	-0.000988614	-0.0244519	-0.0599524	0.0129324	0.00031456	-0.0291993	-0.0778483	-0.0564313	-0.046483	0.0370878	0.0295996	0.105218	0.216223
RL|S1|C10230	0.162325	-0.169427	0.0799546	-0.15136	-0.110906	0.00533048	-0.139233	-0.00591367	0.0673875	-0.0807715	-0.070607	0.113618	0.102351	0.0335981	-0.0431276	0.0382479	-0.0129275	-0.186017	-0.0906382	0.273476	0.011239	0.0737271	-0.0871327	0.0260098	-0.0187001	-0.0428687	-0.0721519	-0.00137526	-0.0393726	-0.0590254	-0.0288151	0.0487826	-0.227592	-0.0667317	0.0870253	0.0700309	-0.0203562	-0.0415429	-0.0599009	-0.049812	0.141486	-0.0986679	0.00573265	-0.00672042	-0.0387568	-0.0137762	0.0233382	-0.175064	0.0105004
RL|S1|C10234	0.0597579	0.0445245	0.0608976	-0.167199	0.0937658	0.124429	-0.0125634	0.0450485	-0.172166	0.0808497	0.104889	0.057594	-0.0318124	0.0590135	0.24678	0.18553	0.172898	0.0723781	0.0390434	0.00892576	0.103258	0.120055	-0.0461462	0.0548915	-0.125771	-0.0813438	-0.183247	0.0202582	0.106984	-0.161439	-0.0321041	-0.0753213	-0.0663315	0.146421	-0.200127	0.0800948	0.056406	-0.192047	-0.0442531	-0.280751	0.0617482	-0.0893556	-0.0137907	-0.314996	0.0472848	0.0994459	-0.0407421	0.191589	-0.0158158
RL|S1|C10235	0.186273	-0.160647	0.0767429	-0.160468	-0.119186	0.00428421	-0.136884	-0.00794433	0.0743778	-0.0866882	-0.0616875	0.119009	0.121452	0.0427909	-0.0569833	0.0418308	-0.00411264	-0.194539	-0.087604	0.287747	0.0164902	0.0690608	-0.0905912	0.0305124	-0.00229451	-0.0472857	-0.0825136	-0.00303087	-0.0275012	-0.0869654	-0.0572072	0.0517112	-0.246926	-0.0581271	0.0898035	0.0734127	-0.00743924	-0.0505556	-0.0671402	-0.0595573	0.137227	-0.10092	0.0031063	-0.0151616	-0.0466646	-0.0070287	0.0299451	-0.190063	-0.00297645
RL|S1|C10236	0.15519	-0.154549	0.0677966	-0.148922	-0.11238	-0.00868091	-0.124662	-0.0168535	0.0589291	-0.0723192	-0.061898	0.0869857	0.106861	0.0263438	-0.0435482	0.0308797	0.00398471	-0.175279	-0.0841904	0.253455	-6.81584e-05	0.065308	-0.0851636	0.021052	-0.0162654	-0.03655	-0.0730736	-0.00344782	-0.0357241	-0.047531	-0.045514	0.063426	-0.212598	-0.0621731	0.07938	0.0519439	-0.00431611	-0.0255774	-0.0687854	-0.047122	0.121507	-0.089365	0.000484514	-0.00582504	-0.0513565	-0.00662059	0.0270128	-0.159087	0.0100332
RL|S1|C10237	0.0790656	-0.0699925	0.0616178	0.0352896	-0.0848649	0.0418541	-0.0608862	-0.109887	-0.11425	-0.127765	-0.086369	-0.00301962	-0.000298692	-0.010048	-0.0958972	0.131198	-0.0363909	-0.00695888	-0.125878	0.0116455	-0.00353079	0.186347	-0.077445	0.00893563	-0.0619697	0.00323884	0.0061138	-0.0535776	-0.0641288	0.116234	0.0299033	-0.0265814	0.0831169	0.0799437	0.121893	0.102371	0.0753306	-0.0244912	-0.0669597	0.0232792	0.152929	-0.0516401	-0.0166042	-0.0724848	0.0131821	0.0157137	-0.034412	0.00934768	-0.141901
RL|S1|C10240	0.176241	-0.183225	0.0584439	-0.156609	-0.0802844	0.0229128	-0.153552	0.00402163	0.0637869	-0.045044	-0.0654147	0.136407	0.0999044	0.0507585	-0.0180907	0.00284319	0.015388	-0.177068	-0.0794931	0.273111	0.0397279	0.0812912	-0.105167	0.000553971	-0.0217098	-0.0403922	-0.0989971	0.0356136	0.0141758	-0.0861659	-0.0494261	0.0661798	-0.256104	-0.0613808	0.0808481	0.0425312	0.0161637	-0.0442687	-0.10438	-0.07742	0.14755	-0.0941014	-0.0346421	-0.0472318	-0.0795724	0.0226158	0.0591933	-0.144993	-0.0174229
RL|S1|C10242	0.121091	0.0928569	0.0485401	-0.0760189	0.0999563	-0.194217	0.163247	0.0784524	0.107042	0.0192068	0.162857	-0.0344032	0.243326	-0.00195073	-0.027762	0.0536738	0.0408276	0.0681015	0.217125	0.164051	-0.0315731	-0.173437	-0.0898054	0.0677461	0.0252365	0.167732	-0.144715	-0.13071	-0.136362	-0.253713	-0.155361	0.0104114	-0.189236	0.0441253	-0.0561683	0.0978473	-0.0937266	-0.0926291	0.0249668	0.115322	-0.119232	-0.0361409	0.103541	-0.0754474	0.156758	0.0563165	-0.0967524	-0.0562607	0.173367
RL|S1|C10243	-0.857679	-0.506673	-0.0538762	0.330156	0.651985	0.801685	0.178414	-0.275387	-0.318251	-0.122474	-0.0748578	0.0873305	-0.582191	0.109265	-0.113243	0.224416	-0.273453	0.528609	0.15814	-0.25413	0.177764	0.486284	0.74171	0.0255007	-0.317388	-0.330766	0.503925	0.043634	-0.00988439	0.463045	0.399783	0.0692581	-0.204905	0.12418	0.244427	0.431049	0.2804	-0.441703	-0.0772952	0.136127	0.411003	0.304181	0.0450191	-0.280965	0.239268	-0.350224	-0.285521	0.269517	-0.0872165
RL|S1|C10244	-0.0654955	-0.0273235	-0.0491764	0.193112	0.458342	0.139412	0.390518	0.195846	-0.0747348	0.489318	-0.0173941	-0.354796	-0.292028	0.0340062	0.607466	-0.127555	-0.0934294	0.414772	0.495948	-0.368841	0.0558774	-0.186562	0.206023	-0.142203	0.102833	0.0732199	0.0549774	-0.306331	0.411809	-0.0314789	-0.000678986	0.181908	0.0383179	0.22554	-0.296957	0.204928	0.116376	-0.296404	-0.0327367	-0.061948	-0.0993938	0.201841	-0.0741191	-0.119987	-0.268499	0.103879	-0.0823166	0.298099	0.325957
RL|S1|C10246	0.220566	-0.182826	-0.0186645	-0.188946	-0.0312769	0.0732467	-0.194678	0.0771589	-0.0236902	0.055206	-0.0817345	0.339802	-0.0413496	0.0203393	0.0347964	0.0383714	-0.0926932	-0.204723	-0.0324763	0.25341	0.133425	0.221837	-0.114422	0.0809751	-0.175128	0.00677648	-0.137969	0.217712	0.0978548	-0.112493	0.0057969	0.0727023	-0.30011	-0.0441085	0.0738183	2.26125e-06	0.079291	-0.103477	-0.191044	-0.155913	0.217053	-0.123265	-0.0269905	-0.146614	-0.0181226	0.0801621	0.0156557	0.00832194	-0.110777
RL|S1|C10249	0.0471057	-0.0741458	0.00953727	0.0183723	-0.00430136	0.0296092	0.0111588	-0.0108647	0.0145617	-0.0373616	0.0217691	-0.0534842	0.0740632	-0.0248599	0.0908501	0.031984	0.0216644	0.0273834	0.0031306	0.0947821	0.0423732	0.0034855	0.00801181	-0.0872285	0.0557483	0.0537317	-0.0205077	-0.135637	-0.0611587	-0.027354	-0.0490042	0.00556223	-0.0681279	-0.0676131	0.012719	0.00414469	0.0534546	0.0270079	-0.0430449	-0.0206393	0.0650669	0.00113288	-0.0485462	-0.0466776	-0.0140893	0.0798224	0.0109017	-0.133537	0.032718
RL|S1|C1025	-0.120827	-0.038611	-0.000536151	0.34111	0.359581	0.189361	0.280156	-0.00487694	-0.205159	-0.123446	0.038728	0.234575	-0.225687	0.0796441	0.0430953	-0.0194099	-0.180993	0.028322	0.206277	0.0300908	0.214794	0.254126	0.196142	0.16912	-0.135566	-0.253217	0.0747852	0.0877438	-0.0203897	0.123309	0.258795	0.156591	0.0676072	0.171026	0.298659	0.274908	0.174703	-0.275859	0.00495757	-0.0231528	0.0166927	0.0128949	-0.00574631	0.0736386	0.0291516	-0.0910711	-0.144686	0.0428789	-0.112048
RL|S1|C10251	0.00903326	0.0786206	0.04348	-0.0851511	0.18227	0.146953	0.0779358	0.0410118	-0.198605	0.0621131	0.143627	0.0235207	-0.0559602	0.0797782	0.255997	0.169606	0.15615	0.0998382	0.0807215	-0.0509701	0.127149	0.0927234	0.0397304	0.0377613	-0.0873821	-0.110354	-0.168063	0.0263025	0.125181	-0.156489	-0.0193095	-0.0450857	-0.0317752	0.167053	-0.158364	0.0903546	0.0943318	-0.21519	0.00994749	-0.294343	0.00159132	-0.0526978	-0.0294345	-0.290357	0.0504935	0.0735837	-0.0555747	0.221308	-0.0399967
RL|S1|C10252	0.0192042	0.0366965	0.0591466	-0.150728	0.125003	0.166916	0.00371097	0.0424294	-0.202794	0.0788357	0.109569	0.06343	-0.0550332	0.0654	0.260641	0.201305	0.181554	0.0499688	0.0248785	-0.0117733	0.0881703	0.133846	-0.00682398	0.0700592	-0.141118	-0.122616	-0.166426	0.0184999	0.122056	-0.138707	-0.0190013	-0.0884166	-0.0439051	0.160492	-0.191948	0.0727129	0.0676763	-0.196518	-0.0526573	-0.311737	0.0740929	-0.0756351	-0.00883923	-0.317759	0.0414152	0.0968073	-0.0561429	0.208586	-0.028468
RL|S1|C10255	-0.356357	-0.483088	0.0530336	-0.0486758	0.160467	0.48268	-0.167066	-0.327777	-0.122767	-0.0850285	-0.0639102	0.0845824	-0.0791438	-0.0308764	-0.203098	0.227857	0.074725	0.262106	-0.214502	-0.101752	-0.0895511	0.388509	0.213278	-0.0597497	-0.186479	-0.0807097	0.272682	-0.069965	0.109417	0.337312	0.0239221	0.00708361	-0.393409	0.117698	0.0745612	0.266386	0.292548	-0.236745	-0.228197	0.138959	0.563798	0.189714	-0.0352321	-0.411067	0.0343568	-0.0479397	-0.0236621	0.117506	-0.40415
RL|S1|C10258	0.136267	-0.130174	0.0280532	-0.0904266	-0.072677	-0.0191578	-0.0378502	0.0207311	0.0284339	0.0668475	-0.0353797	0.0969951	0.116643	-0.0105919	0.0146703	-0.0620122	0.00287799	-0.318656	-0.042617	0.230544	-0.0514911	0.0425245	-0.12182	0.0498499	-0.0986021	-0.0661093	-0.0547699	0.00886605	-0.0242434	0.0161892	0.0222687	0.144098	-0.185148	-0.0947936	0.0569647	-0.100558	-0.0420254	0.111588	-0.10273	-0.11122	0.124896	-0.0131052	-0.0251683	0.112355	-0.160336	0.0141735	0.0587069	-0.126205	0.087117
RL|S1|C10259	-0.399833	-0.602898	0.141257	0.00374582	0.185738	0.476354	-0.159676	-0.326675	-0.0212235	-0.0377637	-0.143341	0.17039	-0.385212	-0.0491869	-0.131107	0.316842	-0.167945	0.438155	-0.0853125	-0.0926283	0.0978249	0.338156	0.184791	-0.130086	-0.123388	-0.0280269	0.27311	0.075227	0.112291	0.326335	0.178923	0.033444	-0.482594	0.161161	0.107799	0.558386	0.210137	-0.441391	-0.0517768	0.301963	0.527697	-0.0651114	0.021109	-0.482808	0.250339	-0.165649	-0.051211	0.186819	-0.494223
RL|S1|C1026	0.173513	-0.175604	0.0826461	-0.157843	-0.129208	0.0194725	-0.149476	-0.0287721	0.075632	-0.0949323	-0.0625082	0.107261	0.126078	0.0507609	-0.0546822	0.0325823	0.00487997	-0.1894	-0.0952849	0.28051	0.00626787	0.0689833	-0.092957	0.00675521	0.00860642	-0.0453471	-0.0704928	-0.0109395	-0.019101	-0.0716687	-0.0657135	0.044912	-0.246465	-0.0548408	0.0930567	0.0695376	0.0108491	-0.0334242	-0.0756804	-0.0535185	0.14181	-0.0955049	-0.0103822	-0.016621	-0.0598504	-0.00294484	0.0405729	-0.194246	-0.00489469
RL|S1|C10261	-0.102282	-0.108154	0.0242542	-0.0306965	-0.00994227	0.204076	0.0686582	-0.0438048	-0.00558338	-0.0171025	-0.0552324	-0.0858608	0.0327823	-0.0604592	-0.0265096	0.0551968	0.183154	-0.130917	-0.107944	-0.163604	-0.0985973	0.15094	0.169642	0.0669292	-0.0845455	-0.126213	0.1497	-0.0739237	0.0691427	0.125059	0.0535007	-0.102215	-0.0761262	-0.0855591	-0.0145983	0.011476	0.154948	0.149065	0.00642404	-0.190302	0.227091	0.0623434	-0.0393623	-0.00500563	-0.168047	0.0404182	-0.0309222	0.024812	-0.00393103
RL|S1|C10262	-0.237154	-0.387136	0.0872224	0.0345948	0.131989	0.272322	-0.16218	-0.275829	-0.115852	-0.00192162	-0.109328	0.00645306	-0.197985	-0.0531211	-0.125626	0.180648	-0.11521	0.257346	-0.124212	-0.0630258	-0.113547	0.255765	0.137563	-0.0954523	-0.110538	0.0438492	0.24229	-0.0610805	0.0820579	0.296983	0.0281888	0.151486	-0.258787	0.117934	0.0941879	0.142537	0.231341	-0.196908	-0.239114	0.226625	0.429663	0.167191	-0.0213234	-0.31256	0.001184	-0.0483209	-0.0282925	0.120939	-0.294209
RL|S1|C10266	0.000223873	0.0901573	0.0174891	0.233759	0.269332	0.0491763	0.311106	0.0676734	0.00549707	-0.0763752	0.0558409	-0.0829363	-0.075053	0.0108086	-0.0291148	-0.0417195	0.0649074	-0.102168	0.0779505	-0.10289	0.193715	-0.0766395	0.084985	0.0823079	0.126341	-0.13155	0.00270574	0.0777341	0.0376167	-0.0866197	0.105116	-0.148608	0.0631759	0.0233277	0.217237	0.272825	0.0849166	-0.0688256	0.168252	0.00316039	-0.263601	-0.203873	-0.123175	0.0930372	-0.0350901	-0.035231	0.0289479	0.000706129	-0.00662948
RL|S1|C10267	0.188396	-0.341913	-0.100414	-0.427889	-0.0772519	-0.149064	-0.158237	0.0621913	0.0644786	-0.0201783	0.0424061	0.145181	0.0403351	0.0216554	-0.214629	-0.0589744	0.102753	-0.314246	-0.0168122	0.508602	-0.089794	0.114623	-0.0707672	0.18571	-0.206996	-0.289205	-0.0619198	0.160236	-0.0476691	0.110448	-0.0583357	0.214362	-0.434094	-0.261208	-0.0312546	-0.0500474	0.12843	0.11821	-0.14294	-0.144909	0.273556	0.0627887	-0.0979772	0.0916405	-0.234001	-0.0101773	0.19865	-0.0945211	0.0433915
RL|S1|C10268	-0.315635	-0.370976	0.0386187	0.183485	0.234484	0.294059	-0.0910893	-0.356303	-0.213828	-0.150857	-0.0458693	-0.0455503	-0.27618	-0.0342009	-0.232512	0.24645	-0.278461	0.354778	-0.131012	-0.049799	0.0276164	0.280059	0.256208	-0.165805	-0.0232152	0.0043215	0.256735	-0.0896063	-0.0314877	0.384041	0.0700647	0.103824	-0.104137	0.0987489	0.233917	0.165668	0.250915	-0.247057	-0.156271	0.335514	0.324332	0.180506	-0.033267	-0.232236	0.0912775	-0.166238	-0.04969	0.0621576	-0.289863
RL|S1|C10269	-0.268925	-0.35272	0.115868	-0.0374871	0.190091	0.14239	-0.101591	-0.269129	-0.0744556	-0.045337	-0.105676	-0.0469026	-0.175505	-0.0596506	-0.275133	0.297951	-0.194906	0.340417	-0.0895593	-0.00967896	-0.0296383	0.170865	0.15544	-0.0703961	-0.069676	0.120358	0.223373	0.00647429	-0.0698864	0.258052	0.0895927	0.0491316	-0.234481	0.0909633	0.101632	0.25362	0.0729516	-0.293314	-0.121891	0.375062	0.231591	0.00473796	0.0490625	-0.259667	0.193179	-0.189664	-0.0624286	0.147672	-0.155233
RL|S1|C1027	0.184058	-0.118418	0.053367	-0.117603	-0.119897	0.0151998	-0.111476	-0.0414118	0.0647517	-0.099037	-0.0223321	0.0588399	0.157165	0.0465768	-0.0201886	0.0288686	0.0474737	-0.100403	-0.0581085	0.233982	0.0324985	0.057264	-0.0808949	-0.0216109	0.0355894	-0.00813668	-0.0680819	-0.0640205	-0.02494	-0.0974443	-0.0881669	0.0457294	-0.21307	-0.0395821	0.0674029	0.0652961	0.0554831	-0.0251608	-0.0796458	-0.05908	0.122413	-0.0595507	-0.0292751	-0.0552783	-0.059256	0.0319448	0.044971	-0.181932	-0.0114444
RL|S1|C10271	0.162516	-0.179745	0.0772783	-0.152705	-0.108272	-0.0205313	-0.143982	-0.0191907	0.075909	-0.0728318	-0.0794551	0.100707	0.108837	0.0409085	-0.0656507	0.032549	-0.0166522	-0.160303	-0.073519	0.262059	-0.000920953	0.0611838	-0.0962614	0.0151997	-0.0261011	-0.0233232	-0.0685118	0.0102093	-0.0316417	-0.0427686	-0.0401395	0.0616304	-0.223329	-0.0517599	0.090125	0.0636888	-0.0128294	-0.0406918	-0.0827331	-0.0208166	0.127026	-0.0909737	-0.0126538	-0.0127717	-0.0449643	-0.00907406	0.0238826	-0.15422	0.011705
RL|S1|C10273	-0.0955672	-0.0726376	-0.0169947	-0.0307496	0.225975	-0.056904	0.0467696	0.109621	-0.0138498	0.208106	-0.00357965	-0.0957647	-0.138471	-0.0677593	0.230712	-0.0728508	0.102367	0.149183	0.13923	-0.0480307	0.144935	-0.0465414	0.0387903	-0.0302833	-0.11535	0.0868241	0.0302683	0.0700198	-0.0265471	0.0314702	0.202896	0.142184	-0.0906639	-0.213983	-0.142715	-0.0383097	0.0138063	-0.00437004	-0.0596966	-0.00574883	-0.0130596	-0.0245864	-0.0866344	-0.0602456	-0.0701268	0.0357769	0.0357367	0.140457	0.249877
RL|S1|C10277	-0.0197203	-0.00543298	-0.0171185	-0.0332572	0.203629	-0.0811979	0.0578014	0.0229055	0.00755593	0.0807017	0.0822772	0.00044436	0.0991073	0.00424104	0.0623329	-0.104058	0.220757	0.0748062	0.0991714	0.022825	0.0570788	0.0249589	0.0125517	0.0715616	-0.154905	0.030031	0.00198168	0.0538905	-0.0366555	-0.00272597	0.113911	0.274477	-0.158958	-0.113806	-0.0352421	-0.00739678	0.0936121	-0.0543781	-0.134273	-0.0348983	0.0192178	0.058768	-0.0377793	-0.0924078	-0.102064	0.0308189	-0.0243339	0.126568	0.0824913
RL|S1|C10278	-0.212056	-0.335038	0.128603	0.0232792	0.149378	0.0469293	-0.0520874	-0.320862	-0.0440958	-0.00228118	-0.0515826	0.0810279	-0.165399	0.00534335	-0.32808	0.0565443	-0.0302044	0.180491	0.241641	0.0564193	-0.120406	0.229578	0.10221	0.18135	-0.218576	0.00694067	0.250498	0.192708	0.0340935	0.200547	0.0894548	0.337504	-0.322635	0.268513	0.174602	0.212331	0.347212	-0.207625	-0.282055	0.340578	0.227293	0.0229992	0.119086	-0.251999	0.060911	-0.15849	-0.077449	0.258725	-0.139278
RL|S1|C10279	-0.0188556	0.0920979	0.0172456	0.294454	0.262655	-0.0218324	0.501285	0.000260087	0.168892	0.0453004	0.0182858	-0.106048	-0.201556	-0.0757011	-0.0589811	-0.0377144	0.297672	-0.169152	0.21316	-0.340573	0.272721	-0.155781	0.214895	0.171141	0.228283	-0.143521	0.134487	0.184241	0.194531	-0.247208	0.0694525	-0.0633397	-0.0351972	0.223002	0.372849	0.490713	0.304057	0.0167555	0.210051	0.09759	-0.387336	-0.43065	0.0182754	0.0139068	-0.11772	0.0292292	0.131262	0.181271	-0.16053
RL|S1|C10280	-0.0177073	0.0440123	0.0553643	-0.0629831	0.194707	0.170844	0.0722869	0.0240217	-0.26702	0.0710213	0.0884178	0.0543375	-0.156636	0.0732692	0.269456	0.179886	0.103224	0.0866354	0.0964358	-0.0487788	0.132031	0.158204	0.0613861	0.0666659	-0.14744	-0.159125	-0.124789	0.053572	0.12532	-0.0911158	0.0498129	-0.00230651	0.0249134	0.187711	-0.131938	0.0521382	0.112382	-0.220323	-0.0474181	-0.301188	0.0344458	-0.0581098	-0.00417749	-0.256207	0.0291711	0.0295258	-0.0634352	0.255646	0.0104758
RL|S1|C10286	0.176352	-0.233605	0.104182	-0.212606	-0.246949	0.0339651	-0.1856	-0.0815625	0.0720976	-0.16515	-0.0787101	0.133145	0.0943428	0.0161885	-0.0698413	0.0853088	0.0113879	-0.155281	-0.0981466	0.308169	0.010589	0.0831069	-0.093109	-0.0169268	-0.0124442	-0.0648453	-0.0780077	-0.0410024	-0.0684884	-0.062563	-0.0869809	0.0701922	-0.291681	-0.0352437	0.112377	0.13973	0.0193977	-0.0288545	-0.00948744	-0.0483802	0.194197	-0.146486	0.0543575	-0.0545936	0.00969642	-0.0338171	0.0491824	-0.229872	-0.0762238
RL|S1|C10287	-0.22925	0.568475	-0.254159	0.72584	0.755448	0.15978	0.830276	0.284392	-0.0498721	0.248353	0.322286	-0.758627	-0.110501	0.114014	0.160503	-0.292226	0.26952	-0.0452394	0.00126499	-0.779331	0.0113581	-0.448558	0.250203	-0.170252	0.564409	-0.133844	-0.0239776	-0.0588934	0.429286	-0.175397	-0.290431	-0.239453	0.365914	0.168077	0.0859528	0.123249	0.225053	-0.0585478	0.269269	-0.158776	-0.62334	0.116817	-0.514143	0.0854509	-0.504849	0.226377	0.0924685	0.29612	-0.122697
RL|S1|C10289	-0.109714	-0.105293	0.0088556	-0.0264543	-0.0205472	0.221755	0.0696706	-0.0351564	0.0123235	-0.0204904	-0.0459116	-0.0707184	0.0739972	-0.0548321	-0.0161263	0.0253144	0.244823	-0.151897	-0.123372	-0.188385	-0.11548	0.175287	0.170456	0.0774022	-0.113271	-0.147821	0.158649	-0.0736549	0.0858559	0.127118	0.048054	-0.0987474	-0.0929246	-0.096356	-0.0234748	0.0124371	0.189055	0.179251	-0.00396523	-0.231949	0.267116	0.0940367	-0.0564769	-0.0134534	-0.201882	0.0779241	-0.026509	0.0297453	-0.0387395
RL|S1|C1029	-0.0572146	0.120253	-0.367372	0.375881	-0.249145	-0.535374	-0.0405402	0.0933296	0.707	-0.992216	-0.35604	-0.39061	0.806143	0.348951	0.947024	-0.0793971	1.56781	1.0475	-0.70885	-0.646496	-0.282449	-1.31352	-0.237579	-1.42541	0.418654	0.319035	0.168507	-0.657679	-0.663979	-0.834294	-0.215573	0.902955	-0.351491	0.0399776	1.09539	0.501498	-0.765211	0.373854	-0.434442	-0.580283	-1.44302	0.205917	-0.198276	-1.3591	0.267664	1.59617	-0.211571	-0.0699832	-0.362783
RL|S1|C10290	-0.188875	0.433213	-0.164418	0.73467	0.872965	-0.0441707	0.73936	0.0609415	0.190641	-0.0753843	0.29992	-0.298851	0.0415938	0.116456	-0.182276	-0.149558	0.370031	0.209673	-0.0443655	-0.587283	0.325096	-0.225011	0.111628	0.0892232	0.320153	-0.172794	0.08432	0.11645	0.156089	-0.114701	0.267846	-0.104742	0.200236	-0.0543943	0.451012	0.60962	0.158615	-0.195059	0.216165	0.169752	-0.61342	-0.0731681	-0.348293	-0.0148491	-0.157762	0.0644598	-0.0565042	0.288786	-0.305776
RL|S1|C10294	-0.428228	-0.0215812	-0.315001	0.338825	0.777431	0.521947	0.461487	-0.0161988	0.316781	-0.161935	0.0839141	0.0371485	0.238431	0.465233	-0.18559	-0.0925573	0.484381	0.619969	-0.00691938	-0.530374	0.258984	0.0320579	0.635232	-0.16467	-0.195357	0.0318136	0.384122	-0.00592683	0.27627	-0.116831	0.174086	-0.0793027	-0.559698	-0.198683	0.293939	0.538185	0.27308	-0.080917	-0.0182038	-0.110387	0.138058	0.622829	-0.378532	-0.481967	-0.0997095	0.304037	-0.24487	0.329994	-0.0221382
RL|S1|C10295	0.157537	-0.138104	0.0915389	-0.148688	-0.508074	0.0603305	-0.227077	-0.348682	0.0790086	-0.403861	-0.0204021	-0.113442	0.217779	0.131754	-0.0819185	0.0930386	0.179399	0.211472	0.0421218	0.206827	-0.00627439	-0.0852	-0.0478812	-0.244337	0.209952	0.117699	0.13018	-0.299073	-0.13671	-0.0547493	-0.303196	-0.0796796	-0.147862	0.107035	0.180076	0.246918	0.333237	0.169396	-0.0335203	0.0567536	0.0344652	-0.118719	-0.0565696	-0.184701	0.0104279	0.214612	0.0625599	-0.359208	-0.170717
RL|S1|C10297	-0.236863	-0.386252	0.0997343	-0.0053021	0.125088	0.195878	-0.128526	-0.305089	-0.0938512	-0.127837	-0.0910639	0.172342	-0.121671	-0.0355065	-0.328793	0.233261	-0.0901374	0.221576	-0.109334	0.0104093	-0.0573198	0.33012	0.110366	0.053886	-0.177957	-0.0483853	0.20536	0.0318102	-0.0126127	0.275674	0.106152	0.172376	-0.322858	0.167522	0.256122	0.367233	0.194565	-0.327934	-0.158549	0.303514	0.406906	0.0742935	0.0977168	-0.28945	0.11758	-0.16629	-0.105684	0.142588	-0.345318
RL|S1|C10298	-0.00611452	-0.02483	-0.0121139	-0.048441	0.18758	-0.0824791	0.0582679	0.013703	0.0149781	0.0756479	0.0510256	-0.00559228	0.0826552	0.00223677	0.0182269	-0.0887516	0.190392	0.0528616	0.0858409	0.0362336	0.0463782	0.0269248	0.0219096	0.0792348	-0.145703	0.0276578	0.0177376	0.0582545	-0.0272382	0.00496723	0.11227	0.256118	-0.164384	-0.111399	-0.0174343	-0.00582104	0.0918852	-0.0469513	-0.136906	-0.0260486	0.0140187	0.0451452	-0.0332773	-0.0714498	-0.120686	0.00880904	-0.00974353	0.119625	0.104608
RL|S1|C10299	0.202229	-0.183309	0.0819488	-0.217	-0.149574	0.00206917	-0.126886	0.0152732	0.103713	-0.0717077	-0.0482042	0.156747	0.114945	0.04739	-0.0238364	0.0105246	0.00543821	-0.21239	-0.0548705	0.33449	0.0102655	0.0455334	-0.103698	0.0196737	-0.0251526	-0.0437737	-0.108894	-0.014571	-0.0306658	-0.0860522	-0.058431	0.0893993	-0.308487	-0.0451245	0.0679349	0.0977422	-0.025874	-0.0440955	-0.0529221	-0.0954633	0.126828	-0.158572	0.0161371	-0.0011055	-0.0512239	0.0157303	0.0349836	-0.236818	-0.0125286
RL|S1|C1030	-0.121888	-0.0897669	-0.0278976	0.00657217	0.244072	-0.0159134	0.046979	0.10091	-0.02837	0.181844	0.0123981	-0.0698339	-0.135374	-0.0491432	0.267582	-0.104063	0.122208	0.178953	0.161139	-0.0564631	0.168511	-0.0185729	0.0551098	-0.0455766	-0.133678	0.0609706	0.0346611	0.0657415	-0.0313611	0.0506027	0.215026	0.175668	-0.0847078	-0.215279	-0.13716	-0.0369284	0.0552652	-0.00970865	-0.0708068	-0.0275081	0.0290193	0.0154337	-0.103176	-0.0760965	-0.0685213	0.0480016	0.0306187	0.14201	0.215097
RL|S1|C10302	-0.485871	-0.0214627	-0.0578031	0.438516	0.320753	0.273252	-0.137691	-0.44221	0.121179	-0.259059	0.259885	0.0887259	0.451632	0.336091	-0.285239	-0.211863	0.660581	0.0709564	0.0395968	-0.315467	-0.0847974	0.0212179	-0.0124415	-0.0876857	0.0419564	-0.169786	0.261707	0.412515	0.263654	-0.220761	-0.178877	-0.0582472	-0.355268	0.225853	0.643617	0.329715	0.673103	0.084606	-0.481514	0.232731	-0.195887	0.18537	-0.463209	-0.552278	-0.167439	0.292505	0.0686527	0.390633	-0.461464
RL|S1|C10303	0.186317	-0.183925	0.0833412	-0.186756	-0.107547	-0.0025528	-0.158449	-0.00248391	0.0834406	-0.0648732	-0.0603809	0.135435	0.117691	0.0536311	-0.0500452	0.0326214	-0.00948545	-0.181377	-0.0747376	0.304087	0.0190397	0.0673853	-0.105077	0.0275009	-0.0114168	-0.0398409	-0.094092	0.0256497	-0.0106678	-0.0943113	-0.0637351	0.0570966	-0.283001	-0.0561113	0.0776791	0.0758604	-0.0109329	-0.0725317	-0.0800099	-0.0483649	0.143407	-0.107884	-0.00453675	-0.0267082	-0.0510475	-0.0119207	0.0410399	-0.171572	0.0044772
RL|S1|C10306	0.069482	-0.268604	0.065773	-0.00742191	-0.103491	0.113741	-0.242121	-0.0516105	-0.0342365	-0.0539484	-0.126718	0.183733	-0.0565398	0.0346699	-0.134862	0.0548639	-0.149871	-0.174371	-0.0899747	0.127049	0.0620404	0.210652	-0.0561344	0.0691248	-0.0954174	-0.0116035	-0.0482379	0.122838	0.0413327	-0.00581791	-0.0454356	-0.049778	-0.194579	0.0330458	0.211349	0.136855	0.114255	-0.0485924	-0.0595726	0.0364828	0.185531	-0.112249	-0.0105953	-0.108492	0.00791805	-0.0151707	-0.0199305	-0.0415112	-0.134635
RL|S1|C10307	0.0340499	0.031722	0.0541956	-0.131393	0.0900158	0.1454	-0.0142986	0.0200763	-0.195178	0.058905	0.0795679	0.0444134	-0.0525083	0.0570696	0.216825	0.182741	0.159078	0.0287829	-0.0134355	-0.0183059	0.0880121	0.145167	-0.0203292	0.0552966	-0.128468	-0.113346	-0.149281	0.0222057	0.106032	-0.103164	-0.00207454	-0.0785661	-0.0157075	0.137131	-0.152708	0.0697773	0.0722703	-0.164412	-0.0499007	-0.281771	0.0677458	-0.0819624	-0.0292794	-0.271214	0.0124929	0.0838376	-0.037682	0.188096	-0.0375338
RL|S1|C10308	-0.171436	-0.151722	-0.0319223	-0.0428662	0.066209	0.323337	0.133017	0.0346739	0.0538461	0.079838	-0.0704236	-0.117956	0.0637155	-0.0717824	0.101204	-0.0137134	0.302818	-0.0445174	-0.0848466	-0.334712	-0.117076	0.178949	0.247036	0.0550164	-0.172714	-0.136671	0.249907	-0.149895	0.172665	0.185051	0.121465	-0.142893	-0.139438	-0.167763	-0.145229	0.0703228	0.181158	0.199204	0.0249953	-0.303307	0.346962	0.203319	-0.110707	-0.0365673	-0.270315	0.137226	-0.0612717	0.0775561	0.0566513
RL|S1|C10309	-0.267017	-0.147809	0.0383117	0.036977	0.222352	0.277413	0.0295467	-0.224726	-0.0867716	0.00397621	0.0985009	-0.126166	-0.0469852	-0.0092781	-0.167498	0.229835	0.145328	0.259165	-0.125946	-0.217613	-0.0679876	0.137115	0.215486	-0.0545364	-0.0194145	0.0304581	0.202305	0.0090005	0.190537	0.153753	-0.0226139	-0.063157	-0.221076	0.0698608	-0.0395763	0.133303	0.270717	-0.186144	-0.05904	0.0455609	0.230552	0.087855	-0.0813473	-0.371102	0.0288754	0.0112551	-0.0188629	0.269474	-0.329081
RL|S1|C10311	0.0305137	0.0221403	0.06194	-0.16322	0.10574	0.178602	-0.028653	0.0320759	-0.200009	0.0810151	0.0876409	0.0619989	-0.0599528	0.060363	0.254741	0.191669	0.191325	0.0594791	-0.000248368	-0.021787	0.103602	0.160134	-0.0231421	0.0610987	-0.151012	-0.122847	-0.162378	0.035734	0.139443	-0.122403	-0.00305941	-0.080605	-0.0501868	0.143716	-0.198276	0.0787732	0.0829975	-0.191873	-0.0530425	-0.320198	0.0995185	-0.0796797	-0.0274807	-0.326357	0.0181319	0.0923789	-0.0356213	0.224222	-0.0446713
RL|S1|C10313	0.168302	-0.138478	0.0736685	-0.11087	-0.0884245	-0.0144084	-0.10477	0.00629441	0.0805221	-0.041757	-0.0684408	0.065306	0.107776	0.0524833	-0.0307034	0.0271503	0.000886689	-0.154651	-0.055619	0.217866	0.0150031	0.0350107	-0.103134	-0.00346785	0.0130989	-0.0124965	-0.0727564	0.00693199	-0.00330176	-0.0747512	-0.0668547	0.0287675	-0.203436	-0.0433826	0.077055	0.0433253	0.00362899	-0.015621	-0.0792863	-0.0446619	0.0973574	-0.0867393	-0.0608566	-0.00988071	-0.0626838	0.0422829	0.0351011	-0.158311	0.0193895
RL|S1|C10315	-0.16391	0.063343	-0.00949711	0.205589	0.479691	0.10624	0.373047	0.0279308	-0.0818547	-0.0037568	0.0533047	-0.063065	-0.241497	0.00109664	-0.138152	0.0512956	-0.0550176	0.0119221	0.122989	-0.161264	0.278135	-0.0556443	0.202051	0.116676	0.0743086	-0.107151	0.077934	0.142236	0.0598065	-0.0180443	0.23259	-0.183083	0.0301756	0.112469	0.249637	0.419378	0.039872	-0.238611	0.182598	0.12876	-0.376623	-0.269519	-0.0760328	0.0643149	0.0586711	-0.16676	-0.0799681	0.12796	0.0858536
RL|S1|C10319	-0.00452894	0.166561	-0.294744	0.541707	-0.282554	-0.191404	-0.454692	-0.265727	0.35395	-0.516706	-0.0637336	-0.265893	0.752822	0.402523	0.289946	-0.505195	0.7879	-0.0562145	-0.412702	-0.182092	-0.115381	-0.608131	-0.378194	-0.962691	0.719806	0.293404	0.304642	-0.0297614	-0.0432727	-0.471102	-0.578458	0.0435319	-0.0808105	-0.0496394	0.845487	0.0114051	0.36912	0.438859	-0.732974	0.222334	-0.549781	0.191001	-0.819329	-0.472085	-0.612744	0.854986	0.336424	-0.262832	-0.315903
RL|S1|C1032	-0.119523	0.0128518	-0.0580015	0.136985	0.161671	0.290055	0.278223	0.0315397	0.0461477	0.104604	-0.0344593	-0.26892	0.0792374	0.0635647	-0.0521743	-0.102954	0.278796	-0.203164	-0.0687944	-0.34298	-0.150252	0.0771699	0.245718	0.152057	-0.00312711	-0.219967	0.149953	-0.203942	0.222944	0.0885424	-0.0369069	-0.191596	0.0807262	0.0481245	0.0452899	0.214055	0.154064	0.0690416	-0.0164114	-0.168472	0.114721	0.162568	-0.0819437	0.10072	-0.418212	0.00552129	-0.0992825	0.099234	0.123399
RL|S1|C10322	-0.0667276	-0.0810684	-0.0125125	-0.0318993	0.176611	-0.046792	0.0293504	0.101606	-0.0131376	0.175779	-0.0135633	-0.0779952	-0.121338	-0.0623481	0.209742	-0.0612805	0.0638524	0.112757	0.115744	-0.0229475	0.128212	-0.0303154	0.0287052	-0.0350798	-0.0995818	0.0773959	0.01649	0.0448043	-0.0315677	0.0413381	0.178853	0.123202	-0.0779139	-0.199625	-0.119906	-0.0238618	0.00948752	-0.00216101	-0.0423182	-0.0128373	0.0029086	-0.0341148	-0.0775139	-0.0418915	-0.0652241	0.0365629	0.0291982	0.0998015	0.215168
RL|S1|C10323	0.0284362	0.0210849	0.0614984	-0.158832	0.10803	0.177103	-0.0121881	0.0341887	-0.198975	0.0735896	0.0923385	0.0744299	-0.061579	0.0605524	0.26128	0.201847	0.178707	0.0652701	0.0185147	-0.0196915	0.100624	0.152966	-0.0164181	0.062548	-0.14726	-0.119978	-0.160515	0.0214515	0.130824	-0.131205	-0.00871112	-0.0766909	-0.0577986	0.154757	-0.189026	0.0892333	0.0772531	-0.206463	-0.0511697	-0.311461	0.0998994	-0.0760116	-0.0104419	-0.329115	0.044267	0.0910357	-0.0456535	0.21517	-0.0463662
RL|S1|C10325	-0.114564	-0.0975429	0.00983897	0.000291797	0.000431952	0.216351	0.0800663	-0.0278857	-0.00378086	-0.0169634	-0.041166	-0.0735772	0.049344	-0.0581577	0.00275248	0.0246377	0.205228	-0.125606	-0.102124	-0.180527	-0.0914546	0.163326	0.168975	0.0666137	-0.101906	-0.129407	0.151198	-0.0739767	0.0673083	0.131103	0.0624026	-0.0882819	-0.0704934	-0.0956684	-0.0230215	0.0059182	0.174262	0.162117	0.00250399	-0.206618	0.254472	0.0898964	-0.0555534	-0.00507329	-0.175336	0.0741391	-0.0377999	0.0284214	-0.0334991
RL|S1|C10328	0.351186	-0.0609793	0.247104	-0.183985	-0.37877	0.0111904	-0.207766	-0.217211	0.201648	-0.176624	-0.203365	0.233561	0.133666	0.214867	-0.212287	0.160481	0.0015025	-0.374361	-0.0444908	0.331156	0.147961	0.041258	-0.171734	-0.0527453	0.0772587	0.00928976	0.00443824	0.173728	-0.00646038	-0.215527	-0.14677	-0.0913382	-0.352989	-0.00191096	0.155003	0.0034066	0.158807	0.205083	-0.100523	-0.150871	0.137615	-0.240629	-0.121574	0.135802	-0.0536995	0.103082	0.0454196	-0.308792	-0.0892105
RL|S1|C10330	-0.234336	0.254754	-0.14797	0.55067	0.480374	-0.196801	0.312644	-0.00918726	0.056997	-0.0781457	0.200206	-0.273517	0.0705958	0.194561	-0.0219705	-0.293117	0.206095	-0.127454	0.0922082	-0.334147	0.130707	-0.464027	0.115691	-0.0933297	0.284858	-0.000121452	0.0823558	0.123075	0.119093	-0.0989849	0.0695487	-0.206477	0.446631	0.0208795	0.56221	0.256324	0.146559	0.130976	0.0949001	0.269645	-0.83479	-0.224229	-0.262362	0.0149137	-0.233904	0.209924	-0.0928702	0.119393	-0.0473373
RL|S1|C10332	-0.537394	0.147953	0.154313	1.15703	0.663865	0.235525	-0.067988	-0.345843	0.456329	-0.130283	0.0373388	-0.298523	0.21227	0.359504	-0.19928	-0.549494	0.302911	-0.91259	-0.535376	-0.558449	-0.11177	-0.532765	-0.290785	-0.449539	0.643505	-0.402152	0.150122	0.444033	0.317428	-0.166264	0.0653665	-0.324469	0.24067	0.157317	1.17239	0.487708	0.125694	0.423986	-0.152585	0.59367	-0.843251	-0.237258	-0.627868	0.162962	-0.725855	0.0345131	0.221875	0.0549663	-0.388206
RL|S1|C10333	0.0297249	0.0129008	0.0564229	-0.143821	0.0915628	0.151695	-0.0279186	0.0216599	-0.19002	0.0592241	0.0691995	0.0562247	-0.0527112	0.0581993	0.216872	0.18706	0.160565	0.0365923	-0.012681	-0.010772	0.0863753	0.152052	-0.01511	0.059439	-0.137713	-0.115118	-0.148281	0.0261309	0.112936	-0.100488	6.76084e-05	-0.0705634	-0.0355237	0.136737	-0.15411	0.075872	0.068095	-0.17903	-0.0576689	-0.28186	0.0884652	-0.0782388	-0.0189134	-0.291251	0.0148408	0.0784526	-0.0446655	0.195503	-0.0388449
RL|S1|C10335	-0.156934	-0.139118	0.0124306	-0.0433705	-0.0259472	0.279153	0.0752421	-0.0479882	0.0108597	-0.0108991	-0.0722814	-0.0950608	0.0413428	-0.0768592	-0.0272134	0.0376717	0.260129	-0.163259	-0.140867	-0.245408	-0.135714	0.197924	0.223145	0.0862449	-0.124763	-0.171414	0.215042	-0.0800159	0.109093	0.17389	0.0718722	-0.13259	-0.103158	-0.124059	-0.0405259	0.00201536	0.211488	0.220411	0.00861119	-0.253493	0.318893	0.10803	-0.0564026	-0.00104733	-0.229517	0.0615432	-0.0290896	0.046292	-0.0207004
RL|S1|C10337	0.0344271	0.0281544	0.0598534	-0.161833	0.123483	0.18523	-0.017326	0.048914	-0.220417	0.0990269	0.109615	0.0844972	-0.0698833	0.0702021	0.294769	0.194666	0.187111	0.0717207	0.0254174	-0.0249234	0.0998076	0.155984	-0.0229003	0.0634306	-0.163368	-0.123655	-0.187297	0.0441909	0.163091	-0.152701	-0.0183323	-0.0867252	-0.0481733	0.179231	-0.215254	0.0744772	0.0879227	-0.214937	-0.0647667	-0.34739	0.0911879	-0.0809433	-0.0309188	-0.356104	0.0284237	0.118586	-0.0383586	0.24511	-0.056538
RL|S1|C10349	0.125495	-0.129488	0.0310616	0.0691047	-0.122534	-0.0894786	-0.216419	-0.0807129	0.14935	-0.161656	-0.0733217	0.0821633	0.241693	0.190276	-0.215754	-0.0106527	0.052668	-0.285035	-0.118848	0.282633	0.119688	-0.0268985	-0.0713288	-0.0359718	0.160298	-0.00820791	-0.0311603	0.102259	-0.0201445	-0.187368	-0.11395	-0.0626063	-0.128236	-0.0796545	0.367217	0.074423	0.080881	0.0705879	-0.130066	0.11111	-0.0292793	-0.0762409	-0.139519	-0.0698558	-0.152547	0.0397821	0.0882166	-0.180416	-0.0796457
RL|S1|C1035	-0.363177	-0.532983	0.169992	-0.0755465	0.129951	0.377804	-0.22683	-0.322113	-0.129723	-0.0799929	-0.107065	0.154261	-0.21813	-0.0234943	-0.203768	0.266854	-0.188449	0.274286	-0.043963	0.0947274	-0.075843	0.33111	0.169423	-0.0228971	-0.19875	-0.0464698	0.228166	0.00351908	-0.0114333	0.326078	0.0872047	0.138303	-0.404544	0.19225	0.111613	0.304878	0.181893	-0.37471	-0.191376	0.292506	0.475739	0.0837563	0.111338	-0.359195	0.199304	-0.224949	-0.0806699	0.102258	-0.265314
RL|S1|C10350	0.0176947	0.0324393	0.0529172	-0.134822	0.116927	0.1385	-0.00122059	0.0328861	-0.181658	0.0821811	0.0943457	0.0366739	-0.0512187	0.0553489	0.233627	0.169948	0.175377	0.054919	0.01983	-0.0209307	0.0891388	0.118939	-0.0195394	0.0502283	-0.128568	-0.0989733	-0.148408	0.0265749	0.109189	-0.122463	-0.00435956	-0.0585096	-0.0481689	0.136062	-0.173581	0.074851	0.0722505	-0.177724	-0.0525218	-0.270375	0.0564583	-0.0762045	-0.024123	-0.289621	0.0231723	0.0869982	-0.0369261	0.206035	-0.0187405
RL|S1|C10355	0.141814	-0.14682	0.0844842	-0.143648	-0.111766	-0.107337	-0.127884	0.000514125	0.130127	-0.0525341	-0.14099	0.114889	0.166155	0.0311732	-0.0314245	0.0796095	-0.0500859	-0.300288	-0.081069	0.26394	-0.0566789	-0.00946602	-0.098453	-0.00493079	-0.0189929	0.00942553	-0.0147346	-0.000599682	-0.0872997	-0.0274985	0.0126701	0.158093	-0.183162	-0.0160725	0.130414	0.0289793	-0.12219	0.0139084	-0.0854844	-0.116705	0.0367685	-0.134098	-0.00450204	0.0806966	-0.0623446	0.052371	-0.0666793	-0.184222	0.0408766
RL|S1|C10356	-0.307609	-0.402987	0.112217	-0.0765196	0.136878	0.25826	-0.128489	-0.304249	-0.0787123	-0.0442981	-0.0969896	-0.0249784	-0.167667	-0.0566643	-0.319551	0.266246	-0.0977052	0.234762	-0.151604	-0.0259935	-0.0700618	0.225346	0.16951	-0.0534436	-0.116628	0.019877	0.243836	0.00258813	0.0034249	0.304465	0.0815315	0.0267621	-0.304227	0.0631949	0.11313	0.249375	0.142621	-0.21632	-0.125189	0.268422	0.29918	0.0128085	0.0235415	-0.251038	0.110139	-0.196414	-0.0287856	0.121623	-0.176804
RL|S1|C10358	-0.0953797	-0.165639	0.0859463	-0.184165	0.0791108	0.358823	-0.08069	-0.076824	-0.202616	0.0260029	0.0103048	0.132044	-0.106071	0.0319204	0.139902	0.243633	0.171288	0.0384001	-0.0793816	-0.0525962	0.017954	0.290139	0.0702303	0.0819626	-0.197061	-0.196262	-0.0128685	0.0109246	0.161332	0.0179483	0.00972423	-0.0640964	-0.199567	0.186712	-0.111001	0.16531	0.164072	-0.219032	-0.11478	-0.26348	0.327166	-0.0251611	0.0194322	-0.370896	0.0229722	0.0314547	-0.0539558	0.192554	-0.184251
RL|S1|C10359	0.0607505	0.0208356	0.0514698	0.0505488	-0.0208311	-0.0899211	0.062736	-0.0406162	-0.0646331	-0.0410365	-0.0376151	-0.116275	0.0490157	-0.0492892	-0.101497	0.0646941	0.00102464	-0.0102039	-0.0322438	-0.0224127	-0.0646645	0.0401996	-0.0402035	0.0408976	-0.0359325	0.0717057	-0.025789	-0.0461013	-0.069617	0.0697211	0.0280308	-0.00822826	0.117672	0.0288433	0.0688636	0.0257873	0.0295165	0.038063	-0.011671	0.0527756	-0.0164093	-0.0781103	0.0205739	0.00613923	0.00108462	-0.00375989	-0.0192126	0.0707202	0.0176538
RL|S1|C10360	-0.0808864	-0.07069	-0.0180254	-0.0447872	0.218834	-0.0723134	0.0390484	0.132525	-0.00161416	0.215863	0.00115331	-0.0843382	-0.130234	-0.0686163	0.265272	-0.0788493	0.0945411	0.161547	0.16331	-0.0238114	0.163385	-0.0653412	0.0245983	-0.0416661	-0.113328	0.101966	0.00947229	0.0654646	-0.0376622	0.0140618	0.203655	0.15103	-0.100123	-0.229464	-0.165986	-0.0324466	-0.00408613	-0.0102637	-0.0444099	-0.0118362	-0.0207346	-0.038754	-0.0853867	-0.0642435	-0.0505002	0.0459615	0.0361351	0.124881	0.264059
RL|S1|C10361	-0.204912	0.268395	-0.0674708	0.614581	0.483741	0.142053	0.396165	0.03457	0.0903407	0.0157179	0.255477	-0.413861	-0.035477	0.0815073	0.0846187	-0.261231	0.21559	-0.0402299	-0.115106	-0.454938	0.0824009	-0.303631	0.138251	-0.304037	0.399447	-0.0129905	0.0043429	0.117085	0.355327	-0.0700948	0.0294558	-0.136919	0.172573	-0.103442	0.174483	0.0508944	0.284624	0.127465	0.187799	-0.0182238	-0.487821	-0.153215	-0.48006	0.0384224	-0.32899	0.18821	0.240009	0.153021	-0.320087
RL|S1|C10363	0.10512	-0.0014532	0.013673	-0.0139365	0.00590444	-0.127937	-0.167402	-0.159046	-0.121074	-0.0306817	-0.0669431	-0.155746	-0.069224	0.0203225	-0.153264	0.145638	-0.0975874	0.215783	-0.179351	0.00776912	0.187455	0.0523205	-0.149001	-0.132811	0.00922294	0.186172	-0.116091	0.0592273	-0.0747778	0.0678664	0.0775658	0.0179004	0.108753	-0.0235372	0.103375	0.138648	-0.0038394	-0.130319	-0.041397	0.230794	-0.106211	-0.183043	-0.132164	-0.139108	0.0255709	-0.0883157	0.0256754	0.118509	-0.00800819
RL|S1|C10364	-0.292528	-0.417548	0.128511	-0.089161	0.16109	0.268577	-0.168562	-0.319653	-0.115929	-0.105865	-0.0608073	0.165936	-0.0876506	0.0171208	-0.32052	0.258286	-0.0696057	0.266178	-0.0188593	0.0505049	-0.118222	0.334395	0.132634	0.0701178	-0.261412	-0.0397963	0.23913	0.0490458	-0.0477309	0.240388	0.0647799	0.19673	-0.390982	0.232948	0.144298	0.309692	0.194509	-0.361968	-0.249045	0.270323	0.433784	0.127308	0.126118	-0.363503	0.16811	-0.183402	-0.134854	0.178341	-0.263247
RL|S1|C10365	0.185391	-0.214085	0.0404879	-0.148535	-0.118609	-0.015987	-0.17915	0.031239	0.112028	-0.087464	-0.0995548	0.174001	0.12405	0.0429414	0.00944263	0.00225591	-0.0168183	-0.245084	-0.122513	0.280711	-0.0437741	0.0305124	-0.121842	-0.0451622	-0.021408	-0.0554844	-0.0856283	-0.00160654	-0.0216748	-0.104239	-0.053318	0.106112	-0.310513	-0.0511641	0.145258	0.1081	-0.0707663	-0.0446489	-0.100426	-0.0879121	0.120093	-0.0970869	-0.0227166	-0.0327024	-0.0574251	0.0531008	0.00351702	-0.203535	-0.00887655
RL|S1|C10366	-0.310687	0.174621	0.0135698	0.904188	0.75029	0.0269991	0.410708	-0.0199182	-0.271794	-0.124232	0.0887235	0.252231	-0.495989	0.263925	0.0272512	-0.219003	-0.221634	-0.0831102	0.374694	-0.0634962	0.514124	0.125267	0.317239	0.314851	-0.184756	-0.356368	0.238562	0.533376	-0.0537254	-0.0639858	0.743158	-0.011508	0.494115	0.201533	0.628585	0.412395	0.17184	-0.248618	0.0214363	0.162944	-0.53974	-0.159594	-0.0505449	0.177323	-0.0577143	-0.134955	-0.175383	0.243393	0.145252
RL|S1|C10368	-0.116718	0.222275	-0.00100943	0.588846	0.429314	0.10269	0.590466	0.0936984	0.177163	-0.0315554	0.148461	-0.0986676	-0.181591	0.0191979	-0.0281103	-0.187073	0.366496	-0.151703	0.0139105	-0.4492	0.367273	-0.128519	0.0330558	0.0976962	0.239565	-0.229281	0.0657098	0.329435	0.116078	-0.239577	0.220042	-0.274694	0.109213	0.080887	0.397183	0.574598	0.244243	-0.00334689	0.267501	0.0407536	-0.494427	-0.442494	-0.225873	0.11049	-0.0738549	0.139066	0.151855	0.132407	-0.312458
RL|S1|C1037	-0.00303552	0.0426336	-0.00757157	0.0663161	0.108509	0.145011	0.10112	-0.0303206	-0.200841	-0.268823	0.179511	0.194567	0.20961	0.0302306	0.0803138	0.132217	0.136864	-0.062082	-0.0607172	0.20351	0.0348324	0.204589	0.073929	0.214351	-0.139178	-0.173602	-0.0321024	-0.176908	-0.255339	-0.0216632	0.0167539	-0.00196326	0.0322946	0.0156743	0.0794179	-0.00482115	0.0109427	-0.132949	-0.14721	-0.120108	0.235357	0.155207	0.149536	-0.0570943	0.143556	0.0453464	-0.197599	-0.147019	-0.0920822
RL|S1|C10373	-0.0167106	0.00673948	-0.144513	0.0116594	0.320361	-0.0292771	0.16494	-0.073802	0.108386	-0.0619105	0.132772	-0.0546281	0.328377	0.129136	-0.205228	-0.0694142	0.342907	0.299841	0.0186484	-0.0855918	-0.0417673	0.0898842	0.116969	0.0476565	-0.168436	0.0687406	0.144553	-0.114655	-0.00381505	0.0662066	-0.0497488	0.292732	-0.317016	-0.0121314	0.0549859	0.194571	0.178298	-0.141958	-0.192908	0.0281241	0.189579	0.370135	-0.128508	-0.194124	-0.18135	0.104415	-0.112043	0.124068	-0.109378
RL|S1|C10374	-0.0167177	0.0772011	-0.0290991	0.167132	0.121051	0.139899	0.132869	-0.0184504	-0.251999	-0.29503	0.204516	0.211012	0.218549	0.0171376	0.143403	0.108086	0.1107	-0.0540452	-0.0166221	0.230057	0.0323575	0.216648	0.0745104	0.206009	-0.139979	-0.15518	-0.0132123	-0.225925	-0.338824	-0.0109687	0.0207495	0.0151257	0.111843	0.0016845	0.085975	-0.0916749	0.0204202	-0.0887107	-0.198623	-0.104103	0.268518	0.235489	0.165131	-0.00999488	0.180995	0.099589	-0.23008	-0.200359	-0.0779606
RL|S1|C10379	-0.0568263	-0.0585764	0.042922	0.145591	0.213732	0.0942529	0.194712	0.00356854	0.00469365	-0.129095	-0.00578828	-0.00353835	-0.072184	-0.0144755	-0.124467	0.0220929	-0.0240184	-0.102612	0.0182501	-0.0384982	0.118262	0.0242842	0.0804253	0.077848	0.0707682	-0.126664	0.0548906	0.0741978	0.0233797	0.0202366	0.123762	-0.0946071	-0.0227532	0.037348	0.266445	0.284562	0.0809054	-0.108198	0.109129	0.0662728	-0.130745	-0.180309	-0.0688578	0.0782606	0.0170471	-0.0960112	-0.00161063	-0.0258941	-0.0514934
RL|S1|C10383	0.0714828	0.0445908	-0.0153676	0.0776707	0.0768581	0.00307579	-0.0376918	-0.185618	-0.24736	-0.141324	-0.0423852	-0.0890287	-0.132866	0.0374051	-0.0888462	0.267475	-0.154461	0.215726	-0.190712	-0.00297824	0.187422	0.153418	0.0172695	-0.0913439	0.0111812	0.0642391	0.000451077	-0.0744562	-0.119661	0.131268	0.074868	-0.0593767	0.21906	0.0448547	0.153581	0.0842909	0.025193	-0.138171	-0.086893	0.0947988	-0.0224617	-0.038861	-0.0971029	-0.105233	0.0384638	-0.0557219	-0.0622096	0.0427459	-0.0486167
RL|S1|C10386	0.202347	-0.172149	0.0905541	-0.189839	-0.138322	-0.0270004	-0.184429	-0.0380268	0.0893084	-0.111565	-0.0750729	0.122068	0.148462	0.0740794	-0.103265	0.040092	-0.011362	-0.193353	-0.110209	0.322118	0.00807828	0.0742782	-0.11576	0.0240249	-0.00576853	-0.0445195	-0.0811264	0.0183718	-0.0378228	-0.0687105	-0.0537373	0.0560833	-0.25622	-0.0678854	0.113667	0.0876602	-0.0195708	-0.0522913	-0.0839934	-0.0291503	0.123384	-0.10151	-0.0102312	-0.00330852	-0.0678682	-0.0349112	0.0343277	-0.192754	0.0170319
RL|S1|C10388	-0.102622	-0.0970988	-0.0299855	-0.0101232	0.282386	-0.0953184	0.0697548	0.15954	0.026507	0.258835	0.00063329	-0.0768403	-0.138916	-0.060895	0.300586	-0.153285	0.0878779	0.223224	0.243125	-0.03013	0.19063	-0.0825787	0.0345076	-0.0520461	-0.141155	0.120681	0.0328223	0.0850212	-0.0328583	0.033655	0.248839	0.237133	-0.13751	-0.248421	-0.171991	-0.0252997	0.013486	-0.0380893	-0.0616473	0.0230531	-0.023668	0.00472322	-0.10521	-0.0555408	-0.0699579	0.0492915	0.0462985	0.146318	0.290979
RL|S1|C1039	-0.235533	-0.308201	0.0157967	0.0373264	0.243123	0.172611	-0.0330258	-0.113934	-0.0618446	-0.021651	-0.0102329	0.097245	-0.102938	0.0132165	-0.109075	0.161924	-0.00135023	0.193083	-0.055067	-0.0137006	0.0288909	0.243953	0.1297	0.049797	-0.152619	-0.0770011	0.159803	0.0297564	-0.0151975	0.177613	0.149272	0.0816101	-0.233068	0.079284	0.143391	0.325046	0.107862	-0.251412	-0.157112	0.175814	0.241457	0.0422128	0.0145989	-0.240629	0.0828024	-0.0342075	-0.0931208	0.105292	-0.152956
RL|S1|C10390	0.0252052	0.0226145	0.0572749	-0.155662	0.10044	0.16808	-0.0156885	0.033226	-0.191404	0.0747288	0.0965267	0.0620262	-0.0563223	0.0565254	0.253491	0.192867	0.177665	0.0512296	0.0121163	-0.0168729	0.0880867	0.140515	-0.0169603	0.0552334	-0.134596	-0.112549	-0.158012	0.0221191	0.121128	-0.13262	-0.0182058	-0.0852667	-0.053703	0.150704	-0.191928	0.0727112	0.0756092	-0.187117	-0.0547281	-0.303604	0.0868412	-0.078373	-0.0197397	-0.316573	0.0337537	0.0981238	-0.0357345	0.204627	-0.0392872
RL|S1|C10391	0.168916	-0.157259	0.0787518	-0.0921469	-0.182884	0.0197386	-0.166286	-0.0269887	0.0715672	-0.0902388	-0.0828796	0.105951	0.131936	0.0406387	-0.0418639	0.00443512	0.0238721	-0.247684	-0.113198	0.256224	-0.0375459	0.0486476	-0.121851	-0.00998407	-0.0169575	-0.0355132	-0.0765793	-0.0140949	-0.0465611	-0.0824949	-0.0724681	0.0699719	-0.223388	-0.0281243	0.126874	0.0314391	-0.010792	0.0384616	-0.0814358	-0.0823631	0.132532	-0.0921099	-0.0177599	-0.00933427	-0.0721126	0.0391311	0.0247334	-0.21083	-0.0284143
RL|S1|C10392	0.207136	-0.200176	0.100103	-0.230114	-0.139776	-0.0764895	-0.169511	0.0117099	0.100755	-0.0149709	-0.133717	0.223496	0.126757	0.0230994	-0.0330772	0.0584427	-0.101195	-0.290174	-0.044826	0.387369	0.0048988	0.0737988	-0.109754	0.0642878	-0.0674675	-0.00926045	-0.0786376	0.0247253	-0.0523708	-0.0435029	0.0464729	0.152779	-0.281695	-0.0654326	0.0695966	0.0162291	-0.096906	-0.0387783	-0.108707	-0.101618	0.139542	-0.152352	0.0348218	0.04073	-0.0453587	-0.00851369	-0.0249927	-0.208531	0.0377861
RL|S1|C10394	0.192795	-0.181671	0.0849683	-0.153575	-0.127754	0.00305838	-0.163579	-0.00829321	0.0977217	-0.0746902	-0.0881171	0.119326	0.133705	0.0511285	-0.0240793	0.0172312	-0.019386	-0.203741	-0.0957024	0.302687	0.00643776	0.0504105	-0.105628	-0.0243995	0.0307023	-0.0167011	-0.066137	-0.0135162	-0.0258024	-0.0878352	-0.0667693	0.0839574	-0.2668	-0.0572702	0.109466	0.0593215	-0.0192874	-0.0472924	-0.0981818	-0.0485942	0.128807	-0.105065	-0.0181554	-0.00393356	-0.0728107	0.0142771	0.0358652	-0.221361	-0.00172312
RL|S1|C10395	0.196785	-0.149374	0.0799328	-0.150283	-0.137029	-0.0143348	-0.130829	-0.0128922	0.0878475	-0.0875622	-0.0583274	0.107967	0.117862	0.0446542	-0.061885	0.0361404	-0.0248652	-0.203213	-0.0945749	0.316273	0.0271018	0.0540265	-0.0765031	0.0143933	0.010921	-0.023739	-0.0801576	0.0046979	-0.0414287	-0.0909151	-0.0457528	0.0460789	-0.240746	-0.0885559	0.085918	0.0522599	-0.0113339	-0.0282375	-0.059885	-0.0536017	0.121612	-0.113213	-0.00945937	0.00742549	-0.0582536	-0.0144167	0.0384441	-0.212846	0.0122202
RL|S1|C10396	-0.0921441	0.137245	-0.0751578	0.478165	0.500716	0.0870072	0.407762	0.13096	0.111471	-0.0947028	0.15856	-0.0622056	-0.0968464	0.0868254	-0.0226446	-0.222049	0.156821	-0.201289	-0.00218204	-0.238979	0.24913	-0.19353	-0.0439627	-0.0107421	0.243806	-0.206093	-0.0683803	0.273414	0.124556	-0.240808	0.0930248	-0.169277	0.0693962	0.0636787	0.469977	0.473772	0.0695184	-0.139282	0.113011	0.124975	-0.501687	-0.318841	-0.261476	0.0728748	-0.0590697	0.0268524	0.125294	0.0660128	-0.129815
RL|S1|C10397	0.0720367	-0.0755965	0.0270506	-0.164349	-0.446917	0.0107128	-0.0718278	-0.0844006	0.0463957	-0.330279	-0.11326	0.0262642	0.166238	-0.156893	0.112467	0.155811	0.237265	0.155281	-0.0307698	0.0924845	-0.174658	-0.143339	-0.0803171	-0.105125	-0.140689	0.0543989	-0.122339	-0.384556	-0.287738	-0.130525	-0.0560914	0.200669	-0.234943	0.081887	0.124305	0.128047	-0.221123	0.203199	0.12834	-0.318	-0.0154751	-0.0801909	0.194876	-0.232548	0.318482	0.209762	-0.101184	-0.248962	-0.100892
RL|S1|C10398	0.182543	-0.160856	0.076806	-0.169069	-0.128127	-0.0141043	-0.143369	-0.0122637	0.0830956	-0.0871958	-0.0606914	0.10223	0.127179	0.0454861	-0.0539038	0.0408624	-0.00388563	-0.180487	-0.0892068	0.288942	0.0179371	0.05561	-0.0954882	0.0105183	0.00435687	-0.0320646	-0.0866505	0.00165873	-0.0417241	-0.0834263	-0.0611832	0.0462843	-0.242931	-0.0732464	0.08285	0.0638209	-0.0155763	-0.0346093	-0.0599598	-0.0538397	0.117887	-0.102879	-0.00881884	-0.00936157	-0.0443806	-0.00915672	0.0432321	-0.185321	0.0185007
RL|S1|C10399	-0.0128976	0.00322096	0.0398859	-0.0922887	0.151896	0.203821	0.0101392	0.0267125	-0.222809	0.0629281	0.0804462	0.0850868	-0.118526	0.0659484	0.2434	0.157984	0.134095	0.0494621	0.0160098	-0.0306959	0.129708	0.183842	0.0271769	0.0650613	-0.156964	-0.157326	-0.112498	0.0475394	0.121788	-0.0662299	0.0520657	-0.0584166	-0.0225307	0.116499	-0.137123	0.0872358	0.0956426	-0.2003	-0.0551508	-0.300426	0.101546	-0.0514762	-0.04073	-0.261227	0.00100021	0.0656029	-0.0437108	0.197113	-0.044717
RL|S1|C104	0.202035	-0.28743	0.0933256	-0.204005	-0.269042	0.196931	-0.19261	-0.0747752	0.0321467	-0.166935	-0.134924	0.201407	-0.0601699	-0.0422663	0.0859112	0.180444	-0.0915471	-0.0333233	-0.0442541	0.271115	0.161582	0.173879	-0.0334673	-0.115209	0.0997008	-0.00318021	-0.0477077	-0.0840234	-0.00814624	-0.0886019	-0.134463	-0.00159382	-0.361052	0.000260391	0.0846274	0.151915	0.120082	-0.0882985	-0.0152627	-0.0648964	0.379846	-0.172118	0.0552201	-0.158187	0.121819	0.0130287	0.0936358	-0.246356	-0.178844
RL|S1|C1040	0.00182045	-0.00845187	0.0341663	-0.0987064	0.0948661	0.213571	-0.0140649	0.0203709	-0.234947	0.0482896	0.0741202	0.099789	-0.0977271	0.0309996	0.263817	0.180309	0.131734	0.0500867	0.00236995	-0.0356373	0.100466	0.200976	0.00848769	0.049326	-0.150291	-0.1275	-0.118331	0.00759933	0.0975312	-0.0736094	0.00606552	-0.0736273	-0.0165052	0.135618	-0.135668	0.0425075	0.110386	-0.166961	-0.0781044	-0.293792	0.163938	-0.0378276	-0.0171409	-0.28406	0.02948	0.102164	-0.0475037	0.179515	-0.0862408
RL|S1|C10408	-0.0154375	0.0782386	0.0462025	0.222698	0.280959	0.0413668	0.320694	0.0527938	0.0190705	-0.105941	0.0932041	-0.0508929	-0.0262927	0.00921772	-0.102437	-0.042194	0.0609345	-0.110977	0.0774582	-0.0834892	0.154913	-0.0669387	0.0467969	0.110146	0.105933	-0.137295	-0.0224927	0.0916108	0.00716281	-0.0825665	0.0905068	-0.140898	0.0323624	0.0640472	0.234115	0.32255	0.0736692	-0.0945895	0.188	0.0672956	-0.268064	-0.220793	-0.0954439	0.11037	0.0192741	-0.0599287	0.00374958	-0.0194432	-0.0424227
RL|S1|C10413	0.0239908	0.0401359	0.0607305	-0.16025	0.119976	0.165834	-0.00602892	0.0368805	-0.201947	0.0793263	0.114931	0.0649033	-0.0469266	0.062944	0.264137	0.203758	0.185374	0.0578376	0.0199114	-0.0134686	0.094387	0.139041	-0.0250436	0.0667337	-0.138436	-0.120926	-0.177023	0.0218655	0.122933	-0.144401	-0.0217193	-0.0857192	-0.0520754	0.160259	-0.206973	0.0753966	0.0680739	-0.201351	-0.049102	-0.310884	0.0772353	-0.0770709	-0.0149546	-0.329392	0.0487582	0.0936859	-0.0512924	0.213954	-0.0369558
RL|S1|C10414	-0.1722	0.28152	0.00274133	0.391521	0.626556	0.218401	0.428319	-0.0068965	-0.0431775	-0.0597318	0.400765	-0.0311829	0.0674142	0.276903	-0.0154364	-0.259662	0.533111	-0.0900254	0.128547	-0.296206	0.219998	0.0135	0.0501344	0.179716	0.067565	-0.372537	-0.0325781	0.368049	0.337122	-0.282709	0.06302	-0.0735981	0.0244079	0.215657	0.256539	0.415351	0.48911	-0.209939	-0.0783535	-0.110723	-0.385423	-0.183448	-0.240717	-0.150838	-0.22461	0.147972	0.0768963	0.338465	-0.313075
RL|S1|C10415	0.0121194	0.0526558	0.0600132	-0.101444	0.158124	0.0834793	0.0553374	0.0417821	-0.160178	0.0781423	0.0957228	0.0247124	-0.0638266	0.0357105	0.192277	0.162112	0.109235	0.0741254	0.0854757	0.00496131	0.115041	0.070123	-0.00325011	0.0597116	-0.101834	-0.056609	-0.120991	0.0148442	0.0449982	-0.1237	0.0233115	-0.0621926	-0.0331334	0.103859	-0.137618	0.0816756	0.0279463	-0.17487	-0.0234467	-0.178966	-0.0124532	-0.0855516	0.00639021	-0.224426	0.0648113	0.053075	-0.0615435	0.163402	0.0592826
RL|S1|C10417	-0.113325	-0.112028	0.0109982	-0.0291667	-0.00927546	0.21098	0.0640392	-0.0390524	-0.00347205	-0.010538	-0.0632667	-0.0745222	0.0337944	-0.0607839	-0.0230951	0.0364215	0.208028	-0.126192	-0.11383	-0.184665	-0.100454	0.173315	0.169621	0.0762329	-0.118115	-0.127842	0.168926	-0.0625262	0.0708982	0.152731	0.0756605	-0.0936275	-0.0794066	-0.104401	-0.021099	0.0130391	0.175563	0.166103	-0.00695325	-0.199395	0.262013	0.0795627	-0.053297	-0.00255334	-0.189569	0.0553725	-0.0305585	0.0439026	-0.0139455
RL|S1|C10419	-0.291521	0.50424	-0.0849811	1.26508	1.0275	0.184144	0.427884	0.0275969	0.434314	0.09616	0.255904	-0.508634	0.188788	0.194272	0.270034	-0.379832	0.45541	-0.412023	-0.643601	-0.865276	0.249077	-0.578254	0.0152717	-0.633876	0.899349	-0.275729	0.274022	0.370033	0.560896	-0.420661	0.0472231	-0.513746	0.263467	-0.145404	0.623358	0.252099	0.0243708	0.0574831	0.0864178	-0.00207433	-0.905459	0.0749984	-1.03351	-0.146609	-0.713175	0.413121	0.287268	0.299799	-0.45579
RL|S1|C10420	0.0636321	0.146524	-0.0709097	-0.162084	0.176199	0.276876	0.101141	0.0952794	-0.0782766	0.0566175	0.0604386	0.0327944	0.0814176	0.196665	0.293995	0.23041	0.366487	0.135728	-0.0612273	-0.221351	0.145364	0.15591	0.120804	-0.00924753	-0.162559	-0.114104	-0.071298	-0.0604908	0.218461	-0.202387	-0.0748962	-0.204459	-0.0957407	0.151479	-0.231867	0.224373	0.0634103	-0.169448	-0.0216994	-0.508589	0.132726	0.122776	-0.155561	-0.371372	-0.079948	0.296363	-0.141322	0.248308	-0.0107546
RL|S1|C10421	0.0183362	0.0100195	0.0598236	-0.123145	0.0903164	0.140506	-0.00750282	0.0147809	-0.16858	0.0539828	0.0770467	0.0466164	-0.0306336	0.0451781	0.197724	0.158303	0.160267	0.0289408	0.000621432	-0.00289782	0.0592275	0.131301	-0.0129433	0.0613378	-0.132065	-0.101591	-0.126263	0.0127543	0.0924055	-0.0939171	-0.00621735	-0.0503915	-0.0478776	0.121178	-0.14349	0.0619068	0.0722941	-0.149244	-0.0578766	-0.255089	0.0868769	-0.0584072	-0.0134213	-0.258751	0.0130419	0.0766024	-0.0452907	0.169308	-0.033754
RL|S1|C10422	-0.354052	0.377336	0.0172713	0.710913	0.889643	-0.127317	0.542442	-0.0494389	0.1826	-0.236093	0.278023	-0.100576	0.157273	0.331213	0.146049	-0.311758	0.203193	0.0437318	0.127382	-0.471062	0.320504	-0.460274	0.204123	-0.138102	0.149801	-0.185462	0.0744685	0.121039	0.134851	0.139771	0.644507	0.0934945	0.430425	-0.0896582	0.521551	0.384616	-0.081485	0.105988	0.303714	4.07547e-05	-1.03546	-0.180165	-0.416607	0.126288	-0.108082	0.148999	-0.414936	0.05627	-0.287143
RL|S1|C10424	0.0828042	0.0764163	0.00196269	-0.0511491	0.159724	-0.118937	0.092135	-0.0677041	0.0425141	-0.021131	0.135193	0.0156477	0.305749	0.0727534	-0.12194	-0.12133	0.31431	0.01004	0.0692068	0.0669922	-0.0369767	0.0604167	-0.00121776	0.162768	-0.143425	-0.00461841	-0.00571806	0.0268694	-0.00414234	-0.0544811	0.00871604	0.343942	-0.199616	-0.0140932	0.0475425	0.00229048	0.176855	-0.0744342	-0.195672	-0.0573494	0.0120039	0.123712	-0.00198848	-0.104818	-0.181143	-0.00315961	-0.0491068	0.131038	-0.00194202
RL|S1|C10426	0.112437	-0.103694	-0.0710874	0.366209	-0.334747	-0.116069	-0.289977	-0.240999	0.260677	-0.164877	-0.233914	-0.0571932	0.404683	0.247965	-0.312539	-0.0982083	0.558654	-0.00936788	-0.139058	-0.193359	-0.0909608	-0.139935	-0.269249	-0.303108	0.101171	0.179711	0.0432326	0.00749697	0.0472534	-0.4145	-0.417703	-0.15736	-0.124236	0.437932	0.582397	0.381957	0.260478	0.218687	-0.357855	0.145975	-0.284171	-0.103681	-0.260036	-0.456832	-0.196455	0.537361	0.107141	0.0550506	-0.275032
RL|S1|C10428	-0.034962	0.0603647	0.0594548	-0.0514951	0.217107	0.232907	0.105743	0.0770243	-0.284941	0.130162	0.110142	0.000366997	-0.179137	0.0858353	0.331262	0.157111	0.128546	0.041003	0.116563	-0.110382	0.0950575	0.119534	0.0793996	0.0754664	-0.115761	-0.215912	-0.161407	0.0338995	0.225575	-0.118966	0.0145439	-0.0648776	0.0473271	0.233281	-0.199294	0.0585812	0.118044	-0.233234	0.0140825	-0.377213	-0.00861601	-0.0697201	-0.014167	-0.265786	-0.0200201	0.0467202	-0.0649272	0.286529	0.00452947
RL|S1|C10430	0.0616884	-0.0598054	0.024548	0.0491866	-0.0641641	-0.0450912	-0.0851379	-0.157406	-0.0262985	-0.0996366	-0.0380117	-0.176157	0.0359278	-0.0436458	-0.123283	0.120451	-0.0863143	0.153214	-0.138329	0.0338878	0.0686021	0.015862	-0.0541939	-0.162823	0.115412	0.173227	-0.0178847	-0.113961	-0.104876	0.0630355	-0.0395201	-0.0327532	0.0456831	-0.0565918	0.100204	0.0641067	0.0537893	0.0106141	-0.0176792	0.193977	0.00025668	-0.0753738	-0.0918289	-0.0747419	0.0243848	-0.0184264	0.0412377	-0.0729284	-0.0394739
RL|S1|C10431	0.011408	0.00879342	0.0539707	-0.14743	0.116485	0.164215	-0.010439	0.0443786	-0.175265	0.095231	0.0912942	0.0561288	-0.0608275	0.0496105	0.273295	0.170487	0.182559	0.0607026	0.0296055	-0.0197821	0.0943309	0.132382	-0.00711774	0.0465431	-0.134485	-0.107412	-0.148781	0.0278777	0.134956	-0.123261	-0.0046337	-0.0643463	-0.0671813	0.125919	-0.202205	0.06047	0.0862197	-0.175615	-0.0555038	-0.30695	0.0904982	-0.0705317	-0.0295136	-0.310387	0.0171038	0.0998135	-0.0253098	0.207546	-0.0240929
RL|S1|C10432	-0.311339	0.354142	-0.399675	0.412819	0.799649	0.0899583	0.599275	0.115214	-0.164119	-0.0289245	0.369571	-0.20085	0.0852814	0.185301	0.101029	-0.13377	0.324135	0.585842	0.128854	-0.475699	0.280982	0.099753	0.455152	-0.0308166	-0.142839	-0.0746345	0.148779	-0.0255564	0.0594054	0.1848	0.211925	0.288169	0.172789	-0.0927175	0.0217391	0.1108	0.237798	-0.248128	0.0880942	-0.30005	-0.0945298	0.497803	-0.321733	-0.0956483	-0.194131	0.196294	-0.261604	0.419441	-0.164964
RL|S1|C10434	0.19466	-0.178372	0.0666959	-0.196902	-0.0770159	-0.00665434	-0.150984	-0.00169898	0.082363	-0.0665051	-0.0659748	0.161221	0.123755	0.0540815	-0.0518643	0.00453064	0.0228691	-0.182554	-0.0740622	0.315332	0.0376332	0.0949902	-0.105505	0.0510457	-0.0484303	-0.0527014	-0.0858999	0.0566738	-0.00685974	-0.0835277	-0.0236329	0.124819	-0.299063	-0.0890006	0.0825823	0.0571142	0.00675936	-0.0760357	-0.117856	-0.0748117	0.160101	-0.0773482	-0.0100075	-0.0342914	-0.0767504	-0.0159624	0.0440771	-0.147016	0.00688573
RL|S1|C10436	-0.00500412	0.0282502	0.00270094	0.0777892	0.0786001	0.124621	0.0618718	-0.0296144	-0.214476	-0.19771	0.120394	0.137774	0.105576	0.00800934	0.113478	0.121438	0.0865005	-0.0486189	-0.0574792	0.15356	0.040337	0.184541	0.0548085	0.134335	-0.122225	-0.126188	-0.0305457	-0.148637	-0.205749	0.00146252	0.0333841	0.00744514	0.0704277	0.0197292	0.0604109	-0.0356474	0.0306093	-0.0860809	-0.132003	-0.122187	0.192906	0.108113	0.101227	-0.0622974	0.101496	0.0608682	-0.159074	-0.107321	-0.0581131
RL|S1|C10437	0.218711	-0.192471	0.0905084	-0.189962	-0.15045	-0.0112573	-0.176666	-0.0126813	0.109272	-0.103185	-0.0771496	0.138902	0.141498	0.0606872	-0.0756983	0.0296766	-0.0379363	-0.231326	-0.105501	0.364573	0.0209611	0.0696183	-0.10248	0.0185619	0.0243153	-0.0529392	-0.0927455	0.00180377	-0.030385	-0.0912566	-0.0700276	0.0744571	-0.285057	-0.0915433	0.108917	0.0531522	-0.0249606	-0.051713	-0.0772192	-0.0563493	0.150587	-0.105917	-0.00308829	0.0189035	-0.068154	-0.0345941	0.0445475	-0.250296	0.0194043
RL|S1|C10438	-0.015449	0.0331079	0.00348193	0.104923	0.0793976	0.138589	0.087278	-0.02188	-0.208457	-0.236983	0.168599	0.180581	0.180666	0.00691621	0.13258	0.123437	0.0866459	-0.0626167	-0.0275052	0.20802	-0.000663578	0.190767	0.0586524	0.16432	-0.117765	-0.133487	-0.0244859	-0.208998	-0.261581	-0.0184769	-0.00568016	0.000893054	0.0522249	0.0216004	0.0600937	-0.0668768	0.0126803	-0.084003	-0.160714	-0.110934	0.253832	0.179124	0.153252	-0.0466613	0.157311	0.0854688	-0.192598	-0.171506	-0.0723799
RL|S1|C10439	-0.0277355	-0.24038	-0.0563501	-0.0112207	0.084536	0.268492	0.117787	-0.13316	0.157628	-0.182596	-0.155246	-0.0575351	0.162531	0.0976588	-0.454388	0.156935	0.0327138	-0.0358715	-0.290872	-0.127007	-0.172635	0.234334	0.15033	0.0819948	-0.0150015	-0.119983	0.232036	-0.231504	0.09327	0.14002	-0.128299	-0.181797	-0.270218	0.134331	0.287599	0.45081	0.0444264	-0.102885	-0.083058	0.112493	0.3324	0.173131	-0.0309478	-0.0201045	-0.170583	-0.043938	-0.122906	-0.112888	-0.126825
RL|S1|C1044	0.150494	-0.133054	0.0800915	-0.133872	-0.0863516	-0.014687	-0.115044	-0.0280148	0.0567559	-0.0823569	-0.0456436	0.0789525	0.116938	0.0383401	-0.0630709	0.0456461	0.00444575	-0.146927	-0.0758052	0.238056	0.01821	0.0603553	-0.0716492	0.0230625	-0.00632773	-0.0247393	-0.0676596	0.00257998	-0.0341401	-0.0600078	-0.0326249	0.0446103	-0.193672	-0.0559058	0.0827398	0.0708599	0.000185086	-0.043098	-0.0576876	-0.0277124	0.0997687	-0.0900453	-0.00355957	-0.0202024	-0.0408614	-0.0208659	0.0147073	-0.138232	0.01787
RL|S1|C10440	-0.307029	0.415272	-0.0714004	1.11306	0.889609	0.047261	0.758478	-0.174165	0.430094	-0.412138	0.290036	-0.445766	0.401185	0.218688	-0.412376	-0.304987	0.594156	0.110971	-0.149429	-0.858849	0.0528085	-0.506415	0.0244533	-0.217921	0.506749	-0.213679	0.330895	0.13612	0.226499	-0.169702	0.0894161	-0.165941	0.223285	0.0582963	0.866207	0.797791	0.390542	0.164208	0.252714	0.382166	-0.692226	0.112921	-0.633076	-0.120322	-0.233855	0.231337	-0.00423279	0.239549	-0.660197
RL|S1|C10442	0.0182435	0.0286562	0.0559048	-0.144462	0.103778	0.153862	-0.000632489	0.0270453	-0.183379	0.0743331	0.0946743	0.0405921	-0.038184	0.059198	0.231699	0.176812	0.18803	0.0387007	0.0124064	-0.0261819	0.0738284	0.133733	-0.00783239	0.0637313	-0.136839	-0.118843	-0.145759	0.0157998	0.116513	-0.115136	-0.0130759	-0.0693458	-0.0423116	0.136503	-0.18228	0.0635627	0.0834925	-0.16058	-0.0510937	-0.298516	0.0814822	-0.0604763	-0.020617	-0.289507	0.010974	0.0869502	-0.0401684	0.204299	-0.0287602
RL|S1|C10447	-0.252758	0.25213	-0.165427	0.418001	0.576489	0.168152	0.411063	-0.112092	-0.391838	-0.0933324	0.313685	-0.177173	-0.15545	0.0976327	0.110702	0.215803	-0.0273969	0.488232	0.0978786	-0.25	0.112113	0.106954	0.36511	-0.128922	0.0132876	-0.0201459	0.0821978	-0.15077	-0.000365245	0.116915	-0.0374594	0.0776555	0.269656	0.161225	6.7126e-05	-0.115725	0.268599	-0.239979	-0.0410547	-0.138821	-0.00719005	0.416879	-0.162099	-0.197329	0.0743722	0.0951155	-0.1958	0.274788	-0.235648
RL|S1|C1045	0.172142	-0.137237	-0.110296	0.0906284	-0.203808	-0.203484	-0.082872	0.103827	0.277191	-0.177718	-0.228191	0.0020755	0.247429	-0.0420909	0.330844	-0.0488905	0.369922	0.179373	-0.204997	-0.0244364	-0.212366	-0.378465	-0.157891	-0.419238	0.106302	0.226861	0.0428403	-0.318146	-0.168924	-0.273989	-0.163898	0.389043	-0.362215	0.0664528	0.309524	0.220499	-0.264738	0.086888	-0.237138	-0.259023	-0.240839	-0.0471292	-0.174488	-0.443015	0.010741	0.635185	-0.088905	-0.255355	-0.229005
RL|S1|C10450	0.135381	0.1263	0.0531855	-0.0776913	0.114897	-0.242191	0.192118	0.10409	0.126826	0.0321002	0.185389	-0.0565498	0.272424	0.000880545	-0.0286582	0.0554775	0.0290211	0.0838287	0.255313	0.179001	-0.0361138	-0.226259	-0.1078	0.0692042	0.0513323	0.203557	-0.171674	-0.150661	-0.160104	-0.299407	-0.183201	-0.0127975	-0.181049	0.0481753	-0.0720192	0.096589	-0.134008	-0.0929563	0.0439791	0.149277	-0.17606	-0.0472901	0.120265	-0.0667926	0.189889	0.0598705	-0.105252	-0.0674838	0.22564
RL|S1|C10453	-0.289373	-0.449931	0.0981504	0.0629491	0.179721	0.447767	-0.116816	-0.171603	-0.245553	0.00209727	-0.105662	0.281077	-0.329138	-0.0202945	0.0287365	0.149688	-0.180534	0.291247	0.0484242	-0.0763986	-0.0327405	0.490102	0.130148	0.0715512	-0.316331	-0.17314	0.163838	0.0199455	0.118117	0.320812	0.13909	0.213975	-0.323035	0.305327	0.0931296	0.431621	0.246065	-0.450201	-0.17417	0.125286	0.648487	0.128163	0.121679	-0.393768	0.125105	-0.0883355	-0.15152	0.210811	-0.432924
RL|S1|C10454	0.142767	0.137443	-0.0143266	0.0834623	0.029661	-0.114577	0.0817312	-0.0859994	-0.0316294	-0.0513905	0.100227	-0.181029	0.223241	0.0468766	-0.154204	-0.0310522	0.153977	0.0374597	-0.0632552	-0.0252253	-0.0149558	0.00797831	-0.07786	0.0243425	0.0389029	0.0882599	-0.0856108	-0.0836779	-0.00633583	-0.0376815	-0.0671845	0.0348109	0.0648752	0.0419833	0.0707286	0.0473798	0.120164	0.00379401	-0.059949	0.0489624	-0.110197	-0.013427	-0.0754386	-0.0398286	-0.126912	0.0167907	0.00667819	0.0603995	0.0116365
RL|S1|C10455	-0.244889	-0.193946	0.0380544	-0.0505442	0.185927	0.42731	0.07979	-0.146727	-0.174634	-0.00151713	0.0193244	-0.0145085	-0.0977833	0.0293299	-0.00351759	0.207528	0.112979	0.128581	-0.0487805	-0.180826	-0.0700292	0.238263	0.269261	0.0346583	-0.168039	-0.183633	0.134611	-0.161734	0.11265	0.164418	-0.0141421	-0.0408101	-0.173906	0.198821	-0.044458	0.206136	0.17967	-0.187656	-0.0444805	-0.143724	0.28477	0.136733	0.032195	-0.26709	-0.0292321	-0.0296225	-0.134033	0.130314	-0.147642
RL|S1|C10456	-0.0730725	0.101566	-0.0138762	0.404487	0.455884	0.119026	0.431587	0.109806	0.108136	-0.135403	0.115467	-0.00458337	-0.104248	0.0253798	-0.065823	-0.14423	0.0546997	-0.124985	0.102516	-0.150346	0.287723	-0.125494	0.0726413	0.0644356	0.20507	-0.186663	0.000125252	0.202491	0.0972492	-0.161822	0.141421	-0.201649	0.0484134	0.0142186	0.408246	0.440082	0.11372	-0.154378	0.21698	0.101326	-0.38895	-0.288922	-0.181774	0.129225	-0.000271667	-0.0273722	0.0509998	-0.00802792	-0.135767
RL|S1|C10457	-0.0530174	0.0393379	0.0212212	0.265581	0.318822	0.116932	0.301557	0.0378501	0.0515907	-0.147064	0.0471901	-0.0481094	-0.0396368	0.0325186	-0.0913498	-0.069324	0.0715819	-0.152837	0.000598077	-0.119391	0.134535	-0.0417351	0.0823583	0.0509959	0.102212	-0.174882	0.0496133	0.122499	0.0588364	-0.0533027	0.114537	-0.106702	0.0179154	0.041324	0.317698	0.362283	0.102924	-0.0848226	0.131955	0.0509082	-0.223807	-0.161155	-0.139081	0.101364	-0.0394759	-0.0377815	0.0309586	-0.00753475	-0.0916546
RL|S1|C10458	0.0237793	0.010968	0.0512147	-0.130993	0.105431	0.152719	-0.000975921	0.0275112	-0.176574	0.0578873	0.0797251	0.0541802	-0.0481117	0.0463449	0.2146	0.164716	0.160979	0.0394535	0.00256331	-0.00702398	0.0874929	0.138009	-0.00280549	0.0591883	-0.129642	-0.111161	-0.134004	0.0174318	0.0991657	-0.100239	0.00479924	-0.0581324	-0.0496956	0.10874	-0.151671	0.0637548	0.0714808	-0.16229	-0.0543006	-0.270456	0.0886976	-0.0650446	-0.0181233	-0.26397	0.0154887	0.0740141	-0.0344528	0.175558	-0.0262969
RL|S1|C10459	0.0439332	-0.0528073	0.00437744	0.0321142	0.0050222	0.0220321	0.0177663	-0.0179539	0.00105504	-0.0368208	0.0308191	-0.0707875	0.072524	-0.0262107	0.0960591	0.0262191	0.0311248	0.0487577	0.00676206	0.0794558	0.0492187	-0.000579914	0.00827136	-0.0931905	0.0584005	0.0626396	-0.0202183	-0.135852	-0.0613003	-0.0255656	-0.0454934	0.00491557	-0.0429552	-0.0712648	0.00619659	-0.00961178	0.0642875	0.0319165	-0.0483616	-0.0174002	0.0521156	0.00847369	-0.0593786	-0.0500564	-0.0241182	0.08428	0.0137231	-0.117226	0.0393262
RL|S1|C1046	-0.109173	-0.0796982	0.0028435	-0.0195034	0.197902	0.0606458	0.0630454	0.0929403	-0.0587055	0.156154	0.00627427	-0.0337984	-0.138886	-0.0483348	0.235893	-0.0153088	0.0979644	0.0990524	0.128531	-0.0714199	0.123909	0.0213873	0.065896	0.000155857	-0.127416	0.00431154	0.0187347	0.0445202	0.0198668	0.0189629	0.166371	0.048567	-0.0808175	-0.111735	-0.12694	0.0230361	0.0481735	-0.0343284	-0.027376	-0.0833017	0.0423316	-0.0313394	-0.062658	-0.0985089	-0.0352061	0.0517172	0.00381589	0.136342	0.16284
RL|S1|C10461	0.160944	-0.169963	0.0886118	-0.14731	-0.127176	-0.00282547	-0.136786	-0.00982402	0.0602651	-0.0902606	-0.0617757	0.103107	0.101317	0.0223039	-0.0411555	0.0514878	-0.0366955	-0.191071	-0.0766101	0.28594	0.00144477	0.0616695	-0.09015	0.0169639	0.00537089	-0.0386682	-0.0871068	-0.0120245	-0.0521775	-0.0610918	-0.0496161	0.0366405	-0.217113	-0.0545461	0.0892652	0.0625226	-0.0270444	-0.0362338	-0.0477279	-0.0376798	0.127894	-0.110749	0.0137217	0.00239538	-0.0153902	-0.0211777	0.0227987	-0.192862	0.00881779
RL|S1|C10463	0.00897933	0.0272442	0.0613597	-0.166998	0.122924	0.189043	-0.0152797	0.0429179	-0.218743	0.0887392	0.107822	0.0758045	-0.0652495	0.0654264	0.287293	0.201277	0.203944	0.0566771	0.0220576	-0.0291647	0.0942761	0.155908	-0.0129606	0.0701899	-0.161521	-0.139065	-0.173019	0.0337666	0.141668	-0.137542	-0.0105987	-0.0838599	-0.0495218	0.171508	-0.213333	0.077905	0.0803237	-0.207379	-0.057648	-0.33841	0.0919138	-0.082035	-0.0128926	-0.341577	0.0411433	0.103027	-0.0510541	0.236551	-0.0435532
RL|S1|C10464	-0.0658981	0.0187334	-0.0183571	0.09076	0.282829	0.30809	0.213129	0.0442602	-0.303233	0.156771	0.0994182	-0.00507879	-0.232374	0.0839573	0.383166	0.089135	0.0371216	0.132349	0.225584	-0.186434	0.122803	0.133184	0.149557	0.0140624	-0.101007	-0.15336	-0.0439327	-0.107211	0.226355	-0.0126644	0.025708	-0.0634881	0.103872	0.228196	-0.149329	0.0703153	0.213949	-0.184167	-0.0571764	-0.277208	0.10208	0.125148	-0.0726571	-0.209489	-0.0607699	0.108308	-0.0844517	0.22974	0.0379474
RL|S1|C1047	0.134767	0.166795	-0.0469048	0.101177	0.0277239	-0.287499	-0.0908154	-0.258829	-0.0689568	-0.0281644	0.0185312	-0.460342	-0.0245343	0.00461972	-0.286932	0.156151	-0.134691	0.392219	-0.231077	-0.091015	0.219984	-0.142416	-0.112712	-0.281536	0.262693	0.335226	-0.146066	-0.0485208	-0.0749671	0.0193743	-0.0497524	-0.0297956	0.254148	-0.0486347	0.136505	0.130818	0.0355603	-0.0669996	0.0602872	0.401494	-0.389533	-0.195141	-0.229409	-0.124473	-0.0561516	-0.13214	0.0917744	0.128013	0.0637932
RL|S1|C10472	-0.305904	-0.114875	-0.0993684	0.0517227	0.421404	0.0656568	0.173847	0.213996	-0.090248	0.344477	-0.0229512	-0.161328	-0.325364	-0.0321627	0.413518	-0.207673	0.0307694	0.318056	0.389342	-0.182119	0.202494	-0.0594247	0.210766	-0.0636281	-0.224775	0.0691077	0.130328	0.04398	-0.0196702	0.146916	0.35206	0.242739	-0.0526464	-0.238091	-0.20506	0.020931	0.0448855	-0.0346901	0.00437408	-0.017653	-0.0430089	0.0711093	-0.104753	0.0200615	-0.0928514	-0.00841625	-0.0134539	0.250373	0.485574
RL|S1|C10473	0.0795516	-0.263458	0.000722312	-0.0276334	-0.165759	0.0719973	-0.112533	0.090035	0.0812438	-0.0516527	-0.188583	0.100902	0.0365977	-0.0609702	0.176564	-0.0697782	0.0354703	0.0118981	0.0420806	0.110299	-0.0583535	0.0157317	-0.0971403	-0.134213	-0.0472979	0.123013	0.0276778	-0.129284	-0.0566931	0.0324102	-0.025993	0.185083	-0.244247	0.0427729	0.13546	0.0945046	0.00338398	0.0388075	-0.175789	-0.076077	0.145041	-0.126222	-0.035167	-0.116684	0.0231657	0.271667	-0.0167766	-0.215062	-0.106729
RL|S1|C10474	0.128856	-0.151515	0.0607072	-0.104986	-0.0817169	-0.0452419	-0.127495	-0.0293469	0.0970161	-0.0691743	-0.100516	0.0962383	0.126409	0.0756896	-0.107326	0.0489537	-0.0102077	-0.192977	-0.0246777	0.203494	0.049559	0.0443861	-0.059349	0.00810655	0.00867234	0.00565494	-0.0437885	0.046657	-0.0116782	-0.0540665	-0.0690974	0.0150433	-0.186707	-0.0276215	0.148184	0.0645145	0.0316906	0.00418176	-0.0786818	-0.00718576	0.0640315	-0.101302	-0.0604592	-0.00208779	-0.045113	0.0411356	-0.00363959	-0.140834	-0.01699
RL|S1|C10477	0.116682	0.0105429	0.00926722	0.0102639	0.0084176	-0.120212	-0.117543	-0.115743	-0.11023	-0.00595444	-0.0583312	-0.134833	-0.0659549	0.00775723	-0.0904613	0.106154	-0.0754628	0.157916	-0.12434	0.0119417	0.165817	0.0412763	-0.125849	-0.101726	0.012343	0.166645	-0.0895441	0.0310755	-0.0597879	0.0524157	0.0726171	0.0228134	0.105822	-0.0314996	0.0860474	0.0958048	0.0145869	-0.0861444	-0.0538876	0.175481	-0.0812444	-0.152621	-0.120241	-0.102792	-0.0056357	-0.0475874	0.0321555	0.0916181	0.0182663
RL|S1|C1048	0.331204	-0.16148	0.0960673	-0.265447	-0.118002	-0.203098	-0.203755	-0.113812	0.213233	-0.158175	-0.0808399	0.107409	0.24336	0.134435	-0.184977	0.146987	-0.023015	0.062557	-0.104392	0.302152	-0.0474841	-0.0109727	-0.118689	-0.0275653	-0.00707737	0.0849982	-0.0552092	-0.0819857	-0.0541457	-0.122203	-0.106835	0.175202	-0.379187	-0.0524483	0.118285	0.175866	-0.0546871	-0.104185	-0.0965262	0.0443105	0.122508	0.0431494	-0.0122743	-0.140531	-0.0280404	0.00223887	-0.0405414	-0.13319	0.00295598
RL|S1|C10480	0.024101	0.0183903	0.0504943	-0.141671	0.111065	0.130664	0.00614509	0.0432692	-0.167183	0.0814682	0.0872478	0.0426497	-0.0533659	0.0464463	0.223804	0.168956	0.154251	0.054239	0.0290357	-0.0104886	0.0855152	0.112223	-0.0132846	0.0552151	-0.121172	-0.0866566	-0.147896	0.0177655	0.106936	-0.11918	-0.00813585	-0.0650089	-0.0599395	0.122965	-0.170087	0.0759578	0.0592424	-0.177155	-0.0425295	-0.255096	0.0623168	-0.0824425	-0.0140163	-0.277046	0.0269985	0.0779221	-0.0369755	0.185959	-0.00495676
RL|S1|C10481	0.283037	0.127605	-0.206377	0.190151	-0.899409	0.00918973	-0.172503	-0.649855	0.448439	-0.617748	-0.0354234	-0.250599	0.731788	0.30194	-0.148787	-0.00380535	0.963966	0.414955	0.19962	-0.250512	0.0996955	-0.401024	-0.198435	-0.678218	0.583652	0.293061	0.147453	-0.715961	-0.0456434	-0.501395	-0.836896	-0.1079	-0.350684	0.329899	0.327001	0.240523	0.803261	0.849561	-0.160442	-0.0250565	-0.247958	0.0251062	-0.324719	-0.500247	-0.171448	0.93161	0.217788	-0.545197	-0.483022
RL|S1|C10484	0.145422	0.0752115	0.126214	-0.0978426	-0.482596	0.190124	-0.285473	-0.311117	0.133591	-0.479468	-0.0538981	-0.318952	0.40894	0.325555	0.366866	-0.169716	0.567417	0.288921	-0.0985457	0.000106812	-0.208136	-0.354953	-0.350832	-0.650375	0.41869	0.0983719	0.194974	-0.336648	-0.0676005	-0.200977	-0.462069	-0.134792	-0.211036	0.10541	0.102835	0.0292854	0.304226	0.373046	-0.388266	-0.152997	-0.195344	0.141667	-0.427746	-0.214408	-0.251803	0.67579	0.319723	-0.390435	-0.0586391
RL|S1|C10488	0.137633	-0.147256	0.0587294	-0.1343	-0.0273086	-0.0451676	-0.112704	0.0062683	0.0542518	-0.0351339	-0.0634569	0.0730563	0.0641953	0.0272009	-0.0042412	0.0206475	-0.017238	-0.0981114	-0.045362	0.245338	0.0512798	0.0461093	-0.0763174	0.00543785	-0.0262353	-0.012679	-0.0491791	0.021656	-0.046048	-0.0389353	0.0293001	0.111983	-0.216584	-0.110504	0.0543936	0.0464342	-0.0194091	-0.0555132	-0.0802867	-0.0236652	0.0950819	-0.068435	-0.0222746	-0.00667973	-0.0577743	-0.0183267	0.0282884	-0.115176	0.0709023
RL|S1|C10489	0.0323307	0.0293707	0.0606136	-0.154103	0.108989	0.167392	-0.0133491	0.0332518	-0.192376	0.0781168	0.0957283	0.0562597	-0.0509741	0.0604767	0.24705	0.193775	0.183536	0.0604469	0.00677669	-0.0201753	0.0962495	0.149001	-0.0168951	0.060215	-0.13656	-0.113644	-0.163047	0.0242912	0.132725	-0.128433	-0.0149426	-0.0795147	-0.0495266	0.147317	-0.194331	0.0724512	0.0793538	-0.190162	-0.0493497	-0.307454	0.0896808	-0.0753454	-0.0219319	-0.319699	0.0262693	0.0915374	-0.0432176	0.213073	-0.0411836
RL|S1|C10490	0.0716668	0.26632	-0.0236542	0.611991	-0.0419334	-0.107807	0.23719	-0.180324	-0.184358	-0.0156606	-0.0175515	-0.162682	-0.0856005	0.0107757	-0.0446329	-0.146422	0.0858801	-0.184913	-0.0784907	-0.127505	-0.0353787	0.0289986	0.223063	0.0673123	0.0077143	0.13177	0.331206	-0.0651775	-0.0729226	0.154148	0.172421	0.0705634	0.520815	0.0577147	0.325644	-0.21979	0.353602	0.414175	-0.284513	-0.0208051	-0.194583	0.0204359	-0.101249	0.101314	-0.379764	0.366294	-0.035225	-0.0815625	-0.129658
RL|S1|C10492	0.167533	-0.201276	0.0170159	-0.0403542	-0.0850855	0.16949	-0.129324	0.017273	0.0914135	0.116043	-0.214702	0.211618	0.0465495	0.0812183	-0.0027419	-0.117887	0.0551001	-0.427236	-0.0330108	0.216673	-0.0183647	0.182505	-0.102204	0.0469084	-0.151465	-0.0250558	0.0212522	0.174408	0.113016	0.0791196	-0.0462124	0.207172	-0.209273	0.00427861	0.0958786	-0.144866	0.171803	0.21049	-0.348475	-0.27296	0.253705	-0.0444097	-0.152895	0.0209466	-0.25697	0.272768	-0.00686245	-0.14109	-0.115581
RL|S1|C10497	0.11298	0.090791	0.0507965	-0.0862463	0.104727	-0.167555	0.133336	0.0845988	0.0573196	0.0556965	0.128735	-0.0371372	0.165028	0.00453199	0.0235552	0.0635717	0.0463322	0.0556853	0.18597	0.128183	-0.00287386	-0.137444	-0.0773362	0.0613385	0.0038296	0.14018	-0.14284	-0.07968	-0.0875122	-0.226951	-0.109789	0.0085925	-0.143348	0.0440633	-0.0780058	0.0659711	-0.0791347	-0.0953277	0.00323942	0.0533749	-0.114761	-0.0571351	0.0688138	-0.0904263	0.111653	0.0581149	-0.0770539	0.00518944	0.17393
RL|S1|C105	0.198876	-0.167908	0.087884	-0.165494	-0.157658	0.010611	-0.158885	-0.037795	0.0803748	-0.120267	-0.0593601	0.105591	0.142855	0.054439	-0.0503224	0.0350047	0.0106077	-0.172824	-0.0967122	0.302201	0.011993	0.0658205	-0.109008	-0.00286086	0.0207133	-0.0446895	-0.077782	-0.0358076	-0.0404794	-0.0858661	-0.0783568	0.0529432	-0.253455	-0.0541495	0.0908189	0.0767862	0.00458876	-0.0366317	-0.0684871	-0.0553001	0.143758	-0.0943155	-0.00482224	-0.015797	-0.0513997	-0.0043044	0.0454996	-0.226786	-0.000621993
RL|S1|C10500	-0.326909	-0.474133	0.119831	-0.0622819	0.1438	0.376699	-0.117131	-0.237324	-0.094944	-0.0192232	-0.0917776	0.0716564	-0.203226	-0.0691665	-0.175472	0.212851	-0.0902464	0.15054	-0.0768125	-0.0436084	-0.0771558	0.276957	0.208846	0.00534458	-0.15776	-0.0609242	0.243269	-0.00931467	0.0524693	0.293789	0.0827383	0.00828429	-0.352559	0.117248	0.0699884	0.273634	0.18932	-0.217216	-0.128415	0.17991	0.417583	0.0504294	0.0401029	-0.274985	0.089005	-0.139924	-0.0521454	0.10142	-0.204516
RL|S1|C10504	-0.351716	0.517169	-0.240542	0.960995	0.875679	-0.2039	0.338909	0.147362	0.40619	0.0314134	0.34801	-0.29674	0.374235	0.441376	0.195862	-0.607891	0.215594	-0.778617	-0.35943	-0.45146	0.126692	-0.630815	0.0144931	-0.405514	0.681971	-0.290471	-0.0154572	0.443766	0.443616	-0.195154	0.0283628	0.0391893	0.423305	-0.484375	0.766033	-0.282317	-0.0337241	0.390427	0.117913	-0.186239	-1.11894	-0.00498548	-0.814841	0.27835	-0.726932	0.278022	-0.0299164	0.106202	-0.365242
RL|S1|C10507	0.105149	-0.0625419	0.183514	0.14792	-0.438355	0.0381511	-0.668939	-0.710057	0.326262	-0.654737	-0.0660655	-0.123927	0.66363	0.741348	-0.444511	-0.273372	0.551268	0.0139995	-0.0662029	0.257478	0.148108	-0.146931	-0.144615	-0.429613	0.455464	0.069544	0.378209	0.191618	0.160343	-0.309616	-0.346896	-0.35348	-0.0608474	-0.0130998	0.61293	0.267047	0.772449	0.283268	-0.43239	0.479851	-0.161642	-0.00519792	-0.400313	-0.327978	-0.469813	0.261547	0.255253	-0.134611	-0.171273
RL|S1|C10509	-0.179823	0.125263	-0.0813031	0.447871	0.500854	0.0375395	0.29533	0.121778	0.143276	-0.0781843	0.0477782	-0.00115492	-0.00255788	0.176329	-0.140494	-0.133498	0.0901837	-0.22444	0.0400291	-0.18776	0.278118	-0.0437808	0.00134368	0.112761	0.136832	-0.171221	0.0447082	0.238389	0.0405523	-0.0972616	0.2528	-0.145492	0.104663	0.0812046	0.532898	0.510992	0.0495011	-0.119942	0.00148653	0.18111	-0.489341	-0.283426	-0.212497	0.154916	-0.0751038	0.0323585	-0.0334406	0.0253785	0.0114176
RL|S1|C1051	0.165357	-0.191322	0.0880813	-0.149057	-0.135749	0.00877412	-0.162054	-0.0414604	0.0549361	-0.103023	-0.086598	0.123435	0.099912	0.036666	-0.0866943	0.0517486	-0.0266831	-0.178362	-0.0926654	0.279714	-0.000100284	0.0957711	-0.0958987	0.0241823	-0.0224782	-0.043093	-0.0531755	-5.89332e-05	-0.0435652	-0.032674	-0.0404414	0.060668	-0.22907	-0.0364394	0.113266	0.0857782	0.00660661	-0.0438042	-0.0782118	-0.0227504	0.16929	-0.0947425	0.00932097	-0.0122479	-0.0341629	-0.0183038	0.0222756	-0.173927	-0.0380702
RL|S1|C10510	-0.107128	0.287346	-0.0224025	0.57054	0.524912	-0.00827651	0.463007	0.0634356	-0.0569326	0.0562254	0.15145	-0.124935	-0.121957	0.182739	0.0645465	-0.214261	0.0651325	-0.232053	0.265062	-0.347204	0.176116	-0.169263	0.183995	0.0824534	0.192448	-0.257189	-0.0213318	0.188753	0.199914	-0.165171	0.0611394	0.0186106	0.24581	0.207455	0.355144	0.231525	0.237173	-0.118364	0.109607	0.0194226	-0.506241	-0.126481	-0.171456	0.162609	-0.268541	0.00902586	-0.101365	0.173248	-0.115933
RL|S1|C10513	-0.196614	0.416324	-0.0253418	0.942392	0.856419	-0.345171	0.786495	0.234427	0.675412	-0.376787	-0.0552744	-0.327034	0.340578	0.241091	0.389848	-0.197739	0.348967	0.378476	0.00568345	-0.439228	0.059704	-0.999659	0.0316468	-0.385537	0.388254	-0.00544369	-0.0653597	-0.46934	0.0149626	-0.0988032	0.779737	0.421515	0.33877	-0.258238	0.766958	0.573957	-0.66865	0.299352	0.290467	-0.172872	-1.36068	-0.209757	-0.306554	-0.0759901	0.179037	0.453061	-0.354741	0.0222843	-0.169315
RL|S1|C10515	0.137517	-0.242526	0.0273015	-0.142829	-0.10876	0.00756924	-0.154887	0.0214332	0.0992333	-0.0167163	-0.117302	0.163327	0.101176	0.051862	-0.0485856	-0.0412008	0.0171895	-0.305443	-0.038681	0.267816	0.00496868	0.0766752	-0.109652	0.00696124	-0.0468173	-0.0552728	-0.063957	0.0693072	0.0178778	0.000623656	-0.0631304	0.109183	-0.262483	-0.0667913	0.132586	0.0116068	0.0390363	0.063917	-0.139723	-0.075776	0.161318	-0.0927811	-0.0688689	0.0307868	-0.118976	0.088084	0.0469589	-0.18654	-0.0560822
RL|S1|C10517	-0.388427	-0.479683	0.0415788	0.140284	0.569066	0.10758	-0.0991639	-0.0913363	0.0767736	0.118419	-0.186615	0.251606	-0.0807138	0.243999	-0.114832	0.11209	0.062523	0.56673	0.139633	-0.10265	-0.119453	0.304277	-0.0551597	0.169888	-0.348589	-0.0808368	0.334956	0.164558	0.0263059	0.125058	0.296059	0.376578	-0.47296	0.431418	0.336222	0.85471	0.0272649	-0.72616	-0.675055	0.467346	0.272072	0.187931	0.0543421	-0.533782	0.0866136	0.108517	-0.267023	0.477222	-0.0660474
RL|S1|C10518	0.171404	-0.234083	0.109164	-0.177748	-0.311024	0.212047	-0.25126	-0.190646	-0.00711362	-0.188521	-0.06128	0.0820769	0.0941275	0.100426	0.0025358	0.0683097	0.131455	-0.0385992	-0.0530786	0.21645	0.0542538	0.152958	-0.131469	-0.148997	0.0935844	-0.0501473	-0.0366929	-0.0923634	0.0540338	-0.0795925	-0.216335	-0.0500492	-0.269098	0.0900874	0.0434997	0.124675	0.271969	0.0336591	-0.134541	-0.103028	0.288874	-0.10484	-0.0635166	-0.189798	-0.0628558	0.114742	0.158361	-0.184841	-0.18196
RL|S1|C1052	-0.505137	-0.397921	-0.00734042	0.218171	0.414712	0.2319	0.00193898	-0.285872	0.0266253	-0.183748	0.0316956	0.107701	-0.10252	-0.0397311	-0.366846	0.276372	0.0488017	0.586027	-7.13021e-05	-0.0741622	0.177266	0.152672	0.190706	-0.0397166	-0.0218292	0.0733185	0.238791	0.125531	-0.0992145	0.0923802	0.176616	0.0549363	-0.439095	0.103349	0.304292	0.509001	0.209757	-0.388266	-0.104668	0.456019	0.142671	0.00769277	-0.0150484	-0.538454	0.406582	-0.0695706	-0.039361	0.15875	-0.443529
RL|S1|C10521	-0.181843	0.546628	-0.197399	0.476922	0.683661	-0.12603	0.824826	0.130344	0.0691662	0.256996	0.51243	-0.494324	0.197838	0.0825328	0.128023	-0.301041	0.43213	0.395901	0.384024	-0.513819	0.0464936	-0.350776	0.408945	-0.0928445	0.256002	0.152287	0.020981	0.0538238	0.410299	-0.1779	-0.0798823	0.417621	0.00157314	-0.0224704	-0.191501	-0.155776	0.371175	-0.123464	0.301533	-0.253389	-0.420546	0.254512	-0.177745	-0.112076	-0.272871	0.186478	-0.1237	0.593947	-0.229223
RL|S1|C10522	0.022498	0.0164478	0.055334	-0.136131	0.105163	0.15511	-0.00215218	0.0271115	-0.179094	0.0638879	0.0937784	0.0534799	-0.0373153	0.0502905	0.215608	0.174995	0.172675	0.0441207	0.00259076	-0.00983532	0.0771806	0.143362	-0.0123456	0.065895	-0.134862	-0.110645	-0.143498	0.0117157	0.108518	-0.109781	-0.00903265	-0.0662768	-0.0545771	0.134525	-0.169476	0.0751867	0.0759088	-0.174507	-0.0551147	-0.273502	0.0869336	-0.0645386	-0.0151019	-0.285299	0.0224236	0.0848308	-0.0370253	0.186189	-0.0378452
RL|S1|C10523	-0.230639	-0.161648	-0.0544034	0.143757	0.287595	0.261799	0.06513	-0.188999	-0.120174	-0.00439646	0.0228346	0.0282914	-0.0205228	0.0291878	-0.140228	0.113313	0.122823	0.418682	-0.0324347	-0.270116	0.0382686	0.273902	0.204617	-0.0157545	-0.144457	0.0862268	0.176979	0.0123622	0.194306	0.160736	0.0140221	0.0591385	-0.262222	0.18296	0.0381866	0.246585	0.320752	-0.267118	-0.142867	0.0627939	0.355743	0.210448	-0.134346	-0.410742	0.02419	0.130088	-0.0897189	0.327219	-0.409336
RL|S1|C10525	-0.131986	-0.0596802	0.0380711	-0.0508748	0.197359	0.290774	0.0393191	0.00536976	-0.227857	0.0967723	0.0804143	0.0426941	-0.170185	0.0481421	0.299948	0.134997	0.158672	0.102552	0.0737464	-0.104135	0.0990927	0.169379	0.0950113	0.0288537	-0.149683	-0.17052	-0.0324757	0.000559452	0.148142	-0.0227289	0.058868	-0.0613022	-0.0423866	0.131701	-0.176506	0.0557973	0.160766	-0.165796	-0.0759264	-0.280206	0.144705	0.00881649	-0.0377529	-0.293217	-0.00657839	0.0818648	-0.0353272	0.228951	-0.019221
RL|S1|C10527	0.130711	-0.373295	-0.0508043	0.0652719	0.094042	0.049142	-0.252443	0.00443682	0.242803	-0.0633278	0.0219743	-0.0798869	0.26832	0.140085	0.56671	-0.161731	0.102891	0.515567	0.0901893	0.257771	0.169312	-0.201453	-0.0924419	-0.558062	0.32036	0.293585	0.125333	-0.362155	-0.00212355	-0.105238	-0.114122	0.142626	-0.30785	-0.340734	-0.000378184	-0.0165445	0.14776	-0.0122579	-0.374828	0.100015	0.10559	0.30614	-0.32688	-0.350629	-0.136267	0.425481	0.168762	-0.354706	0.0939643
RL|S1|C10528	0.025447	0.0322987	0.0614759	-0.144557	0.109028	0.146761	0.000354499	0.0374133	-0.181274	0.0723945	0.102072	0.0574803	-0.0320388	0.0531976	0.242716	0.182901	0.179877	0.0594148	0.0248909	-0.00833725	0.0843473	0.127091	-0.0222065	0.0626267	-0.14152	-0.10052	-0.160389	0.0131962	0.098998	-0.13378	-0.0178935	-0.067957	-0.0562345	0.141474	-0.189148	0.070805	0.0651992	-0.178377	-0.0491976	-0.282048	0.0835577	-0.0646581	-0.00740396	-0.304733	0.0456007	0.0953988	-0.0504617	0.196699	-0.0303189
RL|S1|C1053	0.200208	-0.196689	0.0862274	-0.22166	-0.119113	0.0688215	-0.186763	0.0168111	0.0302151	-0.0468824	-0.0946216	0.216737	0.0269714	0.0339505	0.0111525	0.0740283	-0.0617167	-0.149337	-0.0452984	0.299269	0.0852518	0.130733	-0.0935987	0.0207364	-0.0438937	-0.0264308	-0.1185	0.067972	0.0168521	-0.113553	-0.0496408	0.0358323	-0.281807	-0.0304037	0.057044	0.0825247	0.0173414	-0.12267	-0.102208	-0.100621	0.199705	-0.155549	-0.00180308	-0.106387	0.0033845	0.0116057	0.0365452	-0.13431	-0.0420872
RL|S1|C10530	0.311152	-0.140179	0.0384542	-0.05989	-0.0552074	-0.0536615	-0.212897	0.0282595	0.241739	-0.0592195	-0.155695	0.112143	0.259963	0.0965024	0.141592	-0.0653372	0.0516117	-0.181435	-0.224423	0.16791	-0.0330363	-0.0962603	-0.238629	-0.249685	0.203681	0.080838	-0.0324628	-0.0497044	0.0689883	-0.225537	-0.170476	0.151453	-0.373315	-0.0808951	0.22232	0.0539163	-0.0793442	-0.0230562	-0.239959	-0.0801464	0.0905317	0.0409853	-0.225162	-0.126435	-0.20026	0.202187	0.073484	-0.22208	-0.0277629
RL|S1|C10532	0.0194242	0.0130895	0.0562692	-0.11771	0.0968859	0.151912	0.00976524	0.0142877	-0.173064	0.063235	0.0771095	0.0295586	-0.0564124	0.0382854	0.208278	0.176528	0.143075	0.0641597	0.0126696	-0.037401	0.0674689	0.130023	0.00352456	0.0411796	-0.114872	-0.0956019	-0.125269	0.00391297	0.122753	-0.0969975	-0.0133118	-0.0529947	-0.0529696	0.134606	-0.160256	0.0716176	0.0888566	-0.173975	-0.0394832	-0.26074	0.090113	-0.051563	-0.0186254	-0.283333	0.0189664	0.0797434	-0.038246	0.197669	-0.0526675
RL|S1|C10533	-0.244704	0.0895734	0.0323605	0.63693	0.403572	0.391368	0.124393	-0.262821	0.440482	-0.408062	0.0488473	-0.133469	0.216534	0.442814	-0.287119	-0.126094	0.464711	-0.267363	-0.377495	-0.357829	0.254165	-0.0899204	0.0890644	-0.324749	0.444394	-0.284818	0.296674	0.444698	0.303243	-0.244047	0.0104309	-0.201719	-0.104731	-0.157676	0.742781	0.374206	0.399506	0.146946	0.0111431	0.115	-0.218218	-0.0479505	-0.485915	-0.161214	-0.334712	0.0860902	0.242414	0.116551	-0.538604
RL|S1|C10534	0.0773416	0.0480165	0.0548276	0.0887219	-0.0349814	-0.110638	0.0661076	-0.0714484	-0.0803999	-0.0508584	-0.04559	-0.163916	0.0563068	-0.052197	-0.164985	0.0840327	-0.0203046	0.0253782	-0.0505956	-0.0582606	-0.0722557	0.0431267	-0.0509327	0.0342997	-0.0107302	0.107485	-0.0248765	-0.0584063	-0.0661094	0.0795957	0.00992911	-0.0317923	0.172363	0.0629968	0.0946676	0.0360974	0.0522441	0.0370947	-0.00930352	0.1037	-0.0340744	-0.0861101	0.0111825	-0.000119158	-0.00497494	-0.0177636	-0.0112255	0.104168	-0.00425537
RL|S1|C10536	0.203732	-0.197668	0.0936232	-0.182978	-0.162095	0.00273419	-0.186251	-0.0165941	0.0885278	-0.10176	-0.0891559	0.144164	0.123725	0.0569297	-0.0755324	0.0396139	-0.0252959	-0.236265	-0.111966	0.338009	0.0153979	0.0820555	-0.109818	0.0209439	0.00753364	-0.0537833	-0.0857922	0.0157679	-0.0299122	-0.0816407	-0.0579534	0.0501138	-0.281041	-0.0712661	0.111805	0.0739664	-0.0177648	-0.0467539	-0.0762796	-0.0531609	0.162276	-0.119976	-0.00117523	0.00391159	-0.058464	-0.0236799	0.0457089	-0.224872	0.000632715
RL|S1|C10537	0.149574	-0.203918	0.0836982	-0.169093	-0.164913	0.00912468	-0.169753	-0.00729907	0.00624232	-0.0656134	-0.0964496	0.167339	0.0706574	-0.0152348	-0.0286125	0.0933745	-0.0770987	-0.201035	-0.087908	0.228658	-0.0155128	0.108851	-0.105607	0.00970697	-0.0519411	-0.0200925	-0.0970948	-0.00570437	-0.039981	-0.0328108	-0.0463463	0.0388077	-0.225859	-0.0106631	0.12173	0.0972622	-0.0398121	-0.0644494	-0.0256225	-0.0256604	0.182105	-0.11167	0.0572966	-0.0347527	0.022544	-0.0259602	0.00272687	-0.116388	-0.0395239
RL|S1|C10539	0.0771261	0.0750557	0.0065461	0.0646946	0.0854935	0.0552731	-0.0125788	-0.0173949	-0.323669	-0.0731544	0.010564	0.102624	-0.183656	0.00664903	0.161479	0.181191	-0.111363	0.0122742	-0.0727149	0.125558	0.223986	0.184866	0.0147556	0.0465889	-0.0799315	-0.0393792	-0.0686247	0.000591177	-0.129235	0.0323996	0.150617	-0.0425612	0.199986	-0.0129886	0.0741586	-0.0514529	-0.0141595	-0.130627	-0.114547	-0.0835707	0.0598523	-0.050304	-0.000491753	-0.040957	0.0855279	0.0114828	-0.0816131	0.00116046	0.0271309
RL|S1|C1054	0.0672299	-0.229016	0.0479667	-0.0722601	-0.12811	-0.0214328	-0.0584181	0.0976924	0.132275	-0.0738201	-0.137869	0.012429	0.0593701	-0.0352515	0.231	-0.0753258	0.117458	0.0207261	-0.0997571	0.0845549	-0.169272	-0.172049	-0.138548	-0.200101	-0.0902046	0.0559812	-0.0128213	-0.176439	-0.151759	-0.00758246	-0.013095	0.276962	-0.210597	-0.00317165	0.160983	0.191236	-0.200745	0.0524827	-0.0370438	-0.171476	-0.0442718	-0.125188	0.0072514	-0.124037	0.0506822	0.277247	-0.0846394	-0.221651	-0.0817155
RL|S1|C10541	0.105945	-0.0946118	-0.0812423	0.192968	-0.304371	0.0283406	0.0888391	-0.13845	0.141282	-0.23576	-0.0170144	-0.175328	0.149188	-0.129673	0.244484	-0.0010369	0.183442	0.216816	0.0371834	-0.0539201	0.0319552	-0.170902	-0.00319055	-0.446318	0.274365	0.172823	0.132944	-0.426512	-0.19658	-0.0743203	-0.246567	0.125142	-0.0513221	0.0153948	0.14738	0.0469711	0.204387	0.29849	-0.0138301	-0.0798553	0.0179594	0.0172136	-0.117501	-0.14336	0.0209001	0.389547	0.0487783	-0.396091	-0.216209
RL|S1|C10548	0.238198	-0.166385	0.089737	-0.219468	-0.107226	-0.00468996	-0.139194	0.0182453	0.103261	-0.0169011	-0.103425	0.210514	0.109954	0.0662135	-0.0731557	0.0317827	-0.0192902	-0.261081	-0.0474534	0.327605	0.0451063	0.108241	-0.0769468	0.0953573	-0.0594279	-0.0518095	-0.0827141	0.108387	0.0317806	-0.112807	-0.0335554	0.0851673	-0.305829	-0.0614642	0.0534502	0.00129183	0.0277467	-0.0353722	-0.137967	-0.155218	0.171728	-0.0997432	-0.0484539	-0.0111837	-0.10411	0.0292183	0.0310642	-0.151969	0.010887
RL|S1|C10554	0.0350542	0.0395649	0.0538686	-0.138837	0.103505	0.135042	0.00150463	0.0403471	-0.186199	0.0632245	0.103294	0.0562975	-0.0274591	0.0551855	0.233717	0.176537	0.171889	0.0384741	0.0170581	-0.00272184	0.0771913	0.126735	-0.021719	0.0687202	-0.137908	-0.104552	-0.162695	0.0126128	0.0963654	-0.132592	-0.0158583	-0.0795225	-0.033702	0.136402	-0.174167	0.0584974	0.059573	-0.166811	-0.0467501	-0.287567	0.069574	-0.0674452	-0.0103426	-0.283735	0.0339288	0.0952799	-0.0499834	0.189931	-0.0229958
RL|S1|C10556	0.00312352	0.0237	0.0485905	-0.045432	0.11944	0.00406831	0.117819	-0.0487777	-0.163192	0.0327967	-0.0661763	-0.127483	-0.197376	-0.052305	-0.105578	0.20238	-0.0780299	-0.114008	-0.0572646	-0.00658436	0.0650968	0.00779587	0.122419	0.0810633	0.0413178	-0.0321385	0.0446637	-0.0107536	-0.00589647	0.0322711	0.106716	-0.122819	0.079686	-0.0137093	0.103588	0.0124346	-0.0502935	-0.0231556	0.0109373	0.0149525	-0.165651	-0.186251	0.0412849	0.0735889	-0.036012	-0.157035	-0.0205945	0.0500405	0.254327
RL|S1|C10557	-0.251864	-0.346743	0.112987	-0.0451924	0.148057	0.140288	-0.123798	-0.266507	-0.0682232	-0.0371904	-0.0956981	-0.0399215	-0.174219	-0.0690296	-0.262867	0.242153	-0.195252	0.239255	-0.0986671	0.0503368	-0.0452875	0.124493	0.129227	-0.0723257	-0.0500505	0.128071	0.217406	-0.024012	-0.0794158	0.238161	0.068922	0.0848291	-0.258139	0.0372857	0.129612	0.183505	0.0598944	-0.213959	-0.124485	0.358352	0.199515	0.00627277	0.0518396	-0.199249	0.137921	-0.206687	-0.0389715	0.0604989	-0.087383
RL|S1|C1056	0.0908839	0.0721124	-0.013864	-0.0339785	0.143962	-0.116465	0.0883625	-0.0475733	0.0482914	-0.0160388	0.121098	-0.0286098	0.276454	0.0689988	-0.113654	-0.123189	0.285256	0.0180748	0.0650428	0.0567631	-0.0199842	0.0431781	0.0042274	0.132497	-0.117388	0.00473273	-0.00236612	0.00114388	-0.0197428	-0.040134	0.0112575	0.307317	-0.160349	-0.0458267	0.037165	0.0051107	0.160942	-0.0487706	-0.162673	-0.0438275	0.00221632	0.120968	-0.0232109	-0.0656759	-0.190724	0.0101811	-0.0416564	0.0961703	0.0349994
RL|S1|C10560	-0.0261701	0.0324653	0.00385259	0.128111	0.0787413	0.171887	0.106153	-0.0409396	-0.218457	-0.250888	0.152247	0.146538	0.160104	0.00705967	0.1103	0.13454	0.0835758	-0.0610974	-0.0502575	0.154582	0.00486381	0.201188	0.0788353	0.151232	-0.0956217	-0.148268	-0.00412531	-0.219889	-0.237408	0.00913861	-0.0121053	-0.0418652	0.0929791	0.0324265	0.072128	-0.0435499	0.0385611	-0.0711249	-0.131392	-0.113926	0.247816	0.172042	0.132497	-0.0403347	0.135853	0.0804539	-0.198674	-0.169146	-0.0902431
RL|S1|C10562	0.011898	0.0268652	-0.00845705	0.0888697	0.0987253	0.0554403	0.0376974	-0.0403083	-0.179074	-0.0693746	0.073579	0.0178981	-0.0159718	0.0035777	0.087214	0.0923918	0.0203478	0.0121958	-0.0326365	0.0542474	0.0932484	0.114877	0.00354794	0.0193366	-0.0429436	-0.0409614	-0.0459235	-0.0585962	-0.0897808	0.00762582	0.0372034	-0.00860605	0.090744	0.0221604	0.053849	0.0021546	0.0658584	-0.0654673	-0.0918986	-0.0456894	0.0526286	0.00809144	-0.0166637	-0.0740594	0.0347475	0.047348	-0.0652406	-3.88548e-05	-0.0226676
RL|S1|C10568	-0.043771	-0.0159107	0.0111368	0.215615	0.246397	0.0358477	0.189609	-0.00838578	-0.0998821	-0.105962	0.0409042	0.093936	-0.0558832	0.0127918	-0.0342079	-0.00677272	-0.0470263	0.00597297	0.136473	0.0602213	0.135921	0.0986839	0.0933429	0.123314	-0.0608055	-0.0874761	0.0471321	0.0362688	-0.0837518	0.0391687	0.158781	0.0978808	0.020283	0.0824507	0.234581	0.184228	0.10069	-0.152566	-0.0268522	0.0679461	-0.0343616	-0.0218787	0.00746863	0.037791	0.0390995	-0.0488108	-0.0772813	0.0130453	0.000188437
RL|S1|C10569	-0.299776	0.0977774	-0.0212786	0.463123	0.334869	0.0655985	0.091272	-0.129976	0.0892957	-0.264123	0.122222	-0.0471363	0.169668	0.172725	-0.127353	-0.258276	0.13491	-0.313539	-0.0965082	-0.0743115	0.225133	-0.17808	0.101974	-0.113083	0.161103	-0.150259	0.0884264	0.268088	0.0113346	-0.0739358	0.209046	-0.126645	0.229126	-0.126293	0.60792	0.153247	0.0927352	0.0808079	0.0729594	0.187432	-0.51973	-0.146493	-0.239737	0.062659	-0.156388	-0.10793	0.0273204	0.0333884	-0.0973213
RL|S1|C10570	0.0471707	-0.0541363	0.000179685	0.0384196	-0.00445574	0.0255146	0.0167722	-0.023287	0.00826599	-0.0419713	0.0433472	-0.0856178	0.0838259	-0.028322	0.101507	0.0217036	0.0334389	0.0579887	0.011004	0.0864016	0.0532138	-0.00703922	0.010945	-0.106308	0.0810515	0.0695298	-0.0221928	-0.153502	-0.0636348	-0.0335796	-0.0641768	-0.00224241	-0.0443292	-0.0752561	9.34887e-05	-0.0127947	0.076489	0.0403132	-0.0442022	-0.0122617	0.0499455	0.0121021	-0.0649059	-0.0505747	-0.0236248	0.0895485	0.0239353	-0.138417	0.0374195
RL|S1|C10573	-0.290468	-0.188586	-0.0458967	0.292459	-0.501503	0.128705	-0.767556	-0.578258	-0.100763	-0.697216	0.20124	-0.364054	0.762541	0.62327	0.272088	-0.694895	1.11824	0.298373	-0.255558	0.0529266	-0.266796	-0.487743	-0.45978	-0.816701	0.164555	-0.0523523	0.167315	-0.263293	-0.291982	-0.0138601	-0.520978	-0.230787	0.200826	0.257799	0.606137	0.190329	0.342705	0.342634	-0.699977	0.382449	-0.695521	0.25502	-0.463899	-0.536164	-0.643949	0.701584	0.232232	-0.373931	-0.0667919
RL|S1|C10575	-0.254272	-0.354407	0.104299	-0.0766725	0.153483	0.2176	-0.100805	-0.248014	-0.0746731	-0.0601347	-0.0361374	0.0304054	-0.0481991	-0.0337449	-0.234549	0.193446	-0.0201478	0.166095	-0.101479	0.0468932	-0.0839061	0.204657	0.14787	0.0194406	-0.132959	-0.00682503	0.18389	-0.0304734	-0.0208111	0.228823	0.0459963	0.106683	-0.31482	0.0621891	0.0949015	0.189164	0.126793	-0.225728	-0.168416	0.223034	0.299529	0.0547153	0.0817896	-0.253752	0.101072	-0.159505	-0.0529519	0.0846153	-0.164596
RL|S1|C10576	-0.118955	-0.17941	-0.206277	0.416436	0.674827	0.47245	0.173708	-0.0231349	0.566331	0.0892175	-0.0510724	0.162775	0.219523	0.50333	0.00233421	-0.033103	0.618801	0.523362	-0.25738	-0.770641	0.255245	0.120578	0.15601	-0.154846	-0.113828	-0.010505	0.335421	0.146765	0.68999	-0.188743	0.113363	-0.39808	-0.59016	0.0831931	0.318511	1.00983	0.256831	-0.227976	-0.115139	0.0662666	0.320939	0.448674	-0.514027	-0.794082	-0.246187	0.631709	-0.324322	0.444719	-0.557683
RL|S1|C10577	0.00777023	0.260609	-0.117702	0.594891	0.512218	-0.124253	0.635018	0.261562	-0.0102804	0.227308	-0.0831322	-0.210004	-0.382174	-0.0166963	0.0350942	-0.151138	-0.115597	-0.251934	0.196504	-0.426779	0.204028	-0.168439	0.0261213	0.150579	0.31647	-0.112137	0.0757857	0.289769	0.269692	-0.101515	0.131271	-0.220499	0.354035	0.273709	0.39559	0.3533	0.143697	-0.115196	0.0277794	0.136738	-0.535829	-0.293818	-0.269069	0.293023	-0.256561	0.146667	0.0595642	0.200767	-0.0695099
RL|S1|C10578	-0.0742275	0.0626299	-0.00069325	0.159971	0.206106	0.0177403	0.174284	0.00122114	0.0260251	-0.00723265	-0.0243012	-0.0355248	-0.0144446	0.0817579	-0.0711771	0.0879727	0.264828	-0.193295	0.0439267	-0.207686	0.230408	-0.056468	0.137433	0.0759958	0.0684284	-0.133667	0.0205963	0.213811	0.0816245	-0.153922	0.0460592	-0.157272	-0.0110665	0.128474	0.302482	0.238968	0.182503	0.0572072	0.0870844	-0.0305721	-0.2631	-0.25691	-0.134469	-0.0539171	-0.0740072	0.0884767	0.000539611	0.117352	-0.0888638
RL|S1|C1058	0.165482	-0.112335	0.0642046	0.0268314	-0.154923	-0.0163207	-0.123831	-0.13282	0.0593932	-0.14426	-0.0934694	-0.0141908	0.0999494	0.0651006	-0.146209	0.0378595	-0.0511382	0.000460666	-0.0878685	0.133089	0.0494036	0.0466942	-0.0701281	-0.0925032	0.108769	0.100285	-0.0186085	-0.0694391	-0.0388661	-0.0301992	-0.11079	-0.0249326	-0.0758531	-0.00306238	0.176542	0.0914668	0.107745	0.031183	-0.0684512	0.109784	0.0818765	-0.062292	-0.0597004	-0.0586901	-0.0350934	0.0565234	0.0145249	-0.136551	-0.0690928
RL|S1|C10580	0.0541196	0.0125031	0.0527659	-0.11254	0.0947227	0.0776577	-0.0464771	-0.026783	-0.173827	0.0389582	0.0459019	0.0411793	-0.0399492	0.0596922	0.128549	0.165383	0.111917	0.0884903	-0.0216921	0.00500935	0.0897599	0.14087	-0.045376	0.0396183	-0.127416	-0.0513438	-0.130773	0.0421803	0.0748711	-0.0805752	0.0153288	-0.00184866	-0.0355418	0.131434	-0.0869314	0.0844128	0.0636848	-0.192491	-0.0862031	-0.167857	0.0611627	-0.0637813	-0.0296431	-0.263976	0.013463	0.037915	-0.0395844	0.196129	-0.0392481
RL|S1|C10585	-0.454131	0.544062	-0.315955	1.46607	1.25169	0.0198181	1.01875	0.498413	0.611802	0.115866	0.252289	-0.67504	0.100122	0.262982	0.0152775	-0.382125	0.773853	-0.170576	-0.420839	-1.02169	0.313812	-0.553462	0.25975	0.0346535	0.603783	-0.226564	0.396118	0.479797	0.548077	-0.372526	0.423705	-0.478311	0.384914	-0.319068	0.719733	0.714015	0.129102	0.210093	0.361292	-0.073124	-0.972092	-0.106816	-0.759868	-0.086508	-0.578854	0.660562	0.0355902	0.416196	-0.506546
RL|S1|C10586	-0.0941718	-0.0848582	-0.0121128	-0.0393522	0.190656	-0.0216603	0.0366876	0.100576	-0.00617358	0.185769	-0.00507655	-0.0722915	-0.114257	-0.0614504	0.218535	-0.0684121	0.110742	0.123344	0.118791	-0.0515348	0.121968	-0.0237794	0.0397503	-0.0296926	-0.122503	0.0699524	0.0287438	0.0571432	-0.01682	0.0357081	0.177091	0.127296	-0.10776	-0.195969	-0.141139	-0.0228469	0.0330308	0.00209719	-0.0517625	-0.0318103	0.0272098	-0.0150398	-0.084793	-0.0677101	-0.0704524	0.0554736	0.0303816	0.128337	0.201496
RL|S1|C10588	-0.494871	-0.511388	0.0410766	0.253085	0.370419	0.37901	0.0574702	-0.220326	-0.0782951	-0.111815	-0.151303	0.0768879	-0.31314	0.0280284	-0.371213	0.149579	-0.341418	0.252611	0.106117	-0.0558583	-0.00465906	0.274766	0.384188	0.0357417	-0.139069	-0.0888625	0.326715	0.0125878	-0.00918146	0.342447	0.17558	0.0811613	-0.303163	0.23141	0.416539	0.471349	0.165397	-0.29434	-0.0398547	0.396068	0.226038	0.0920059	0.0688368	-0.139459	0.17299	-0.246767	-0.144524	0.074755	-0.166798
RL|S1|C10590	-0.597424	-0.499769	-0.0970979	0.31943	0.625857	0.537594	0.126454	-0.106188	-0.167259	-0.0226586	-0.00105518	0.335985	-0.508073	0.0717694	-0.112107	0.0866961	-0.325863	0.546107	0.162222	-0.148048	0.294228	0.484099	0.276407	0.0847856	-0.302343	-0.22078	0.21641	0.239291	0.0787784	0.259488	0.414212	0.0401571	-0.367462	0.326495	0.320167	0.863702	0.189601	-0.742921	-0.0964329	0.409292	0.293434	-0.0337815	0.0140171	-0.380221	0.304817	-0.15688	-0.199692	0.288088	-0.332897
RL|S1|C10592	-0.287268	-0.282811	-0.0572143	0.213679	0.386079	0.291601	0.146081	-0.214945	-0.121628	-0.158367	-0.0150093	-0.0377889	-0.205578	0.0318937	-0.21384	0.229983	-0.255168	0.379279	-0.0753276	-0.117613	-0.027017	0.283284	0.272932	-0.0782218	-0.0637149	-0.0543365	0.338472	-0.181122	-0.00730671	0.459824	0.0700118	0.0973968	-0.153428	0.114733	0.228547	0.337915	0.149089	-0.299923	-0.107064	0.239183	0.390582	0.321981	-0.0970855	-0.159195	0.0392476	-0.0632859	-0.127039	0.0408045	-0.318954
RL|S1|C10596	-0.01754	-0.0813952	0.0522698	-0.0635788	-0.500964	0.118571	-0.531964	-0.490698	-0.0595089	-0.621635	0.0254988	-0.194094	0.447793	0.30962	-0.208598	0.0686276	0.488867	0.281766	-0.252396	0.0974297	-0.0686391	-0.0436351	-0.16298	-0.255672	0.155526	-0.0745303	-0.0825247	-0.254727	-0.100488	-0.170542	-0.38269	-0.210656	0.0113415	0.114589	0.297691	0.225499	0.24023	0.119531	-0.0969755	0.0189482	-0.220149	0.114268	-0.00579017	-0.534514	-0.0399492	0.234753	0.0294314	-0.112796	-0.144072
RL|S1|C10597	0.103497	0.0264034	0.00808917	0.0331184	0.0141064	-0.148421	-0.124615	-0.152077	-0.114509	-0.0412465	-0.0565499	-0.197924	-0.053878	0.00767864	-0.145999	0.1327	-0.0985136	0.213156	-0.180864	0.00106439	0.172615	0.019602	-0.119773	-0.144054	0.0486147	0.191968	-0.101836	0.0275574	-0.0862583	0.0679271	0.0686424	0.0260903	0.149666	-0.0415545	0.115666	0.100432	-0.00278296	-0.0922527	-0.0212736	0.217666	-0.148997	-0.166192	-0.137389	-0.104102	0.0126	-0.0794945	0.0365888	0.0982135	0.00304003
RL|S1|C10598	0.150727	-0.13696	0.0952604	-0.154952	-0.0590507	-0.0141497	-0.157423	-0.091495	0.0887261	-0.100601	-0.0397155	0.0834505	0.162049	0.0856122	-0.0935012	0.00552134	0.0439228	-0.129247	-0.0916497	0.282568	0.00770924	0.0693379	-0.0711923	0.0203165	-0.0346784	-0.0491856	-0.0128272	0.0268919	-0.0328454	-0.0360489	-0.00425736	0.115718	-0.23239	-0.0935024	0.104088	0.0598537	0.0341485	-0.0420242	-0.119802	-0.012415	0.106586	-0.0269305	-0.0188808	-0.0316293	-0.107808	-0.0401516	0.0188514	-0.132909	0.0385815
RL|S1|C106	0.134745	0.105997	0.0639048	-0.0834924	0.0976512	-0.208957	0.167893	0.0859721	0.113749	0.0350903	0.174796	-0.0506888	0.261634	-0.00599741	-0.0114065	0.0764776	0.022509	0.114364	0.238063	0.16859	-0.0400286	-0.193571	-0.108182	0.0523997	0.0497269	0.208202	-0.168858	-0.157906	-0.136421	-0.289171	-0.193637	-0.0202728	-0.194281	0.0814541	-0.0933075	0.110446	-0.119995	-0.115858	0.0363247	0.130187	-0.140063	-0.0410244	0.112383	-0.105298	0.192001	0.0752181	-0.1082	-0.0522292	0.183684
RL|S1|C10600	-0.302068	-0.392557	0.117621	-0.120053	0.169052	0.288505	-0.223045	-0.355442	-0.0429086	-0.152771	-0.039614	0.146645	-0.0290525	0.0445586	-0.286598	0.245065	0.0555252	0.205658	-0.178314	0.0697851	-0.00604942	0.272959	0.185031	-0.00576476	-0.181178	-0.118006	0.226772	0.0875221	0.010254	0.156024	0.133664	0.127185	-0.440385	0.0760867	0.188075	0.305976	0.180085	-0.301525	-0.204743	0.204375	0.299969	0.0672469	0.0655968	-0.416812	0.0864318	-0.200246	-0.070774	0.1546	-0.219476
RL|S1|C10605	-0.28263	0.114259	-0.0256688	0.478405	0.479217	0.143243	0.577477	0.0421869	-0.190043	-0.0425843	0.110346	-0.0729828	-0.27984	0.0113817	0.0830864	-0.187671	-0.0183159	-0.225935	0.309712	-0.374329	0.0972054	-0.145835	0.329939	0.146008	0.0938663	-0.400083	0.0423743	0.0337689	0.118451	0.042481	0.141735	0.0634374	0.283488	0.269363	0.448853	0.382611	0.182204	-0.136001	0.263792	0.00999044	-0.594273	-0.240405	0.0371713	0.246009	-0.140201	-0.149738	-0.183278	0.10813	-0.0400196
RL|S1|C10607	-0.312611	-0.500803	0.101683	-0.135496	0.165186	0.464435	-0.191658	-0.244272	-0.157232	-0.0188861	-0.168689	0.0918375	-0.274349	-0.00250623	-0.139435	0.341738	-0.147195	0.236071	-0.16427	-0.0682168	-0.0609808	0.378999	0.219086	-0.0479402	-0.21079	-0.0868511	0.28983	-0.046681	0.0590271	0.321138	0.0491872	-0.0272638	-0.3616	0.186971	0.0532117	0.366401	0.135741	-0.343718	-0.201804	0.151847	0.541855	0.115895	0.0205899	-0.361641	0.0875984	-0.119709	-0.0814078	0.118464	-0.224342
RL|S1|C10609	0.0225927	0.0340399	0.0542465	-0.141268	0.125421	0.141585	0.0207406	0.0452875	-0.174547	0.0768078	0.103158	0.0478781	-0.0427019	0.0553915	0.227329	0.179142	0.171291	0.0440775	0.0331604	-0.0162307	0.0813303	0.110441	-0.0128038	0.0715359	-0.127506	-0.113308	-0.15826	0.0164551	0.114993	-0.134651	-0.0143029	-0.0822851	-0.0502967	0.143684	-0.175285	0.0899592	0.059089	-0.181703	-0.0332637	-0.279272	0.051849	-0.0821033	-0.0113573	-0.28908	0.0349036	0.0840701	-0.0454155	0.200076	-0.0161418
RL|S1|C1061	-0.000147862	-0.0720607	0.0434671	0.0543159	0.00101323	0.106711	0.0223121	-0.0978493	-0.0992031	-0.0857412	-0.0528706	-0.0264149	-0.0358201	-0.0149453	-0.0666751	0.102202	0.0282968	-0.0418721	-0.112337	-0.0583068	-0.0261042	0.15431	0.0115425	0.0282065	-0.0638753	-0.0435155	0.0742806	-0.053951	-0.0180839	0.117861	0.0467772	-0.0510931	0.0339318	0.0523085	0.104351	0.0902217	0.11328	0.00956976	-0.0684954	-0.0105779	0.147144	-0.0177105	-0.0300107	-0.0568592	-0.0396209	0.0269296	-0.0354365	0.0208529	-0.112647
RL|S1|C10610	0.153774	-0.164756	0.0785912	-0.150278	-0.104748	0.00261321	-0.132269	-0.0322877	0.0361195	-0.0716382	-0.0672779	0.0878037	0.057569	0.0203628	-0.0781803	0.0729437	-0.0302508	-0.127241	-0.071413	0.237393	0.0326972	0.0932454	-0.0812602	0.0301542	-0.0176711	-0.0244074	-0.0697947	0.0124157	-0.028111	-0.041664	-0.0308806	0.0440191	-0.205004	-0.0391386	0.0728992	0.0861157	0.0205477	-0.0512102	-0.0607451	-0.0274074	0.134957	-0.111764	-0.0102417	-0.0441349	-0.0190216	-0.0190174	0.0260121	-0.125724	-0.0137381
RL|S1|C10611	0.140252	-0.219561	0.0861718	-0.147053	-0.129127	0.0335894	-0.171573	-0.0453914	0.0582536	-0.108542	-0.0899233	0.116635	0.0937264	0.0278936	-0.0707673	0.0498729	-0.0194287	-0.165697	-0.109623	0.27224	-0.000532238	0.102362	-0.0876007	0.00790482	-0.00902697	-0.0555541	-0.0427149	-0.0184266	-0.0395739	-0.0263158	-0.0396829	0.0636735	-0.247695	-0.0493377	0.112519	0.0989814	0.0143698	-0.0422363	-0.0768903	-0.028264	0.177918	-0.0889203	0.00449915	-0.0296716	-0.0402497	-0.0159222	0.0273572	-0.193982	-0.0403981
RL|S1|C10616	0.0139063	-0.412919	-0.0636815	-0.0746467	0.0452108	0.417782	-0.207538	0.0421977	-0.101331	0.0346259	-0.129914	0.354442	0.00829256	0.0862939	0.0470259	-0.271464	0.292206	-0.455838	-0.245329	0.181217	0.00653464	0.424073	-0.0740699	0.0611362	-0.348879	-0.386336	-0.0922029	0.263783	0.260131	0.133763	0.0894276	0.278633	-0.371997	-0.131289	0.110789	-0.123594	0.290769	0.134359	-0.351887	-0.445125	0.512483	0.162252	-0.18359	-0.139501	-0.385999	0.183718	0.195276	0.0471171	-0.295223
RL|S1|C10619	-0.334774	-0.303343	-0.0276059	0.0471	0.376374	0.419463	0.15595	-0.140553	-0.0862013	0.0957223	-0.0401136	-0.0288932	-0.226769	0.00562646	-0.099477	0.262156	-0.145033	0.455193	0.00756076	-0.285201	0.0494555	0.226845	0.257829	-0.0511345	-0.130687	-0.000826786	0.204084	-0.136026	0.161118	0.268132	0.0903113	-0.145532	-0.219243	0.273805	0.00813709	0.631447	0.117649	-0.435438	0.00498089	0.211567	0.290046	0.0946017	-0.0510418	-0.367326	0.127674	-0.0638558	-0.200566	0.254792	-0.198955
RL|S1|C1062	0.16395	-0.167813	0.0854948	-0.156925	-0.0813991	-0.026062	-0.151428	-0.0433228	0.0637634	-0.0709932	-0.067306	0.0914573	0.0720345	0.0408186	-0.0622924	0.0645615	-0.0481982	-0.103827	-0.0627278	0.243565	0.0337515	0.0666369	-0.0802899	0.00189129	-0.0176188	0.00654057	-0.0423596	0.01855	-0.0330168	-0.0409814	-0.0217245	0.0608341	-0.225483	-0.0608579	0.0856322	0.0976184	0.0133692	-0.0715133	-0.0665562	0.0069734	0.12087	-0.0906446	-0.0182536	-0.029049	-0.0361627	-0.0265668	0.0192868	-0.128126	0.0184623
RL|S1|C10621	0.0490306	-0.113839	0.0212752	0.00917563	-0.044176	0.0647039	-0.0155885	-0.0881464	0.0197009	-0.0257386	-0.0918481	-0.126084	0.0636747	0.00563662	-0.141934	0.0351235	0.0344406	-0.0934361	-0.131483	-0.0196501	-0.0575695	0.0671932	0.0451262	-0.0135327	0.0374555	0.00575921	0.0813879	-0.0965543	0.0621765	0.0749536	-0.0263317	-0.0414784	-0.0570605	-0.027473	0.11856	0.0691117	0.105102	0.0652087	-0.0624614	0.0170103	0.0998728	-0.0040303	-0.0642648	0.0122031	-0.18752	-0.0205362	0.0286284	-0.0375354	0.0308739
RL|S1|C10623	0.254186	-0.456992	-0.0418485	-0.22507	-0.543661	0.167305	-0.55313	-0.189518	0.0142788	-0.0459742	-0.252842	0.223681	0.0123215	0.200071	0.000119358	-0.193727	0.0710183	0.155646	0.242944	0.00860874	0.0127621	0.163352	-0.357572	-0.338661	0.0571417	0.346785	-0.0850653	0.0686878	0.359261	0.0596934	-0.498313	-0.135121	-0.370675	0.316904	0.223212	0.166345	0.60565	0.124941	-0.38031	0.218626	0.330821	-0.197118	-0.262835	-0.281706	-0.126312	0.519107	0.180769	0.0159664	-0.349599
RL|S1|C10625	-0.0637825	-0.0622084	-0.0173388	-0.00222359	0.191821	-0.0588082	0.0241103	0.0868319	-0.026475	0.172012	0.00542277	-0.0892879	-0.116662	-0.0564393	0.220373	-0.0606858	0.0586492	0.148903	0.106761	-0.0199583	0.1451	-0.0408805	0.00428213	-0.0567012	-0.0868077	0.0999739	-0.00440195	0.0422515	-0.0423078	0.0322687	0.169559	0.134014	-0.0548924	-0.188125	-0.113546	-0.0216974	0.00592803	-0.0213538	-0.0555982	0.0184608	-0.0159502	-0.0256392	-0.0931532	-0.0636261	-0.0478455	0.0415706	0.029155	0.101784	0.199156
RL|S1|C10626	0.0870017	-0.236432	0.0085815	-0.13117	0.0947385	-0.0389523	-0.267361	0.267319	0.138885	0.168851	-0.212142	0.0888316	0.155028	0.0456095	0.441886	-0.190904	-0.0720512	-0.262793	-0.278229	0.187901	-0.173185	-0.0467999	-0.43647	-0.359463	0.132356	0.074164	-0.162112	0.014227	0.101847	-0.0562927	-0.0244244	0.275712	-0.300425	-0.179848	0.0528302	-0.132736	-0.352856	-0.116553	-0.414928	-0.124674	0.0396388	-0.0457211	-0.21789	-0.0145258	-0.207537	0.237833	0.254941	-0.0751109	0.0734221
RL|S1|C10628	0.0304675	0.0181914	0.0558751	-0.143957	0.0994474	0.12684	-0.00746451	0.0381918	-0.170769	0.0808658	0.0792696	0.039987	-0.0515647	0.0414495	0.21777	0.171309	0.149684	0.0561074	0.0214904	-0.00962901	0.0851792	0.117997	-0.0251892	0.0517539	-0.127392	-0.0797579	-0.147301	0.0205719	0.0985092	-0.11668	-0.0103012	-0.0727996	-0.0507668	0.120736	-0.171978	0.0688897	0.0600925	-0.166274	-0.0450867	-0.251231	0.0689281	-0.0810127	-0.019821	-0.275131	0.0281404	0.0824013	-0.0329283	0.188608	-0.00991125
RL|S1|C10630	0.214272	-0.18359	0.0699445	-0.208288	-0.126418	0.0194066	-0.167445	0.0288294	0.0559994	-0.0513066	-0.0752402	0.1858	0.07426	0.040419	0.0122206	0.0434269	-0.0389186	-0.183519	-0.0592624	0.31826	0.0549456	0.0825908	-0.106691	0.0188049	-0.0305784	-0.0284149	-0.124096	0.0324507	-0.00640929	-0.115961	-0.0561391	0.0638717	-0.285855	-0.0577999	0.0682576	0.0576669	-0.0205715	-0.0942163	-0.0872909	-0.0856215	0.159257	-0.135432	0.0101642	-0.042141	-0.0238199	0.00250725	0.0435757	-0.174271	-0.00263325
RL|S1|C10631	0.037344	0.0271731	0.0617943	-0.138484	0.101483	0.129243	0.0124908	0.0283683	-0.154871	0.0594072	0.102244	0.0581022	-0.00751838	0.0548126	0.205583	0.184772	0.15058	0.0542824	0.0400375	0.00476778	0.0635717	0.109021	-0.021879	0.0642861	-0.119077	-0.0745347	-0.144916	-0.0080796	0.0893884	-0.137876	-0.0407121	-0.0769406	-0.068812	0.156016	-0.160273	0.0886476	0.0601972	-0.18225	-0.0552014	-0.241942	0.0724856	-0.0586997	0.00382519	-0.290215	0.0568231	0.0960892	-0.0607197	0.167174	-0.0246601
RL|S1|C10635	-0.0188574	0.228287	-0.195006	0.0471482	0.45869	0.180549	0.290244	0.195506	-0.166108	0.21192	0.238698	-0.00633097	0.0293038	0.12687	0.371765	0.0990556	0.414146	0.207777	-0.0280736	-0.35051	0.20587	0.0935193	0.0546152	0.0353176	-0.129967	-0.122155	-0.151309	-0.0486149	0.263769	-0.190254	-0.0205902	-0.161512	0.0100236	0.182874	-0.200922	0.290706	0.0923101	-0.279386	-0.0674024	-0.357231	0.0254433	0.13159	-0.214268	-0.386965	-0.134191	0.327145	-0.113108	0.364839	-0.106111
RL|S1|C10636	0.0263043	0.024098	0.0464907	-0.116838	0.10236	0.112501	0.0133401	0.0344916	-0.16303	0.0604058	0.083777	0.0411443	-0.0323082	0.0374961	0.186572	0.148506	0.149109	0.0214577	0.0128327	-0.000660067	0.0691407	0.113142	-0.0138105	0.0667901	-0.122094	-0.0886277	-0.131191	0.0133133	0.0717053	-0.100171	1.78928e-05	-0.0485176	-0.0433789	0.103735	-0.135141	0.0532936	0.0558417	-0.142744	-0.0510281	-0.236442	0.0615267	-0.0644896	-0.0104041	-0.230989	0.0185041	0.0754346	-0.0419574	0.160944	-0.00589289
RL|S1|C10637	-0.0134707	0.178306	-0.259016	0.388544	0.545356	0.202302	0.62223	0.279123	0.261354	-0.0983117	0.0599034	-0.0691037	0.0287086	0.154135	0.0513976	-0.0687492	0.241846	-0.0204617	-0.0532185	-0.455719	0.208824	-0.00660262	0.200943	0.0337175	0.079628	-0.222822	0.106231	-0.0572112	0.159747	-0.0538478	0.0359383	-0.189049	0.0260813	-0.0310903	0.268725	0.61857	0.0663509	-0.0874778	0.210066	-0.146369	-0.0523152	0.126115	-0.32248	0.0449143	-0.155933	0.315363	-0.173608	-0.0113053	-0.265543
RL|S1|C1064	0.137682	-0.147095	0.072273	-0.131497	-0.0921875	-0.0028791	-0.116841	-0.011691	0.0483886	-0.0691134	-0.0495039	0.0810567	0.100132	0.0251142	-0.0331464	0.0424238	-0.00186372	-0.147192	-0.071244	0.235577	0.0124104	0.0565684	-0.0762901	0.0102493	-0.00786397	-0.0205645	-0.0704513	-0.0105184	-0.0383098	-0.0553073	-0.0333417	0.0443989	-0.201239	-0.0561885	0.0743384	0.0630566	-0.00704642	-0.0361477	-0.0588111	-0.0374771	0.11078	-0.0951814	-0.00294235	-0.0240607	-0.0297826	-0.00150112	0.0223022	-0.149305	0.0116833
RL|S1|C10640	0.147569	-0.0505273	0.308562	-0.119516	-0.696092	0.310318	-0.484343	-0.714288	-0.0844727	-0.696365	0.108881	-0.480158	0.492391	0.495531	-0.177788	-0.254879	0.701378	0.527015	0.038839	0.0620453	-0.149393	-0.0898639	-0.340171	-0.58041	0.350008	0.026575	0.239584	-0.25676	-0.0856655	-0.062558	-0.592413	-0.38827	-0.0237389	0.356466	0.107817	0.163681	0.778619	0.46299	-0.297647	0.081652	-0.0195273	0.102911	-0.422871	-0.253033	-0.337585	0.453227	0.356508	-0.276519	-0.178293
RL|S1|C10641	0.0527494	0.115732	0.0488472	-0.124814	0.148264	0.146397	0.111352	0.0299285	-0.195199	0.0128532	0.149963	0.0589252	-0.0528008	0.083288	0.237306	0.214454	0.18889	0.114551	0.0742462	-0.038842	0.137565	0.0888958	0.0293506	0.052941	-0.113958	-0.130105	-0.182718	-0.0150701	0.077221	-0.206785	-0.0156082	-0.0505874	-0.0445019	0.212651	-0.136144	0.146102	0.0428066	-0.22568	0.0193631	-0.338255	-0.0236353	-0.101619	0.0156604	-0.303297	0.113818	0.100478	-0.0898716	0.166934	-0.0577777
RL|S1|C10643	0.039076	-0.0721581	-0.00164176	0.0461764	-0.00556539	0.0502882	0.0188747	-0.0189929	0.0204905	-0.0412765	0.0366096	-0.0780903	0.0801324	-0.0327044	0.128884	0.0254337	0.0286586	0.0661342	0.0193086	0.0892223	0.0582044	-0.00999958	0.0202546	-0.128682	0.0915071	0.0739688	-0.0099844	-0.170534	-0.0632591	-0.038752	-0.0723509	-0.00424689	-0.0634091	-0.0803785	-0.00618969	-0.0189577	0.0833968	0.0481823	-0.051365	-0.0239739	0.0742876	0.0231878	-0.07133	-0.0579933	-0.01808	0.109068	0.0276361	-0.164688	0.028039
RL|S1|C10644	-0.0259529	0.306754	-0.0895683	-0.006586	0.418248	0.153602	0.313118	0.216905	-0.172716	0.230745	0.205496	-0.157401	-0.0870838	0.070314	0.382972	0.0752831	0.399505	0.173312	0.0232512	-0.388821	0.173219	-0.0578145	0.0450766	-0.019422	-0.0360038	-0.0623144	-0.165418	0.115698	0.279301	-0.264953	-0.00669083	-0.206418	0.0141026	0.201106	-0.286239	0.244971	0.0880893	-0.251406	0.0576298	-0.401932	-0.233067	-0.116914	-0.254087	-0.350883	-0.0721647	0.281363	0.0249818	0.427074	-0.0223336
RL|S1|C10647	0.322363	-0.172212	0.0746691	-0.233418	-0.244753	-0.13276	-0.210134	-0.0902672	0.148736	-0.0304922	-0.228	0.212273	0.0522801	0.0942223	-0.282339	0.12509	-0.207121	-0.176569	0.143613	0.306673	0.0538587	0.132757	-0.0630682	0.127936	-0.0651529	0.145186	0.037221	0.188951	0.0167101	-0.0257686	-0.129295	-0.012904	-0.277929	0.0853722	0.137423	-0.0039615	0.168606	0.0369199	-0.25218	0.0293803	0.161569	-0.118098	-0.157495	0.0255636	-0.0219376	0.106677	-0.0461932	-0.134904	0.0325337
RL|S1|C10654	0.198805	-0.16207	0.0575722	-0.17232	-0.0696362	0.0118346	-0.136878	0.0319245	0.0535272	-0.0225698	-0.0555173	0.164843	0.0841845	0.0408286	0.029805	0.0165695	0.000500126	-0.14687	-0.0211077	0.289456	0.0669714	0.0736622	-0.116145	0.0175364	-0.0370919	-0.0168821	-0.114374	0.0452527	0.0174541	-0.116519	-0.0349576	0.0687354	-0.282068	-0.0682078	0.0346697	0.0183952	0.00350369	-0.0674256	-0.113572	-0.0977134	0.155707	-0.0915216	-0.0272969	-0.0605529	-0.0434475	0.0350254	0.0540327	-0.13587	0.0158987
RL|S1|C10655	-0.200524	-0.238133	-0.0106908	0.0431861	0.0865623	0.136049	-0.02767	-0.294583	-0.112995	-0.0835102	-0.0415867	-0.175289	-0.160737	-0.0478956	-0.217599	0.203895	0.0344837	0.256338	-0.167366	-0.178565	-0.163702	0.0785237	0.164239	-0.182054	-0.0537723	-0.000730045	0.208347	-0.118084	0.0398663	0.292197	-0.07825	0.145588	-0.134229	0.16071	0.140906	0.211053	0.210334	-0.0363406	-0.0309532	0.0441325	0.156737	0.0936612	-0.0991331	-0.291356	-0.0403329	0.0520227	-0.0541582	0.170517	-0.370015
RL|S1|C10657	-0.145662	-0.113948	-0.00815171	-0.0338768	0.0111902	0.244454	0.0838736	-0.0222506	0.0220215	0.00545394	-0.05169	-0.084868	0.0482801	-0.0513127	-0.00994558	0.0124988	0.265317	-0.13614	-0.130818	-0.225605	-0.101519	0.174017	0.194971	0.076964	-0.142284	-0.153221	0.182458	-0.0542604	0.0983674	0.16049	0.0986003	-0.0926195	-0.108133	-0.134282	-0.046254	0.0226628	0.185515	0.190514	0.0144986	-0.247054	0.27397	0.104484	-0.0778203	-0.00617948	-0.225456	0.0745909	-0.0318734	0.0651039	-0.0147878
RL|S1|C10660	-0.158098	0.217757	0.0419831	0.462554	0.237962	-0.112271	0.0949473	-0.04756	0.271381	-0.152335	0.0500854	-0.0879269	0.167758	0.412392	-0.0551872	-0.395032	0.304653	-0.531517	0.0083698	-0.210506	0.0802085	-0.374105	-0.164775	-0.162149	0.323137	-0.126548	0.00100075	0.501793	0.162972	-0.158105	0.0249967	-0.179276	0.146775	-0.00353182	0.535298	0.219384	0.267107	0.392175	-0.124234	0.125372	-0.687907	-0.400208	-0.572316	0.188627	-0.399074	0.371148	0.154636	-0.0838845	-0.33634
RL|S1|C10661	-0.327516	-0.578489	-0.0197863	-0.12763	0.202135	0.695995	-0.219255	-0.111608	-0.258813	0.142212	-0.126628	0.267864	-0.356449	-0.0451465	0.293157	0.219455	0.0286923	0.435922	-0.00704408	-0.185547	0.0615077	0.526128	0.199216	-0.0846932	-0.435778	-0.118275	0.208631	-0.0768321	0.253103	0.272711	0.129674	0.0140602	-0.492257	0.141641	-0.180836	0.257533	0.286558	-0.307054	-0.279937	-0.146309	0.827561	0.30162	-0.0653749	-0.609919	0.0709086	0.087266	0.00341618	0.254902	-0.289585
RL|S1|C10665	-0.25976	-0.0224986	-0.0458576	0.226111	0.487105	0.120391	0.25752	0.156751	-0.232483	0.208029	0.0633212	-0.0139232	-0.35661	0.0205141	0.33076	-0.158667	-0.0909735	0.231084	0.445084	-0.141836	0.200091	0.0860976	0.2128	0.066119	-0.20009	-0.113756	0.0544433	0.131332	0.0402247	0.0970294	0.311385	0.280753	0.0324267	0.0647788	-0.0310288	0.0974062	0.13841	-0.238168	0.0168855	-0.0673367	-0.0950341	0.0343632	-0.0126797	0.020333	-0.0384023	-0.069581	-0.101452	0.29033	0.220702
RL|S1|C10666	0.0388575	-0.0304065	-0.0145412	0.0926733	-0.0190229	0.0274891	0.0382617	-0.0399347	0.0321388	-0.0664827	0.0639632	-0.14207	0.110949	-0.0455432	0.112837	0.0256999	0.0244169	0.110277	0.0141771	0.0592468	0.0688139	-0.0424405	0.0345311	-0.17151	0.150729	0.111817	-0.0171675	-0.198173	-0.0743261	-0.0520863	-0.108911	-0.0379338	-0.0131351	-0.101805	-0.00408994	-0.0457632	0.106537	0.0815991	-0.0162389	0.00715486	0.0293323	0.0377942	-0.0939551	-0.0547463	-0.0128672	0.118861	0.0403454	-0.174155	0.0212041
RL|S1|C10668	-0.0801194	0.171552	0.111071	0.12994	0.409967	0.00956072	0.632335	0.115645	-0.16256	0.266659	0.106173	-0.349069	-0.0924957	0.118909	0.204378	-0.119751	-0.0876602	0.176135	0.644305	-0.240619	-0.230957	-0.234108	0.319311	0.0891397	0.0307918	-0.0770839	-0.0128918	-0.328087	0.179729	-0.0286409	-0.132049	0.464688	0.0780379	0.542735	-0.0578122	0.243211	0.0292683	-0.372371	0.180039	-0.132468	-0.39683	0.0526632	0.24331	0.130207	-0.169828	-0.147992	-0.30708	0.248399	0.240361
RL|S1|C10673	0.086032	0.284202	-0.304186	0.321215	-0.62459	-0.339174	0.053554	0.0151036	0.531891	-0.633199	-0.325448	-0.391313	0.663388	0.0321446	0.713809	-0.203289	1.49703	0.56237	-0.441468	-0.805463	-0.459794	-1.10407	-0.3048	-1.13154	0.415046	0.375628	0.251986	-0.54378	-0.421964	-0.751167	-0.652743	0.523609	-0.377378	0.261373	0.828707	0.376017	-0.149055	0.738746	-0.358032	-0.493826	-0.925291	0.0735876	-0.459314	-0.893959	-0.0416175	1.56714	-0.0188074	-0.177824	-0.520338
RL|S1|C10677	-0.0925316	-0.0768897	-0.0243492	-0.0241352	0.230913	-0.0713269	0.0645648	0.140644	0.0189551	0.208493	0.00959191	-0.0771057	-0.103497	-0.0643748	0.250213	-0.0981334	0.0908318	0.178639	0.186358	-0.0229114	0.149888	-0.070218	0.0207526	-0.0402684	-0.118251	0.115303	0.0124808	0.0514114	-0.0440862	0.0116705	0.191916	0.166892	-0.121626	-0.204294	-0.151379	-0.00783932	-0.00419793	-0.0238461	-0.040804	0.00895449	-0.0175906	-0.0211356	-0.0780881	-0.0636358	-0.0334033	0.0572161	0.0275015	0.120434	0.250329
RL|S1|C10680	-0.105031	-0.0959234	-0.0267391	-0.0328777	0.227459	-0.0471066	0.0240052	0.125037	-0.0146903	0.219155	-0.00812162	-0.0818557	-0.157252	-0.0713381	0.277782	-0.0922585	0.0944828	0.16803	0.146737	-0.0394288	0.160582	-0.0449419	0.0279618	-0.0547944	-0.125239	0.0942355	0.0235348	0.0713727	-0.0310304	0.0435682	0.215514	0.16357	-0.0972608	-0.231914	-0.15737	-0.0378078	0.008805	-0.0157341	-0.0658283	-0.00965874	0.00122118	-0.0260327	-0.0954083	-0.0705037	-0.0628167	0.0485261	0.0466728	0.137162	0.244773
RL|S1|C10683	0.140061	-0.130069	0.152604	-0.151799	-0.0460745	-0.0596134	-0.271915	-0.199962	0.109595	-0.213188	0.0356681	-0.0372587	0.249265	0.232843	-0.126087	-0.0250147	0.100325	-0.0464199	-0.0921669	0.375921	0.0254037	-0.0404869	-0.0132651	-0.031972	0.0567167	-0.0860273	0.0500252	0.0185531	-0.0460942	-0.0634	-0.0210615	-0.0177749	-0.137332	-0.136782	0.123121	0.130064	0.0972485	-0.0661003	-0.096389	0.126248	-0.0721645	0.00174967	-0.0262703	-0.0428874	-0.167307	-0.0645737	-0.0352185	-0.184381	0.171852
RL|S1|C10692	-0.00295913	-0.0292059	0.0361958	0.010793	-0.000574667	-0.067372	0.0389267	-0.0308121	-0.0847119	-0.0142503	-0.00892904	-0.0684761	0.0330858	-0.0617223	-0.0426339	0.0519275	0.00462357	-0.0255015	-0.0180969	-0.017852	-0.0844565	0.0426594	-0.0433227	0.041905	-0.104577	0.0308346	-0.0441693	-0.0542066	-0.0853429	0.0909385	0.0514565	0.0254666	0.0822738	0.0258952	0.0426146	0.0414636	-0.016088	0.0232875	0.00157953	0.0328404	0.00242086	-0.0486236	0.05161	-0.0201887	0.0288052	-0.0135891	-0.0576236	0.0801269	0.0211453
RL|S1|C10693	0.103351	0.0845969	0.0421456	-0.0766192	0.110508	-0.163593	0.147294	0.0809569	0.0773442	0.0328708	0.142025	-0.0383072	0.190204	-0.00343937	0.0103206	0.0614656	0.0424633	0.0733445	0.199079	0.138299	-0.00145989	-0.151422	-0.0703231	0.0566904	0.0145766	0.143586	-0.137991	-0.103629	-0.114164	-0.235832	-0.119499	0.0105244	-0.16958	0.033479	-0.0649902	0.0900175	-0.0866081	-0.0960112	0.0263585	0.0784847	-0.112906	-0.051609	0.0820784	-0.0872754	0.142845	0.0503234	-0.0841098	-0.0272978	0.173035
RL|S1|C10698	-0.12868	-0.109138	0.0154096	-0.0332957	-0.0120761	0.248557	0.0850447	-0.045603	-0.00742397	-0.00735496	-0.0585183	-0.0834858	0.0410176	-0.0618162	-0.0276564	0.0458304	0.243831	-0.182601	-0.141527	-0.217523	-0.13328	0.191146	0.208815	0.097662	-0.120609	-0.176722	0.183997	-0.0723663	0.108418	0.15332	0.067305	-0.113642	-0.0804503	-0.0944416	-0.0260441	-0.0047871	0.196118	0.195374	0.00159414	-0.259132	0.274615	0.0954403	-0.0485063	-1.49664e-05	-0.224165	0.0598206	-0.0381387	0.0487247	-0.0279316
RL|S1|C10699	0.0205212	0.0122071	-0.00510887	-0.0249474	0.165651	-0.064447	0.087462	0.0139401	0.019004	0.0545151	0.087334	-0.0158343	0.15359	0.0254356	0.0151329	-0.116501	0.236054	0.0222113	0.0982495	0.0156749	-0.000918875	0.0401388	0.0196494	0.0999054	-0.124981	-0.00747348	-0.00718288	0.0311841	0.00884461	-0.0189039	0.0483666	0.268118	-0.152101	-0.0552871	-0.0146672	-0.00161827	0.136359	-0.050234	-0.124621	-0.0754148	0.0381508	0.0800736	-0.0219424	-0.0743618	-0.146655	0.0279368	-0.0270599	0.120653	0.0401478
RL|S1|C1070	0.159749	-0.174416	0.0530185	-0.140744	-0.10559	0.0143708	-0.13643	0.00850522	0.0549314	-0.0337235	-0.0771884	0.109191	0.0958346	0.037585	-0.0253086	-0.0111239	0.0124425	-0.212581	-0.0893658	0.267307	-0.00667447	0.0844017	-0.125192	0.0183561	-0.0482024	-0.0357729	-0.0877187	0.0331669	-0.0181938	-0.0287815	-0.0406716	0.100424	-0.221213	-0.0695809	0.0799851	0.0192432	-0.00182576	-0.00170924	-0.108544	-0.0676133	0.147423	-0.0865638	-0.0156552	0.0012789	-0.0796921	0.0204571	0.0539611	-0.152977	-0.011529
RL|S1|C10705	-0.248188	-0.396272	0.119074	-0.052156	0.115581	0.227584	-0.148859	-0.266653	-0.072596	-0.0826521	-0.10966	0.0918013	-0.159933	-0.00580063	-0.260307	0.213104	-0.156262	0.202138	-0.0556598	0.0578245	-0.0533114	0.255968	0.16727	0.00304893	-0.154561	0.000859794	0.210502	0.0545635	-0.0349452	0.229915	0.0943744	0.106352	-0.330923	0.139219	0.139777	0.314081	0.125387	-0.311951	-0.138032	0.270231	0.31314	0.0038112	0.0650208	-0.23802	0.134615	-0.177244	-0.0864674	0.108944	-0.198654
RL|S1|C10706	0.0410519	0.0238693	0.0573258	-0.147445	0.10469	0.144747	-0.0111868	0.0367791	-0.184255	0.0819189	0.0849115	0.0587331	-0.0546987	0.0556586	0.243775	0.174041	0.169471	0.0560923	0.0185834	-0.0104443	0.0920133	0.137284	-0.0205904	0.0558054	-0.139527	-0.0999908	-0.152747	0.0240237	0.119815	-0.12862	-0.010182	-0.06088	-0.056221	0.134726	-0.18187	0.064855	0.0752065	-0.181789	-0.0603259	-0.288015	0.0856585	-0.0714832	-0.0235629	-0.296776	0.0155519	0.0931918	-0.0340537	0.201509	-0.0263286
RL|S1|C1071	0.0167118	0.0227271	0.0529897	-0.128662	0.116848	0.148164	0.0073898	0.0429389	-0.187208	0.0699202	0.103975	0.0675242	-0.0306137	0.0483944	0.24379	0.167581	0.170258	0.0405725	0.0328905	5.69522e-05	0.0722699	0.132398	-0.0150041	0.0734883	-0.143478	-0.110043	-0.151735	0.00899613	0.094686	-0.123267	-0.0157296	-0.0571409	-0.0502388	0.13936	-0.173317	0.0564759	0.0645902	-0.172006	-0.0585968	-0.281486	0.0918303	-0.0504763	-0.00374168	-0.286851	0.0378864	0.0952049	-0.0544307	0.182912	-0.0279931
RL|S1|C10711	0.0422509	-0.0731498	0.0357465	-0.037154	-0.120709	0.070526	0.0622379	-0.11162	0.0269836	-0.0697477	0.10357	-0.150352	0.079427	5.81837e-05	0.273474	-0.0311235	0.168732	0.261005	0.121485	0.0940719	0.0971684	-0.160149	0.0495783	-0.269829	0.129627	0.151419	0.0374483	-0.381534	-0.1038	-0.028862	-0.155489	0.0127431	-0.0451327	-0.0284292	-0.072502	0.0917409	0.163963	0.108947	-0.0324837	-0.0312744	-0.0817354	-0.102442	-0.0291955	-0.0752617	-0.04656	0.259942	0.0313408	-0.335011	0.0288829
RL|S1|C10715	0.0276874	0.0272386	0.0597296	-0.159621	0.107582	0.174349	-0.0183769	0.0370275	-0.205032	0.0807999	0.0958704	0.0637175	-0.0599259	0.0618218	0.259054	0.192222	0.18957	0.0557354	0.00317286	-0.0192514	0.0953691	0.15719	-0.022293	0.0636147	-0.152006	-0.124782	-0.165285	0.0293259	0.128715	-0.120505	-0.00488947	-0.0719551	-0.0457682	0.151569	-0.200704	0.0711173	0.0782868	-0.191366	-0.0572754	-0.319589	0.095823	-0.0753533	-0.0224463	-0.322545	0.0220826	0.0969335	-0.0373505	0.218098	-0.0460912
RL|S1|C10716	0.224952	-0.0330583	-0.0202535	0.0219638	-1.05763	0.222125	-0.642589	-0.556732	0.00438008	-0.666964	-0.120714	-0.386309	0.61286	0.428586	0.0303265	-0.164317	1.06588	0.338603	-0.150812	-0.0126584	-0.327528	-0.168689	-0.46371	-0.697662	0.362982	0.259302	0.110397	-0.354442	-0.0741798	-0.386918	-0.936281	-0.17587	-0.269527	0.39676	0.166272	-0.0565043	0.722249	0.498571	-0.693229	-0.014917	0.165384	0.335395	-0.370936	-0.646793	-0.366375	0.833781	0.5627	-0.228423	-0.304665
RL|S1|C10719	0.0354623	0.0398407	0.0542136	-0.153699	0.116861	0.151967	-0.0106637	0.0410594	-0.198557	0.0794521	0.109528	0.0700315	-0.0491031	0.0650243	0.260792	0.188371	0.177091	0.0537995	0.0184263	-0.00311823	0.101045	0.136512	-0.0298222	0.0638996	-0.140101	-0.113891	-0.181709	0.0270751	0.116805	-0.143323	-0.01425	-0.0724187	-0.0476119	0.151057	-0.194578	0.0696315	0.0636952	-0.200049	-0.0595318	-0.300053	0.0686971	-0.0805467	-0.0176895	-0.314683	0.0370858	0.0946827	-0.0440066	0.205563	-0.0287675
RL|S1|C10720	0.214312	0.197073	-0.0158878	0.227655	-0.400423	-0.161423	-0.0357522	-0.521624	0.0703877	-0.31555	0.0835935	-0.692143	0.37396	0.111119	-0.330376	0.000670081	0.282209	0.606625	-0.0777918	-0.173831	-0.0998208	-0.32019	-0.0585176	-0.477588	0.487778	0.520505	0.116981	-0.621034	-0.107435	-0.0057087	-0.515905	-0.147108	0.293677	0.213433	0.211971	0.166808	0.48608	0.361685	-0.0967753	0.402413	-0.367505	-0.0366522	-0.217588	-0.190705	-0.221815	0.354842	0.117372	-0.21677	-0.147774
RL|S1|C10721	-0.05564	0.223251	-0.185248	0.394978	0.694262	0.166505	0.708322	0.227256	0.0758929	-0.196934	0.136005	0.0191943	-0.0552016	0.236378	-0.114169	-0.0676353	-0.0395679	0.0031652	0.203997	-0.191876	0.323286	-0.0225372	0.30649	0.193267	0.00678318	-0.289556	0.0706143	-0.0254811	-0.00494914	-0.0450271	0.182901	-0.149548	0.0711264	0.0948953	0.436112	0.591946	-0.0611195	-0.196537	0.259556	-0.0663737	-0.317061	0.0291465	-0.193718	0.279815	-0.00434637	0.00297777	-0.281101	-0.0647055	0.126305
RL|S1|C10722	-0.0382185	-0.0178107	0.0434599	-0.10201	0.117679	0.200049	-0.0126815	0.0293344	-0.217058	0.100061	0.0483884	0.0315827	-0.138103	0.0369132	0.286381	0.145927	0.165462	0.0572531	0.0227493	-0.0776402	0.0952434	0.169864	0.031362	0.0360427	-0.160145	-0.134904	-0.0839736	0.0301773	0.130623	-0.0385249	0.0565707	-0.042585	-0.0129766	0.0942651	-0.180455	0.0256854	0.11445	-0.131723	-0.0709965	-0.309539	0.123965	-0.0374845	-0.0405606	-0.272785	-0.0206272	0.0947349	-0.0273296	0.222527	-0.0240132
RL|S1|C10725	-0.135489	-0.0921854	-0.0241214	0.0129201	0.303211	-0.0739284	0.0857552	0.128474	0.0131529	0.239681	0.00469805	-0.0971798	-0.119034	-0.0445281	0.251864	-0.148029	0.0718086	0.207731	0.243928	-0.0550844	0.131455	-0.0614433	0.0684976	-0.0315499	-0.132101	0.0991571	0.0565897	0.0574485	-0.0206075	0.0548735	0.22216	0.267257	-0.119698	-0.188414	-0.125235	0.0151594	0.0239518	-0.0716195	-0.0583367	0.0422722	-0.0231949	0.0372951	-0.0655899	-0.0403086	-0.0837025	0.0175109	0.00293447	0.167451	0.263624
RL|S1|C10727	-0.00605985	0.0528545	-0.00815907	0.131813	0.106603	0.112585	0.115308	-0.0396179	-0.190237	-0.236634	0.178222	0.149465	0.199278	0.0214943	0.0902547	0.0766893	0.12333	-0.0635169	-0.0142235	0.179777	9.71938e-05	0.176321	0.05188	0.159112	-0.118771	-0.138381	-0.0184576	-0.181819	-0.245256	-0.0143537	-0.00107727	0.0379531	0.0661603	0.0249821	0.0797846	-0.0572828	0.055943	-0.0677661	-0.162449	-0.101951	0.196827	0.178336	0.119064	-0.0337796	0.107124	0.0791092	-0.181068	-0.143287	-0.0783415
RL|S1|C10729	-0.139799	-0.0523235	-0.00595668	0.0334365	0.258909	-0.0264749	0.112261	0.117571	-0.0499278	0.232922	-0.0248742	-0.139647	-0.187501	-0.0569709	0.255976	-0.105199	0.0362155	0.131415	0.190623	-0.114739	0.138598	-0.0453014	0.122181	-0.0313501	-0.0800381	0.0595871	0.0614012	0.0605596	0.0131259	0.0959352	0.228034	0.168135	-0.020825	-0.189361	-0.131592	-0.0274572	0.0428561	-0.0196907	0.00262393	-0.0119982	-0.0424099	-0.0243592	-0.0703378	0.0141372	-0.105366	-0.00296998	-0.00348745	0.163481	0.238377
RL|S1|C1073	-0.216172	-0.122609	0.0389345	0.320628	0.305964	0.146842	0.142318	-0.134743	0.0480703	-0.150209	-0.0340641	0.0532168	-0.112171	0.041675	-0.330124	0.0172043	0.0545357	-0.0461228	-0.0349321	-0.0662882	0.219503	0.0640845	0.186126	0.125434	0.0697828	-0.137228	0.201481	0.261622	0.00631089	-0.0239161	0.213257	-0.137878	-0.135966	0.0194826	0.470848	0.424359	0.202833	-0.120011	0.0568475	0.252441	-0.102054	-0.214992	-0.100334	-0.04622	-0.00401963	-0.13022	0.0198699	0.0400996	-0.21434
RL|S1|C10730	-0.0755734	-0.0567339	-0.0168766	-0.0143319	0.199857	-0.0532261	0.0495967	0.0930707	-0.0242714	0.170023	0.00244177	-0.0837398	-0.102201	-0.0539204	0.195295	-0.0685361	0.094965	0.113022	0.112632	-0.0364458	0.11887	-0.0252957	0.0360879	-0.0221081	-0.107928	0.0698565	0.0222027	0.0549342	-0.0298305	0.0449442	0.179698	0.151247	-0.0683726	-0.186834	-0.107773	-0.0307552	0.0255331	-0.00881445	-0.0570585	-0.0191285	-0.00913296	-0.0132332	-0.0754609	-0.0419501	-0.0739977	0.0344191	0.0201737	0.124645	0.200332
RL|S1|C10731	-0.234961	0.249877	0.250926	0.696582	0.267969	-0.0862163	0.683703	-0.292378	0.375121	-0.0923221	0.104471	-0.314464	-0.16697	0.2212	-0.132683	-0.230816	0.505467	-0.329835	0.450039	-0.565767	0.345286	-0.560344	0.297894	-0.0178417	0.258756	-0.192521	0.232368	0.379923	0.207091	-0.133807	0.252188	-0.145946	0.26108	0.327116	0.418318	0.592034	0.408573	0.391891	0.483851	0.138713	-1.05819	-0.82236	-0.152253	0.250468	-0.110791	0.153475	-0.0151138	0.0952176	-0.250619
RL|S1|C10732	0.131583	0.112158	0.0508682	-0.0889388	0.115508	-0.221356	0.175152	0.113968	0.107357	0.054791	0.167983	-0.0374171	0.225481	-0.000842962	0.00380492	0.0520242	0.0322531	0.0727211	0.251003	0.172154	-0.0167404	-0.201989	-0.10544	0.0743585	0.0200269	0.187798	-0.167312	-0.11929	-0.140516	-0.281349	-0.154011	0.00551825	-0.181574	0.0438461	-0.0834836	0.0934351	-0.121478	-0.102046	0.0305689	0.121509	-0.149328	-0.060476	0.106583	-0.0774742	0.172525	0.0616932	-0.0930409	-0.0429382	0.21733
RL|S1|C10736	0.189687	-0.186302	0.0859665	-0.160872	-0.13881	0.0143996	-0.174709	-0.0308147	0.0835228	-0.0996554	-0.078689	0.121296	0.13207	0.061301	-0.0685658	0.0287497	0.00195871	-0.19609	-0.104972	0.294704	0.0120986	0.072875	-0.108824	0.00911676	0.00538672	-0.0470829	-0.0764654	0.00503759	-0.0139169	-0.0798635	-0.0561633	0.0575552	-0.255531	-0.0528389	0.1113	0.0855679	0.0062077	-0.0449242	-0.08333	-0.0438945	0.141917	-0.112329	-0.00755085	-0.0264585	-0.0640946	-0.00522556	0.0409532	-0.193664	-0.0199243
RL|S1|C10738	-0.0260743	-0.304667	0.0715715	-0.124136	-0.0670228	0.204075	-0.264074	-0.10406	-0.00859952	-0.0896552	0.0739866	0.135017	0.156119	0.215386	0.240461	-0.396908	0.261577	-0.198728	-0.0803738	0.316532	-0.156204	-0.0395517	-0.184721	-0.138254	-0.231104	-0.194992	-0.0987959	-0.088169	0.0699761	0.19682	0.0988309	0.129037	-0.144836	-0.137624	0.0180052	0.0769759	0.0951143	0.149174	-0.234175	-0.057193	0.018077	-0.0592654	-0.0125974	0.0237604	-0.3375	0.179427	0.0628371	-0.228503	0.0570567
RL|S1|C1074	-0.353132	-0.0313435	0.0202756	0.388468	0.533473	0.228319	0.28996	-0.0810562	0.252956	-0.481248	0.0735238	0.04245	0.0558566	0.146236	-0.314292	-0.183026	0.252121	-0.012324	0.0565142	-0.0866542	0.341493	-0.0379056	0.168733	0.197658	0.0342901	-0.357081	0.273366	0.347608	-0.0343975	0.00663927	0.477449	-0.300247	0.0485242	-0.0871669	0.649907	0.707167	0.127355	-0.0834103	0.17595	0.233058	-0.525959	-0.277056	-0.18362	0.0857265	0.0800601	-0.107789	-0.0592443	-0.0252291	-0.0585989
RL|S1|C10742	0.0451005	0.0281928	0.0552248	-0.155689	0.10862	0.154972	-0.0023276	0.0545872	-0.181181	0.0946331	0.0916027	0.0688209	-0.0578089	0.0625696	0.256087	0.171132	0.179969	0.0419096	0.0264055	-0.0195389	0.0987773	0.13522	-0.0208504	0.0605591	-0.137299	-0.112437	-0.172696	0.0425225	0.141581	-0.147481	-0.0153935	-0.0738243	-0.0643134	0.134637	-0.187383	0.068688	0.0781293	-0.186712	-0.0507347	-0.314385	0.0827344	-0.0822178	-0.0273933	-0.304268	0.0156469	0.0996594	-0.0266477	0.213355	-0.0311113
RL|S1|C10743	-0.390286	0.321369	-0.0586786	0.777779	1.01977	0.33882	0.705361	0.264115	0.28941	-0.112756	0.222576	-0.279943	-0.082987	0.361036	0.278484	-0.396334	0.508149	-0.215436	0.200908	-0.756662	0.380334	-0.483285	0.364335	-0.055929	0.254145	-0.567416	0.120146	0.319002	0.497985	-0.157346	0.271644	-0.300406	0.267999	-0.00300496	0.495308	0.776223	0.166452	-0.0650001	0.476889	-0.220492	-1.04081	-0.219836	-0.503629	0.154441	-0.314582	0.360648	-0.294482	0.144406	-0.0898718
RL|S1|C10746	-0.149035	0.112932	-0.0603064	0.176893	0.350066	-0.0239068	0.289485	-0.000825649	0.0666608	0.0990354	0.221909	-0.106052	0.125214	0.0219825	0.0135498	-0.103125	0.378665	0.192541	0.170036	-0.237215	0.0613964	-0.0303019	0.173876	0.042697	-0.00762463	-0.0121046	0.0146184	0.156821	0.210074	-0.144197	0.0242878	0.302589	-0.233635	-0.0173123	-0.0314219	0.0531604	0.253972	-0.140351	0.0569465	-0.119642	-0.0645265	0.0794709	-0.0358996	-0.259613	-0.0808094	0.0915002	-0.0583295	0.377321	-0.222969
RL|S1|C10749	-0.320157	-0.43259	0.112469	-0.0859444	0.221646	0.362228	-0.0675745	-0.255331	-0.0814284	-0.0596269	-0.0704577	0.0138452	-0.136799	-0.0462538	-0.218332	0.279499	-0.0737584	0.23322	-0.14926	-0.0372622	-0.0480335	0.21579	0.231763	-0.0567433	-0.092526	-0.0324587	0.212867	-0.0857861	-0.0152455	0.285686	0.0798715	0.0506641	-0.363328	0.0614265	0.109654	0.298102	0.131797	-0.243626	-0.100874	0.217362	0.352834	0.0543731	0.0440223	-0.289989	0.136452	-0.194185	-0.0788125	0.069004	-0.182066
RL|S1|C1075	0.172467	-0.164564	0.0875953	-0.161488	-0.115744	-0.00931225	-0.155387	-0.041722	0.0715967	-0.0980425	-0.0640369	0.11138	0.135246	0.0475065	-0.0762056	0.04321	-0.0101993	-0.151028	-0.0804311	0.29386	0.0141981	0.0922278	-0.0946889	0.0314385	-0.0228571	-0.0337577	-0.07215	-0.0115348	-0.052521	-0.0546352	-0.0421088	0.0746121	-0.239853	-0.0577365	0.0907501	0.0729416	-0.0103765	-0.0530496	-0.0769378	-0.0318009	0.147642	-0.0724902	0.00593545	-0.0235887	-0.0428878	-0.0337388	0.0139001	-0.18338	0.00910494
RL|S1|C10751	0.0200852	0.0253631	0.0408362	-0.0985749	0.109957	0.116395	0.0180076	0.0194235	-0.163642	0.0425179	0.0887597	0.038638	-0.0394489	0.0464984	0.188249	0.168935	0.124935	0.054476	0.0204178	-0.00842027	0.0964002	0.113319	-0.0005178	0.0492712	-0.101743	-0.0820078	-0.124752	0.00795538	0.0688848	-0.105228	0.00105535	-0.0616788	-0.0351512	0.117595	-0.115506	0.0884245	0.0603228	-0.167621	-0.035535	-0.219254	0.0474472	-0.0662368	-0.011755	-0.250138	0.0424843	0.0672642	-0.0535595	0.155731	-0.0137327
RL|S1|C10755	-0.126414	-0.390677	-0.0289475	0.0933412	-0.109973	0.133888	-0.203825	0.00548445	0.00320165	-0.0324499	-0.127307	0.118559	0.132454	0.0425641	-0.0957541	-0.225424	0.0705648	-0.486058	-0.13853	0.191803	-0.166154	0.10701	-0.129895	-0.00213098	-0.146932	-0.192926	-0.0507022	0.105706	0.0583641	0.150197	-0.0471326	0.188787	-0.121705	-0.10103	0.341428	-0.0334178	0.0603411	0.259038	-0.143369	-0.0862467	0.142134	-0.00726825	-0.0225341	-0.0222662	-0.190249	0.117172	0.0359456	-0.0710561	-0.153374
RL|S1|C10758	0.172476	-0.165775	0.0817404	-0.157809	-0.111864	0.00315995	-0.144583	-0.006164	0.0632102	-0.0792156	-0.0694843	0.121368	0.109239	0.0403251	-0.042711	0.038442	-0.0122502	-0.19469	-0.0920969	0.27894	0.0194567	0.0771823	-0.0893367	0.0220517	-0.0149226	-0.044265	-0.0817262	0.00446476	-0.0342797	-0.0633255	-0.0330232	0.0465114	-0.230952	-0.0636976	0.0850043	0.0726496	-0.0174114	-0.0441659	-0.0638397	-0.0502201	0.140547	-0.100176	-0.00571965	-0.00532132	-0.0460917	-0.0157861	0.0226344	-0.17921	0.0164822
RL|S1|C10759	-0.177635	-0.366779	0.0241854	0.26739	0.285903	0.255224	-0.0136377	-0.0494727	-0.0495556	0.202063	-0.114796	-0.00643058	-0.410294	-0.0853081	0.348573	0.067382	-0.428549	0.493228	0.104448	-0.133709	0.130323	0.157393	0.0644186	-0.28363	0.08657	0.18516	0.232177	-0.211173	0.139598	0.275447	0.0977202	0.0895083	-0.142375	0.121568	-0.0095302	0.357728	0.155595	-0.345966	-0.195972	0.345118	0.415475	0.158565	-0.133008	-0.257697	0.0252451	0.172045	-0.0340035	0.0473892	-0.236675
RL|S1|C1076	-0.23944	0.179713	-0.0119391	0.438369	0.681599	0.155583	0.580551	0.0651069	0.0917744	-0.220458	0.242269	-0.149839	-0.0710266	0.0866866	-0.162411	-0.129372	0.191351	0.0530717	0.14376	-0.275538	0.409209	-0.214568	0.240322	0.02284	0.284333	-0.165266	0.117412	0.294147	0.130991	-0.199794	0.211155	-0.332224	0.0505951	-0.0725394	0.408077	0.509104	0.242209	-0.153709	0.312166	0.129794	-0.498515	-0.256826	-0.309188	0.0657569	0.0675737	-0.0330772	0.0675407	0.0950999	-0.106212
RL|S1|C10761	0.370414	-0.0348624	-0.0294599	0.0469292	-0.314793	-0.170161	0.0294718	0.0248394	0.358691	-0.325346	-0.314054	-0.029846	0.305115	-0.0809791	0.204926	0.278814	0.306279	0.370098	-0.294084	-0.0977244	-0.0111806	-0.240034	-0.0860655	-0.454626	0.274491	0.31847	0.0144991	-0.547016	-0.200731	-0.319377	-0.248026	0.276417	-0.349798	0.0754053	0.265606	0.22634	-0.231326	0.132926	-0.0122505	-0.320653	-0.00621025	-0.0417995	-0.0621857	-0.432535	0.172258	0.596754	-0.0802581	-0.291386	-0.385003
RL|S1|C10766	-0.0752161	-0.0611061	-0.0179871	-0.0175406	0.209674	-0.0637026	0.0534299	0.0997767	-0.00332343	0.161323	0.0319457	-0.0627663	-0.0635246	-0.0479672	0.200277	-0.08471	0.114267	0.134151	0.152424	-0.0106786	0.122893	-0.0384573	0.028675	-0.0144434	-0.115542	0.0774274	0.0103245	0.0424885	-0.0460472	0.0157913	0.158352	0.163893	-0.100737	-0.175978	-0.11642	-0.015017	0.0316607	-0.0181984	-0.0604846	-0.00215888	-0.00480038	-0.000758484	-0.0643817	-0.061703	-0.0546692	0.0484169	0.00977774	0.110134	0.203604
RL|S1|C10768	-0.0565497	-0.0623844	-0.015562	-0.026001	0.199849	-0.0801015	0.0424972	0.1218	0.00451791	0.187747	0.0180682	-0.0673007	-0.0900516	-0.056309	0.237136	-0.0873595	0.0828313	0.150878	0.163872	-0.000606077	0.143453	-0.0594128	0.00387416	-0.0357522	-0.102613	0.107157	-0.0116713	0.0452371	-0.0490219	-0.00112833	0.163218	0.153699	-0.100147	-0.192316	-0.138561	-0.0220581	0.00119418	-0.021488	-0.0486673	0.00559086	-0.0178655	-0.0273521	-0.0730194	-0.061561	-0.0360656	0.0537365	0.0241362	0.101076	0.228403
RL|S1|C10773	0.016733	-0.0176786	0.0147982	0.0194249	0.0484426	0.085789	0.0133125	-0.0518692	-0.123265	-0.0535298	0.0615137	0.0164137	0.0321466	0.00953634	0.0621358	0.102752	0.056524	0.0177403	-0.0472389	0.0451937	0.0319084	0.107959	0.00511999	0.0213455	-0.051841	-0.0264595	-0.0378472	-0.084482	-0.0431481	-0.00189856	-0.0121719	-0.0190402	-0.0120943	0.0374266	0.0160001	0.0442476	0.0753702	-0.0601351	-0.0863293	-0.0540094	0.117005	0.0215491	-0.0128119	-0.132065	0.0160533	0.0666929	-0.0529215	0.00261459	-0.0584809
RL|S1|C10776	-0.0098343	0.182776	0.00257944	-0.0778994	0.257965	0.167903	0.0974905	0.107717	-0.237567	0.152848	0.2464	-0.00091074	-0.0504603	0.0834123	0.361289	0.167937	0.31566	0.0988317	0.0281933	-0.153982	0.16369	0.086127	0.0123408	0.0563478	-0.101655	-0.149837	-0.239696	0.0814115	0.231352	-0.223457	-0.0197297	-0.111463	0.0157833	0.155917	-0.282668	0.0654063	0.128017	-0.235307	0.00849641	-0.410738	-0.0380621	-0.077978	-0.0966122	-0.391414	0.00302321	0.169686	-0.0228882	0.354728	-0.0969403
RL|S1|C10777	0.0995792	-0.167587	0.00885764	-0.203537	-0.187407	-0.0134834	-0.107085	0.126248	0.0300802	-0.0661048	-0.112875	0.118694	0.0677414	-0.0590162	0.165943	-0.0394633	0.0495573	-0.163462	-0.118586	0.205784	-0.126661	-0.023626	-0.158567	-0.0896546	-0.0834879	0.0102596	-0.10903	-0.0391791	-0.158391	-0.0873299	-0.098291	0.183322	-0.271749	0.022348	0.108359	0.0697275	-0.181537	-0.0565439	-0.116408	-0.165249	0.068258	-0.122847	0.0222892	-0.0476432	0.0246008	0.153077	0.0241694	-0.176355	-0.0160693
RL|S1|C1078	-0.515963	-0.236781	-0.0974933	0.497846	0.622669	0.487946	0.407923	0.0164953	-0.149531	0.190874	0.0560334	-0.156307	-0.372577	0.00714619	0.347855	-0.0738641	-0.250911	0.457722	0.351782	-0.408127	0.0264056	0.112943	0.615925	-0.143751	-0.0876989	-0.0259897	0.322034	-0.284688	0.184733	0.370355	0.172026	0.212298	-0.0244868	-0.0386908	-0.0363111	-0.00810842	0.304149	-0.112754	0.0444807	0.00849795	0.337287	0.510949	-0.075823	-0.0970154	-0.0873504	0.0402728	-0.23037	0.180507	-0.0255841
RL|S1|C10780	0.104891	0.0531768	-0.00485756	0.0612161	0.0118732	-0.130668	-0.0278206	-0.105562	-0.065055	-0.0197886	-0.00854092	-0.206251	0.0331299	-0.00645896	-0.130557	0.0760758	-0.0183431	0.157355	-0.105942	-0.0393264	0.0957114	-0.0111037	-0.0980033	-0.101625	0.0636051	0.183925	-0.0861183	-0.0298091	-0.0466431	0.0236843	0.00614398	-0.0217826	0.12225	-0.0187822	0.0802069	0.0799027	0.0403055	-0.0249497	-0.0120863	0.175823	-0.127395	-0.116881	-0.111787	-0.0812026	-0.0146238	-0.0204276	0.0295722	0.080436	0.024075
RL|S1|C10782	-0.143886	-0.122248	0.0138911	-0.0304156	-0.00627125	0.250832	0.0764447	-0.0358766	-0.0088745	0.00805042	-0.0618506	-0.0937822	0.0185299	-0.0706715	-0.00129313	0.0317639	0.2339	-0.147297	-0.116197	-0.223934	-0.114667	0.182529	0.206552	0.0799594	-0.118837	-0.156973	0.184564	-0.0704748	0.10522	0.162308	0.0730011	-0.109461	-0.0796519	-0.107052	-0.0460106	-0.000364069	0.199063	0.186896	0.00691113	-0.240716	0.280995	0.0919649	-0.0541728	-0.00327961	-0.21321	0.0593892	-0.0279133	0.0565044	-0.0137856
RL|S1|C10784	-0.219028	0.434505	-0.062949	0.754648	0.721935	0.0876651	0.623173	0.0598621	0.0941721	-0.102864	0.29146	-0.402141	0.0428659	0.197743	0.0635174	-0.36257	0.176022	-0.0742483	0.119344	-0.367082	0.374321	-0.424651	0.310137	-0.112337	0.495499	-0.204095	0.127852	0.129129	0.248674	-0.148716	0.211005	-0.298182	0.40393	-0.121939	0.443007	0.263888	0.170344	-0.00868274	0.422644	0.0382781	-0.833819	-0.136369	-0.442456	0.246034	-0.304149	-0.0494886	0.0571904	0.121244	0.0250353
RL|S1|C10785	0.172021	-0.257786	0.0960909	-0.133248	-0.214389	0.0606557	-0.207501	-0.0964526	0.0509549	-0.172218	-0.121936	0.144712	0.0442034	-0.00112712	-0.0538155	0.104899	-0.0724076	-0.135484	-0.100279	0.2966	0.0422552	0.139173	-0.0954447	-0.0591104	0.0374634	-0.0415835	-0.0101238	-0.0515265	-0.0753832	0.00625122	-0.0658101	0.0596701	-0.23894	-0.0325603	0.13982	0.10966	0.0648362	-0.0211	-0.0681192	-0.00533497	0.261608	-0.103022	0.00704072	-0.0431746	0.0046759	0.00124085	0.0523517	-0.249452	-0.12819
RL|S1|C10786	0.125594	-0.00371488	0.0138741	0.00539196	-0.0194452	-0.0467251	-0.00906811	-0.0579157	0.00865985	-0.0523324	0.0270739	-0.0861647	0.145593	0.0355972	-0.08591	0.0100234	0.0771094	-0.00887466	-0.0560686	0.0748227	0.0254726	0.0192415	-0.059347	-0.0158599	0.042366	0.048537	-0.0644108	-0.0646133	-0.0138431	-0.0510788	-0.0603822	0.0211274	-0.053486	-0.00548235	0.0706554	0.0660604	0.0797573	-0.00765426	-0.05188	0.0205068	-0.0139114	-0.0460713	-0.0628569	-0.0513871	-0.0853838	0.0192779	0.0206507	-0.0425386	0.0181915
RL|S1|C10787	0.0252937	0.0314932	0.052392	-0.148368	0.123769	0.128723	0.00514879	0.0551715	-0.167423	0.0959495	0.103617	0.0509197	-0.0453515	0.0492608	0.252982	0.164114	0.173532	0.0667226	0.0472023	-0.0132849	0.0941531	0.109093	-0.0257203	0.0547155	-0.132312	-0.0884002	-0.165163	0.0248787	0.106822	-0.139444	-0.0122662	-0.0586457	-0.0617876	0.127175	-0.195772	0.0699514	0.059533	-0.179464	-0.0426572	-0.275258	0.0630677	-0.078372	-0.0177402	-0.297086	0.0382089	0.092398	-0.0406186	0.204544	-0.00638267
RL|S1|C1079	0.0256714	0.0610614	0.0322447	-0.143258	0.144962	0.337513	0.100604	0.0766697	-0.257549	0.13922	0.0961225	0.0751074	-0.165216	0.0538115	0.435474	0.249841	0.182542	0.0880892	0.0734283	-0.142477	0.105077	0.184064	0.0304843	0.068174	-0.128043	-0.227605	-0.213685	-0.0558628	0.264849	-0.172543	-0.0641794	-0.114223	-0.0321812	0.299581	-0.255774	0.177556	0.108223	-0.30646	0.00628152	-0.449021	0.133469	-0.0567238	0.0392741	-0.424486	0.0360265	0.11483	-0.0914584	0.29997	-0.128741
RL|S1|C10794	-0.168421	0.322973	0.0152294	0.721368	0.530911	0.313414	0.513155	-0.0907628	0.0509624	-0.345341	0.181399	-0.286147	-0.0305701	0.351969	-0.123573	-0.345174	0.311209	-0.100606	0.0276497	-0.413044	0.223597	-0.142785	0.00351572	-0.0426848	0.264197	-0.354803	0.139354	0.219467	0.181387	-0.0212816	0.204836	-0.349924	0.298596	0.132482	0.530911	0.47771	0.330921	0.0651739	0.109508	0.142566	-0.576213	-0.1585	-0.455227	0.194669	-0.309009	0.0590484	0.139677	0.0390536	-0.11445
RL|S1|C10795	-0.0993806	-0.0881084	-0.013399	-0.0232223	0.229604	-0.04755	0.0482872	0.11838	-0.0165943	0.211861	-0.00497214	-0.0849829	-0.147857	-0.0701003	0.259217	-0.0734301	0.0670092	0.162166	0.163334	-0.028781	0.152469	-0.0555587	0.0447736	-0.0421066	-0.103547	0.095415	0.0255429	0.0442669	-0.0318484	0.0354421	0.202893	0.146768	-0.0912012	-0.206155	-0.147249	-0.0312609	0.000556332	-0.0231774	-0.0504122	0.00191669	-0.0150619	-0.0267768	-0.0719923	-0.0561551	-0.0476732	0.0331236	0.0276243	0.118217	0.259076
RL|S1|C10797	-0.393074	0.735086	-0.517565	1.25379	1.04464	0.206588	1.04221	0.303612	0.190396	-0.0804664	0.323479	-0.98476	0.0209481	0.214459	0.38543	-0.394779	0.688891	0.476482	-0.516273	-1.31785	-0.0139123	-0.545692	0.284244	-0.661947	0.535574	0.03761	0.421627	-0.0613966	0.534943	0.0543636	0.00962329	-0.379494	0.645124	-0.162591	0.211833	0.15273	0.149296	0.154108	0.304055	-0.442025	-0.696546	0.445274	-1.09014	-0.0792024	-0.602934	0.95009	0.0414225	0.45553	-0.726445
RL|S1|C10798	-0.302133	-0.336548	0.0192039	0.0456312	0.16763	0.2819	-0.0162018	-0.377399	-0.0415367	-0.205425	-0.0499949	-0.0849262	-0.0351102	-0.0276394	-0.411107	0.331765	-0.116724	0.386085	-0.231924	-0.119735	-0.100251	0.261792	0.253485	-0.0911115	-0.0590708	0.0257181	0.271245	-0.158358	-0.0400111	0.364882	-0.0367191	0.0171814	-0.259038	0.118437	0.177785	0.346793	0.202643	-0.235422	-0.0694679	0.288513	0.378763	0.20424	-0.038561	-0.297218	0.114539	-0.15487	-0.102907	0.0531056	-0.377278
RL|S1|C10799	-0.0732759	-0.0841975	0.0850838	0.0605252	0.00814473	-0.130636	0.000942729	-0.10805	-0.0252512	-0.241024	0.107137	-0.0981825	0.110914	0.0294635	0.0979822	-0.129126	0.325055	0.233361	0.00325818	-0.00473768	-0.161307	-0.204375	-0.067651	-0.0403325	-0.306354	0.0109006	-0.103704	-0.101561	-0.168132	0.19425	0.24547	0.112563	0.178082	-0.022663	0.147281	0.21158	-0.138326	0.0602947	0.0546217	0.114766	-0.3284	-0.0961109	0.156104	-0.172229	0.137029	0.042312	-0.212934	0.117851	0.0817928
RL|S1|C108	0.178601	-0.185199	0.0819218	-0.169625	-0.125055	-0.0113772	-0.154355	0.00294365	0.0722658	-0.0815194	-0.0721394	0.143035	0.104299	0.0368722	-0.0415687	0.040457	-0.0368728	-0.204622	-0.0766484	0.320942	0.00944495	0.0612564	-0.108463	0.023656	-0.0119809	-0.0388371	-0.0858882	0.00482661	-0.0475974	-0.076885	-0.0433849	0.0646904	-0.261653	-0.0642535	0.0902241	0.0654972	-0.036271	-0.0539836	-0.0723273	-0.0394125	0.143156	-0.108969	0.0145836	0.00459237	-0.0199392	-0.0107166	0.0313396	-0.202297	0.011121
RL|S1|C10801	-0.0257231	-0.00951518	0.00622913	0.159027	0.246564	0.0750996	0.228215	0.0621982	0.0083492	-0.0722215	0.0190365	-0.0182247	-0.0856105	0.0155498	-0.0337115	-0.027696	0.00741241	-0.103632	0.0356473	-0.0455675	0.149989	-0.000108371	0.0856558	0.0733938	0.0679378	-0.139154	0.00941996	0.102832	0.0577048	-0.0299833	0.113748	-0.0540647	-0.0166923	0.0141192	0.220734	0.269904	0.0816361	-0.11659	0.102394	0.00123005	-0.168821	-0.17178	-0.102139	0.0635989	-0.0381236	-0.0567723	0.0280547	0.0113079	-0.039365
RL|S1|C10804	0.168183	-0.1807	0.0801632	-0.170013	-0.126176	0.00674986	-0.161206	-0.0265228	0.0745417	-0.0935165	-0.0757036	0.114222	0.124707	0.0508438	-0.0683513	0.0288617	0.0028437	-0.189901	-0.0991034	0.288059	0.0056992	0.0815418	-0.0968735	0.0194578	-0.022345	-0.0516897	-0.0708981	0.004297	-0.0381213	-0.0527299	-0.0370767	0.053267	-0.243812	-0.0729066	0.0929087	0.0678666	-0.0100063	-0.0270553	-0.072338	-0.0510999	0.144599	-0.0916289	-0.0153045	-0.00360969	-0.0660691	-0.0221908	0.0386507	-0.183088	0.0144889
RL|S1|C10813	0.182896	-0.156794	0.0875602	-0.159412	-0.12991	0.0166136	-0.144087	-0.0277917	0.0600978	-0.0912623	-0.062166	0.109173	0.110482	0.054236	-0.0559313	0.0370925	-0.0073365	-0.189343	-0.0852113	0.280975	0.021213	0.0824769	-0.095946	0.0228388	0.00504579	-0.0543434	-0.0764957	0.00242803	-0.0186324	-0.0708988	-0.0544236	0.0366089	-0.238401	-0.046987	0.0814975	0.0721737	0.0144807	-0.0439476	-0.0676565	-0.0584984	0.14232	-0.105609	-0.00989426	-0.00354527	-0.0599743	-0.018324	0.042473	-0.180297	0.0026082
RL|S1|C10816	0.0502908	-0.0402647	-0.00402296	0.0763555	-0.0088046	0.024619	0.0295644	-0.0322876	0.0177406	-0.05462	0.0494558	-0.109038	0.097362	-0.0342384	0.114272	0.0252943	0.0220048	0.0867688	0.0168305	0.0741534	0.0574423	-0.0197226	0.0202807	-0.141502	0.114315	0.0991317	-0.0114442	-0.184299	-0.0760065	-0.0391115	-0.0879354	-0.0072476	-0.025638	-0.0793147	0.00445308	-0.0340477	0.0959944	0.0614877	-0.0476607	-0.00150828	0.0486105	0.0350333	-0.0807052	-0.0508972	-0.018279	0.111186	0.0288351	-0.160934	0.0252201
RL|S1|C10818	0.0394273	-0.0640539	0.00249373	0.0376617	0.000425973	0.028936	0.0183351	-0.0130568	0.0143032	-0.0354358	0.0310097	-0.0771218	0.0715745	-0.0341689	0.109823	0.0299008	0.0225094	0.0509247	0.0104608	0.0818524	0.0531831	-0.010426	0.0170674	-0.109703	0.0742511	0.0681549	-0.0183635	-0.149041	-0.0659587	-0.0316823	-0.0556883	-0.00470496	-0.050074	-0.0807539	-0.000520552	-0.0110209	0.0627367	0.0413005	-0.0372612	-0.0148716	0.0555303	0.00962048	-0.0601964	-0.0479718	-0.0156726	0.0905452	0.0194145	-0.138312	0.0411268
RL|S1|C10821	0.105739	0.281984	-0.116101	0.459409	-0.314694	-0.00642755	-0.210848	-0.0718885	0.220247	-0.327049	-0.201597	-0.259812	0.558971	0.336012	0.118881	-0.18251	0.54765	-0.211193	-0.479619	-0.232453	-0.223565	-0.405189	-0.500969	-0.639295	0.378983	0.136825	-0.0828603	-0.122699	-0.100133	-0.435686	-0.491918	-0.00303012	-0.077011	0.0653744	0.533921	-0.141829	-0.00753579	0.456156	-0.477452	-0.123245	-0.256249	0.315016	-0.568695	-0.206893	-0.346786	0.648921	0.323595	-0.178227	-0.168073
RL|S1|C10822	0.188735	-0.173719	0.0875235	-0.169313	-0.132706	0.00426304	-0.153597	-0.0221362	0.0763567	-0.0973549	-0.075352	0.121837	0.108229	0.0523222	-0.0677573	0.0418401	-0.0200211	-0.205973	-0.0983579	0.307142	0.0244671	0.0788222	-0.0943021	0.0253588	0.00137425	-0.058601	-0.0766271	0.0125194	-0.030287	-0.0752637	-0.0423478	0.0537397	-0.252056	-0.0693895	0.0974749	0.0751753	-0.00530984	-0.0449959	-0.0661821	-0.0546912	0.144587	-0.113535	-0.00115752	0.00448711	-0.056863	-0.0237982	0.0402447	-0.199271	-0.00248341
RL|S1|C10824	0.0240023	0.0238779	0.0523676	-0.131346	0.104059	0.164287	-0.00479323	0.0349894	-0.192501	0.0678109	0.0924408	0.0595098	-0.0501247	0.0566529	0.241605	0.173226	0.176037	0.0313073	0.00518262	-0.0136658	0.0870953	0.145049	-0.0100194	0.0627752	-0.135984	-0.122103	-0.151952	0.0218055	0.114994	-0.114136	-0.00402485	-0.0711586	-0.0426518	0.136841	-0.172344	0.0623545	0.0805674	-0.169873	-0.0573706	-0.294914	0.0890041	-0.0672008	-0.0204814	-0.284008	0.0170298	0.093326	-0.0369812	0.190098	-0.037546
RL|S1|C10828	-0.0839724	-0.071797	-0.0253098	-0.0152899	0.214945	-0.0634122	0.0445134	0.119915	-0.0165191	0.197335	0.000965193	-0.0820051	-0.131408	-0.0673347	0.239128	-0.0682186	0.0541973	0.157541	0.148964	-0.0170899	0.154379	-0.063764	0.0221033	-0.0547105	-0.0930127	0.116265	0.0110151	0.0448369	-0.0512967	0.0236663	0.184663	0.130653	-0.08267	-0.209993	-0.134586	-0.0369777	-0.00846883	-0.01552	-0.0483648	0.019051	-0.0238658	-0.0321506	-0.0825998	-0.0522091	-0.0309028	0.0512454	0.0330514	0.100569	0.240089
RL|S1|C1083	-0.187718	-0.245229	0.110414	-0.00811807	0.217682	0.202349	0.0483615	-0.181756	-0.0202308	-0.0412293	-0.00426334	-0.00340517	-0.116608	-0.0105557	-0.238359	0.214304	-0.126047	0.120941	0.0313874	0.0117208	-0.0355073	0.0703857	0.139119	0.00205798	-0.00249047	-0.0136646	0.126271	-0.00602792	0.0262786	0.0856725	-0.00444437	-0.0287342	-0.244442	0.170078	0.131791	0.287036	0.0873735	-0.248943	-0.016873	0.226654	0.0777777	-0.0426906	0.0551335	-0.189826	0.141268	-0.15328	-0.0747913	0.0646139	-0.106539
RL|S1|C10833	0.00831249	0.162381	0.0174804	0.180973	0.276788	-0.0134506	0.303598	-0.0579077	-0.287805	0.125437	0.0144529	-0.352864	-0.300756	-0.0563996	-0.040559	0.189436	-0.160476	-0.0906651	-0.0332362	-0.168469	-0.0231135	-0.128016	0.14943	-0.0141216	0.224921	-0.0438788	0.0130793	-0.162253	0.174575	0.0433531	-0.0457607	-0.125837	0.329306	0.178524	0.138132	-0.08118	0.0211268	-0.0580152	0.00156585	0.0320422	-0.330791	-0.073899	-0.0139318	0.104507	-0.210753	-0.133004	0.042984	0.167868	0.202683
RL|S1|C10834	-0.288621	-0.0632344	0.0508139	0.130657	0.305816	0.420959	0.19325	-0.119246	-0.213496	0.23457	0.0159884	-0.378678	-0.200838	0.0204166	0.0638512	0.234663	0.0669299	0.150564	-0.046434	-0.462518	-0.188633	0.0631295	0.294723	-0.0921302	0.0772598	-0.114471	0.136787	-0.233777	0.375929	0.215055	-0.166522	-0.104298	0.0503412	0.329929	-0.140166	0.132862	0.256435	-0.1955	-0.0245964	-0.0781221	0.188443	0.208924	-0.0842297	-0.260545	-0.279598	-0.0612069	-0.0720994	0.35202	-0.16326
RL|S1|C10835	0.0260541	0.0290952	0.0554206	-0.134144	0.0968904	0.129011	0.000679339	0.0298867	-0.16799	0.0671104	0.0874469	0.0349389	-0.0324468	0.0529341	0.208162	0.172315	0.159078	0.0377636	0.0139306	-0.0086592	0.0779573	0.113509	-0.017424	0.0522152	-0.117175	-0.0899986	-0.145783	0.0154242	0.0944386	-0.123489	-0.0180935	-0.0797191	-0.0404676	0.127697	-0.160422	0.0707692	0.0657719	-0.158446	-0.0426034	-0.258112	0.0568748	-0.0774428	-0.0198334	-0.269156	0.0268102	0.0824626	-0.034877	0.18056	-0.0159419
RL|S1|C10838	-0.0887302	-0.0791889	-0.0105886	-0.0298516	0.21662	-0.0623706	0.0382532	0.105032	0.00120082	0.196761	0.00603129	-0.0796804	-0.115336	-0.0626158	0.232081	-0.0792797	0.0965376	0.162957	0.154312	-0.0255436	0.148541	-0.0535432	0.0309604	-0.0378355	-0.115086	0.0985835	0.0203224	0.0572521	-0.0436911	0.0239947	0.189744	0.155326	-0.104927	-0.20966	-0.142962	-0.0241809	0.0119278	-0.0143611	-0.0572832	0.0104372	-0.00964016	-0.0192147	-0.0799662	-0.0675616	-0.0504284	0.0414017	0.0255977	0.118434	0.24058
RL|S1|C10840	-0.103224	-0.0863201	-0.0188775	-0.019277	0.23749	-0.0568129	0.0341551	0.118406	-0.0224713	0.20978	0.00297556	-0.0764093	-0.151971	-0.0694632	0.260159	-0.0799814	0.0817996	0.170565	0.155236	-0.0302507	0.162305	-0.0469985	0.0257666	-0.0459303	-0.119999	0.0946333	0.0151881	0.0727126	-0.0356687	0.0369748	0.211631	0.163633	-0.0920293	-0.209775	-0.145296	-0.0245594	0.00494009	-0.0308704	-0.0615473	0.00328281	-0.0147327	-0.0330409	-0.0855502	-0.0709121	-0.042521	0.0423731	0.0345131	0.137272	0.233825
RL|S1|C10842	-0.503192	-0.409604	0.129883	0.121572	0.325342	0.35509	-0.0323997	-0.316274	-0.266592	0.000507345	-0.0152591	0.0508783	-0.363573	-0.0170393	-0.155012	0.160181	-0.188665	0.346682	0.192298	-0.0942315	-0.0601069	0.315448	0.363746	0.0400472	-0.202075	-0.094764	0.332751	0.0997604	0.102402	0.36737	0.1673	0.259506	-0.252795	0.25769	0.0887247	0.223782	0.319267	-0.418276	-0.150316	0.250284	0.33453	0.141698	0.10837	-0.30621	0.130126	-0.22032	-0.142007	0.329641	-0.231669
RL|S1|C10846	-0.177868	-0.145837	0.0102518	-0.0414649	-0.0300117	0.311898	0.0782648	-0.0493171	0.0135301	-0.00908478	-0.07174	-0.091477	0.0537023	-0.0735627	-0.0239627	0.0282308	0.296423	-0.184609	-0.160254	-0.273962	-0.16205	0.230633	0.241462	0.104974	-0.153822	-0.202627	0.23493	-0.0778815	0.129216	0.195022	0.0802066	-0.138074	-0.109709	-0.129635	-0.0571045	-0.00215832	0.239735	0.238965	0.00621399	-0.296657	0.359212	0.141302	-0.0643936	-0.00655023	-0.25823	0.0793627	-0.0353613	0.0589521	-0.0476833
RL|S1|C10850	0.0488838	0.0231874	0.046448	-0.174147	0.0819352	0.224993	-0.0416049	0.00963443	-0.237446	0.0604935	0.112363	0.118435	-0.0293356	0.0904979	0.267292	0.191588	0.232982	0.0536589	0.00292621	-0.0300215	0.0771232	0.217823	-0.038486	0.0690457	-0.178629	-0.164025	-0.182528	0.0286007	0.172677	-0.141424	-0.0662784	-0.0843925	-0.0553322	0.232204	-0.189798	0.0878012	0.149414	-0.206629	-0.103644	-0.382951	0.159117	-0.0466977	-0.0430757	-0.386529	0.000902519	0.144904	-0.0325246	0.246327	-0.15174
RL|S1|C10852	-0.127357	-0.116833	0.0179637	-0.0290438	-0.0110123	0.222357	0.0701072	-0.0385229	-0.00915845	-0.00221606	-0.0674393	-0.085938	0.0227289	-0.0708394	-0.0162638	0.0334809	0.22485	-0.152161	-0.119566	-0.200575	-0.115938	0.178299	0.188655	0.0872725	-0.123822	-0.150725	0.180897	-0.0610276	0.0846011	0.160003	0.0848698	-0.086475	-0.0768261	-0.106834	-0.0291562	-0.00363783	0.187474	0.187446	-0.00276158	-0.227455	0.261383	0.0831155	-0.0518008	0.00397293	-0.210371	0.0539788	-0.0292265	0.0500167	-0.0117438
RL|S1|C10853	-0.0121035	0.0320166	0.0600659	-0.128185	0.180038	0.14078	0.0587819	0.031248	-0.182262	0.0801886	0.102751	0.0454133	-0.0806206	0.0532242	0.216655	0.177848	0.139854	0.0734079	0.0763366	-0.0116533	0.110325	0.0932962	0.0290857	0.0763507	-0.121005	-0.111458	-0.124425	0.0225603	0.0960158	-0.127262	0.0268166	-0.0466773	-0.0657883	0.133938	-0.147634	0.0952268	0.0518191	-0.207464	-0.0303322	-0.244845	0.0151824	-0.0798688	0.00581126	-0.271278	0.0552185	0.0349487	-0.0566492	0.205379	0.0360588
RL|S1|C10854	0.0074822	-0.0472538	0.0411908	-0.0140083	-0.0236554	-0.0763947	0.00923285	-0.0351819	-0.0789637	-0.0187561	-0.0116107	-0.0431226	0.0377278	-0.0554076	-0.0463526	0.0517513	0.00029866	-0.0140499	-0.00936179	0.00624117	-0.0805617	0.0482737	-0.0594162	0.0421882	-0.125389	0.0366513	-0.054763	-0.0443487	-0.0962841	0.0843291	0.0455978	0.0331726	0.0541104	0.0284158	0.040777	0.0461746	-0.0178253	0.0138653	-0.00925853	0.0427164	0.0173336	-0.0467905	0.0509308	-0.0349356	0.0383756	-0.0181764	-0.0579973	0.0749541	0.0252847
RL|S1|C10855	0.173833	-0.191196	0.0595782	-0.0649401	-0.261918	0.0326586	-0.19112	-0.140612	0.0213046	-0.212434	-0.0950706	0.0338059	0.117463	-0.00699031	-0.0821069	0.0862238	-0.0289988	0.00173052	-0.0920579	0.239617	0.00233418	0.112152	-0.117422	-0.111541	0.0808821	0.0543	0.0308324	-0.16097	-0.133252	0.0151022	-0.121804	0.0232607	-0.156148	0.00522589	0.136464	0.0865596	0.118914	0.0334517	-0.11179	0.0520641	0.243628	-0.0355839	-0.0429743	-0.0642031	-0.0173462	0.0643303	0.073054	-0.263533	-0.132521
RL|S1|C10856	0.0332816	0.0276952	0.0596354	-0.141728	0.0931697	0.146344	-0.0089424	0.0344117	-0.177912	0.0691324	0.0895801	0.050214	-0.0416204	0.0590434	0.239133	0.180825	0.174009	0.0568077	0.0170078	-0.0201981	0.0810639	0.12761	-0.0286377	0.0524771	-0.132301	-0.097061	-0.152924	0.010953	0.111515	-0.128924	-0.0183679	-0.0798754	-0.0465187	0.143316	-0.177867	0.0837433	0.0719444	-0.173133	-0.0448637	-0.280973	0.0801249	-0.0764249	-0.0179481	-0.299497	0.0337172	0.101213	-0.0415368	0.195697	-0.0358704
RL|S1|C10857	0.300477	1.0189	0.0466512	0.455976	-1.12454	-0.327311	-0.203148	-0.961664	0.483131	-0.542048	-0.105265	-0.61936	0.357958	1.23388	0.339773	-0.364996	0.879831	1.20236	0.849879	-1.58697	-0.610712	-1.51112	-0.825608	-1.00675	0.561975	1.21666	0.0131248	-0.490428	0.273378	-0.528453	-1.1786	-1.10067	0.447442	1.31045	0.265275	0.636207	0.943596	1.36071	-0.348518	0.145973	-1.67723	-0.395164	-0.862899	-0.31168	-0.10938	2.23576	-0.472854	0.193195	-0.422173
RL|S1|C10859	-0.0100207	0.519632	-0.260073	0.629407	0.774922	0.424177	0.781404	0.163661	0.273651	-0.191247	0.196179	-0.447376	0.1812	0.441823	-0.0628015	-0.0354473	0.570366	0.0328586	-0.321711	-0.787214	0.290878	-0.152621	0.405094	-0.244676	0.291547	-0.280983	0.313743	-0.0098641	0.321015	-0.173391	-0.0909601	-0.520695	0.0961462	-0.0752879	0.343837	0.657722	0.315391	0.0628561	0.208178	-0.19446	-0.140828	0.44009	-0.74354	0.0353149	-0.549375	0.402878	-0.106063	0.110351	-0.172383
RL|S1|C1086	-0.235282	-0.397776	0.0560082	-0.0355604	0.05096	0.499734	-0.138576	-0.245382	-0.217912	-0.220756	-0.133579	0.185425	-0.197492	-0.0324494	-0.0864019	0.389889	-0.0968779	0.189224	-0.270977	-0.0425169	0.00726707	0.474587	0.214413	-0.00351128	-0.206312	-0.17439	0.213809	-0.134107	-0.0245149	0.326817	0.066949	-0.0861148	-0.245531	0.155193	0.126364	0.336695	0.132391	-0.274217	-0.107782	-0.0101954	0.614025	0.129507	0.0403119	-0.324761	0.156177	-0.0566824	-0.136591	-0.0138432	-0.4155
RL|S1|C10860	0.11948	0.0328336	0.00262535	0.0423986	0.00476557	-0.117592	-0.148329	-0.151663	-0.177912	-0.0496901	-0.0719482	-0.121739	-0.107908	0.0132284	-0.108123	0.143478	-0.128553	0.185338	-0.177302	0.0187409	0.212273	0.0908409	-0.131733	-0.118693	0.00727484	0.171369	-0.0907222	0.0434492	-0.102561	0.0945802	0.10919	0.0104828	0.184419	-0.040723	0.128263	0.0798398	0.0118776	-0.0993401	-0.0733253	0.200922	-0.0807343	-0.149265	-0.133135	-0.09287	0.0139363	-0.057947	0.0122119	0.0858298	-0.00809237
RL|S1|C10861	0.282877	-0.221082	0.0707236	-0.200461	-0.13502	0.103086	-0.253388	-0.00957378	0.00878637	0.0239729	-0.152262	0.241566	-0.0772612	0.0424869	0.0372596	0.0913326	-0.0993143	0.0316685	0.0842147	0.124393	0.118936	0.206894	-0.0696613	0.00210122	-0.0879931	0.151332	-0.0601108	0.144349	0.165415	-0.116457	-0.125581	-0.0364255	-0.289601	0.1049	0.0223782	0.0771126	0.209958	-0.12167	-0.201005	-0.077203	0.270692	-0.130182	-0.100418	-0.238683	0.0316067	0.149651	-0.00154033	0.0252616	-0.1023
RL|S1|C10866	0.179967	-0.191617	0.0833431	-0.158578	-0.137271	0.0134731	-0.172525	-0.0209636	0.080126	-0.0924167	-0.0794347	0.123377	0.114116	0.0463953	-0.05309	0.035128	-0.0260205	-0.203207	-0.107049	0.302272	0.0119091	0.0736967	-0.105744	0.00557759	0.00588394	-0.0461405	-0.0797696	-0.000480576	-0.0243115	-0.0695791	-0.0487743	0.0471297	-0.253065	-0.0630777	0.103789	0.0753192	-0.0138715	-0.043654	-0.0730646	-0.0397994	0.14417	-0.113367	-0.0040649	-0.0101678	-0.0509678	-0.0124978	0.0396668	-0.20593	-0.00913038
RL|S1|C10868	-0.289045	-0.425012	0.117949	-0.110265	0.0964506	0.338254	-0.165042	-0.266942	-0.121572	-0.0463056	-0.104833	0.0262124	-0.165529	-0.0617236	-0.155368	0.251902	-0.0549208	0.179686	-0.146895	-0.0151292	-0.071985	0.285756	0.172366	-0.034387	-0.15315	-0.0464864	0.226957	-0.0543602	-0.00277424	0.299043	0.0622533	0.0361378	-0.28423	0.0778474	0.0490554	0.203831	0.170337	-0.198945	-0.164989	0.1622	0.425475	0.0682494	0.0503247	-0.279615	0.0876699	-0.14648	-0.0458273	0.0788365	-0.183651
RL|S1|C10869	0.156224	-0.258408	0.0655479	-0.196827	-0.0775278	0.103858	-0.208542	-0.0903917	0.0636531	-0.0890825	-0.0402216	0.124221	0.0983598	0.066234	-0.0626185	0.0354609	0.0225977	0.00552716	-0.0424765	0.216373	0.0426279	0.157005	-0.0446391	-0.0241037	0.0311164	-0.0186059	-0.0362328	-0.0103122	0.101306	-0.0691195	-0.118852	0.0428449	-0.357847	0.00379898	0.0741476	0.169887	0.190078	-0.11685	-0.126122	-0.0355195	0.23124	-0.0188624	-0.0729915	-0.181543	-0.061566	0.0291541	0.0763435	-0.10025	-0.0993134
RL|S1|C1087	0.101822	0.00639648	0.0163468	-0.00608461	0.0178478	-0.10063	-0.135656	-0.12107	-0.142188	-0.00661887	-0.0542389	-0.117996	-0.0887955	0.0229552	-0.0672568	0.130652	-0.0822777	0.18925	-0.131115	0.00942546	0.187476	0.0520561	-0.124952	-0.117627	-0.00566591	0.160232	-0.108485	0.0468017	-0.0563135	0.05102	0.0805623	0.00934662	0.115079	-0.0177139	0.0772012	0.0976653	-0.000486561	-0.119481	-0.0530393	0.163474	-0.0894448	-0.162853	-0.124965	-0.135711	0.0176963	-0.0495745	0.0199337	0.11265	0.0137086
RL|S1|C10871	-0.137391	-0.119573	0.0116537	-0.0403464	-0.018157	0.247662	0.0740842	-0.0436415	-0.00361506	-0.00297949	-0.0634936	-0.087861	0.0382589	-0.0682463	-0.0189961	0.0324577	0.250056	-0.154902	-0.126143	-0.222611	-0.12135	0.190795	0.207077	0.0850441	-0.126189	-0.158704	0.192211	-0.0727853	0.100018	0.162419	0.0727359	-0.10393	-0.090714	-0.115197	-0.0377805	-0.00862045	0.203512	0.200771	-0.00132094	-0.243851	0.292963	0.101949	-0.0525419	-0.00286474	-0.223629	0.0595572	-0.0271717	0.0539761	-0.0125693
RL|S1|C10874	0.305724	-0.136323	0.2177	-0.183306	-0.423673	0.0802627	-0.364017	-0.217372	0.113579	-0.146933	-0.261366	0.130023	0.117998	0.289322	-0.161949	0.0558852	-0.104005	-0.211917	0.042857	0.11582	-0.0644799	0.019124	-0.233636	-0.116806	0.165	0.0822489	-0.00580845	0.0428233	0.150046	-0.0871774	-0.359159	-0.260757	-0.211321	0.251028	0.203721	0.125182	0.213035	0.116566	-0.11874	0.0357317	0.169045	-0.149702	-0.186742	0.0775988	-0.122688	0.183733	-0.0729226	-0.17135	-0.114822
RL|S1|C1088	0.16632	-0.157399	0.0782385	-0.147869	-0.115796	0.000482369	-0.137702	-0.0127336	0.0554925	-0.0794303	-0.0602932	0.104011	0.095348	0.0345745	-0.0448825	0.0410929	-0.012858	-0.1719	-0.0768172	0.266745	0.0242401	0.0756824	-0.0811023	0.0207513	-0.0105218	-0.0405355	-0.0823221	0.00654891	-0.0368732	-0.0681788	-0.0433858	0.0504497	-0.214812	-0.0566029	0.0820171	0.0658977	0.00228451	-0.0446668	-0.0586766	-0.0511088	0.126038	-0.105429	-0.00117229	-0.014946	-0.0426287	-0.0155473	0.0288522	-0.163557	0.00659666
RL|S1|C10882	0.119099	-0.185548	0.0667383	-0.114835	-0.105655	0.0903936	-0.149728	-0.0413738	0.0367696	-0.0693823	-0.0480988	0.0799199	0.091711	0.0372469	0.0367523	0.0305142	0.0440743	-0.0957	-0.0663997	0.206815	0.030662	0.0780982	-0.069551	-0.0561299	0.00636649	-0.0186268	-0.047385	-0.045106	-0.00446642	-0.0604156	-0.0753124	0.0291404	-0.218854	-0.0234927	0.0581574	0.0656542	0.068407	-0.0304721	-0.101297	-0.0631897	0.173766	-0.0736112	-0.0342686	-0.0896921	-0.0467918	0.0502812	0.0479481	-0.161833	-0.0421889
RL|S1|C10884	0.196195	-0.191326	0.0834356	-0.17054	-0.139969	0.00160853	-0.166855	-0.017118	0.0971512	-0.0957554	-0.0829783	0.132533	0.126197	0.05268	-0.0609491	0.0313187	-0.0275336	-0.211521	-0.103673	0.323305	0.0122661	0.0769052	-0.1001	0.021819	0.00539491	-0.049982	-0.0766591	-0.00228517	-0.0283723	-0.0730092	-0.0538955	0.0677856	-0.269058	-0.0772199	0.103995	0.0770721	-0.0151437	-0.0489806	-0.077983	-0.0461582	0.154714	-0.0962035	-0.00477023	0.00406768	-0.0633242	-0.0211897	0.0409024	-0.220909	0.00754182
RL|S1|C10885	0.00356882	-0.20315	0.0226354	0.112048	0.183142	-0.220669	-0.089941	0.283142	0.163652	0.0671147	-0.26622	-0.138356	0.0959177	-0.0357618	0.398206	-0.0363451	-0.067205	0.1936	-0.277746	-0.0367783	-0.241107	-0.151737	-0.265318	-0.319441	0.0982177	0.220885	-0.0708773	-0.218819	-0.058567	0.128129	0.135948	0.336403	-0.054062	-0.175353	0.0551029	-0.0282605	-0.468051	-0.116372	-0.212492	-0.0188658	-0.0549942	0.0616742	-0.1249	-0.209973	0.0134708	0.280127	-0.00273682	0.0774523	-0.0642805
RL|S1|C10888	-0.363374	-0.054763	-0.00726596	0.465829	0.660243	0.13755	0.284228	-0.180597	0.195745	0.152811	-0.145398	-0.0138044	-0.161607	0.165514	-0.289479	0.146295	0.00554641	0.847776	0.300455	-0.601193	0.251744	0.155474	0.49353	0.120987	0.0124461	0.357674	0.570702	0.27156	0.4176	0.0130172	0.256187	-0.156839	-0.422108	0.314317	0.188223	0.762206	0.446172	-0.368876	-0.0646398	0.383952	0.0932311	0.174087	-0.302034	-0.554245	0.094621	0.339437	-0.416969	0.592806	-0.41156
RL|S1|C10889	0.141359	0.0460448	-0.0131463	0.0979657	-0.0557623	-0.169831	-0.0849527	-0.159359	0.0266579	-0.0804015	0.0169654	-0.240509	0.0946049	0.0246328	-0.171776	0.0485368	-0.0287753	0.202148	-0.106612	0.0289242	0.126533	-0.041286	-0.0886855	-0.160036	0.171477	0.211554	-0.0808999	-0.061618	-0.080445	-0.0347395	-0.0854502	-0.0171022	0.0874207	-0.0392448	0.120739	0.123405	0.103642	-0.00236496	-0.0239283	0.243437	-0.160413	-0.1056	-0.155711	-0.0914788	-0.0485003	0.00926386	0.0522895	-0.0370443	0.00889223
RL|S1|C1089	-0.216864	-0.408677	-0.170709	0.1468	0.305412	0.555657	0.0766065	-0.0684587	-0.0148904	0.197987	-0.0259776	0.0424234	-0.0527229	0.023656	0.237066	-0.150045	0.165562	0.288988	0.000436353	-0.329762	-0.0145012	0.310932	0.249179	-0.145674	-0.196932	-0.0590457	0.255325	-0.206711	0.35504	0.273279	0.00667451	0.106385	-0.336082	-0.027111	-0.0643364	0.181394	0.447226	-0.0163974	-0.304845	-0.111476	0.59047	0.480066	-0.262046	-0.334446	-0.351488	0.275012	0.0383482	0.0946405	-0.239
RL|S1|C10893	0.0354893	0.0387964	0.0581286	-0.148759	0.106151	0.151432	-0.00567939	0.0371244	-0.189423	0.0726391	0.097067	0.0587921	-0.0457976	0.0652675	0.240005	0.189965	0.173588	0.0350523	0.0155743	-0.0115839	0.0879962	0.132152	-0.0221172	0.0660907	-0.128662	-0.115697	-0.168371	0.0250885	0.12106	-0.139608	-0.0186694	-0.0832842	-0.0442688	0.152981	-0.177099	0.0741266	0.0666473	-0.183686	-0.0461282	-0.301129	0.0683271	-0.0860551	-0.015481	-0.299073	0.0321766	0.0922682	-0.047087	0.203509	-0.0310984
RL|S1|C10894	0.173348	-0.0975876	0.0708137	-0.0605245	-0.18078	0.0112851	-0.0979809	-0.0781081	0.0322676	-0.162391	-0.0758102	0.0498437	0.129531	0.0263111	-0.101336	0.0669706	0.0569734	-0.107584	-0.114883	0.167109	-0.0111391	0.1011	-0.0962223	0.00452588	0.0114919	-0.0131752	-0.0294095	-0.0772023	-0.0667845	-0.0522708	-0.0605522	0.0282275	-0.132505	0.00573657	0.121655	0.0785987	0.0720148	0.0375365	-0.0713842	-0.0587518	0.136963	-0.0814465	-0.00112208	-0.0459523	-0.0382214	0.056763	0.0345981	-0.15299	-0.098753
RL|S1|C10897	-0.549667	0.759014	-0.183987	1.43925	1.44439	0.35493	0.689905	0.0671582	0.637192	0.146708	0.493763	-0.916237	0.136962	0.626548	0.196913	-0.537409	0.799735	0.153969	-0.643935	-1.17428	0.482431	-0.699536	0.242412	-0.639827	0.683027	-0.106401	0.28581	0.453113	0.88518	-0.275048	0.482865	-0.565946	0.431741	-0.526536	0.362964	0.447065	0.0758044	0.112659	0.293646	-0.00627789	-1.00034	0.152459	-1.17442	-0.288736	-0.831023	0.500677	0.0933132	0.587333	-0.397454
RL|S1|C109	-0.0889752	-0.0710351	-0.0244192	-0.034705	0.237585	-0.0730935	0.0504621	0.135771	-0.0083423	0.222353	0.0120168	-0.0788969	-0.131663	-0.0667699	0.271723	-0.0951264	0.102143	0.170007	0.176883	-0.0279914	0.162635	-0.0614743	0.0280916	-0.0328981	-0.127606	0.09643	0.0111417	0.0654931	-0.0409939	0.0196295	0.211094	0.170915	-0.101271	-0.226898	-0.164904	-0.0348746	0.000383295	-0.0200628	-0.0532255	-0.010291	-0.0191287	-0.0222825	-0.0818915	-0.0636327	-0.0548484	0.0475248	0.0286403	0.133355	0.262
RL|S1|C10901	-0.0131822	0.00462212	0.0526163	-0.0559892	0.124282	0.0194222	0.126048	-0.0505842	-0.151403	0.0339651	-0.0703502	-0.139945	-0.204472	-0.0532345	-0.117799	0.202127	-0.0714131	-0.129914	-0.0677483	-0.0104005	0.058729	0.00533427	0.142397	0.0836368	0.0462223	-0.0504426	0.0611087	-0.00652309	0.00501493	0.0421441	0.111521	-0.137318	0.0673079	-0.0254642	0.101568	0.0147441	-0.0511182	-0.014821	0.0241897	0.00594411	-0.165998	-0.189399	0.0379912	0.0821009	-0.0488687	-0.170816	-0.014836	0.0462344	0.260988
RL|S1|C10902	-0.0213883	0.00175011	0.0577822	-0.0746072	0.113441	0.0514275	0.124233	-0.0891086	-0.204894	0.0218103	-0.123777	-0.158382	-0.277293	-0.0598736	-0.183822	0.264761	-0.111558	-0.174243	-0.120442	-0.0373798	0.0571465	0.0418855	0.182816	0.106599	0.0555833	-0.0836325	0.0981235	-0.000357927	0.023024	0.0792295	0.137472	-0.174004	0.109417	-0.000962184	0.153619	0.00993637	-0.0547781	-0.0183518	0.0216742	0.00478722	-0.183499	-0.228639	0.0591483	0.108633	-0.0723441	-0.241451	-0.0121784	0.0659951	0.294296
RL|S1|C10904	0.487085	-0.104902	0.100027	-0.085814	-0.201926	-0.212376	-0.24843	-0.085755	0.22405	0.142512	-0.47006	0.550237	0.0463798	0.21228	-0.284662	0.0994444	-0.294579	-0.55344	0.209605	0.409002	0.353704	0.18167	0.0869226	0.182869	-0.133478	0.299362	0.222014	0.573353	0.141059	-0.176609	0.0680598	0.0866962	-0.287108	-0.0209724	0.328801	-0.321931	0.287042	0.203506	-0.555705	-0.175205	0.141698	-0.161163	-0.379686	0.0993832	-0.304211	0.284344	-0.0834875	-0.159345	0.0295556
RL|S1|C10907	0.166881	0.056859	-0.00284359	0.137227	-0.163212	0.0334559	-0.0229119	-0.212851	-0.0326159	-0.189827	0.0639256	-0.157034	0.295324	0.0949187	-0.149849	-0.0389275	0.223914	0.105198	-0.0477555	-0.0294913	-0.0264086	0.0967296	-0.130314	-0.0830316	0.111474	0.0987213	0.00135454	-0.21275	-0.00276246	-0.0383062	-0.212983	-0.0475676	0.0376156	0.156931	0.106724	0.0633149	0.323182	0.0950363	-0.163493	0.0457475	0.0759982	0.060066	-0.134488	-0.127776	-0.153973	0.150482	0.0637873	-0.0739654	-0.146018
RL|S1|C1091	0.198428	-0.170372	0.0781524	-0.154744	-0.130394	-0.0152998	-0.168252	-0.0131996	0.0826884	-0.0754593	-0.0735637	0.154138	0.151516	0.0517998	-0.0580781	-0.00539052	-0.00352306	-0.232611	-0.0949515	0.328928	-0.00731916	0.0739838	-0.106545	0.0268501	-0.0186778	-0.0354057	-0.0900253	0.0215406	-0.0188554	-0.0795733	-0.0429484	0.0965748	-0.25132	-0.0671213	0.114097	0.0376205	-0.00126126	-0.0340698	-0.124634	-0.0512203	0.13501	-0.0981863	0.0069361	-0.0297319	-0.0838764	0.00538611	0.0349878	-0.181428	-0.0162842
RL|S1|C10912	-0.34344	-0.219069	0.0248638	0.0991947	0.239922	0.225467	0.0298967	-0.167657	0.0342274	0.0273647	0.0238433	-0.0267145	-0.106587	-0.029061	-0.182083	0.125329	0.271148	0.18877	-0.12553	-0.260902	-0.00216774	0.22244	0.115529	0.0912892	-0.0994517	-0.0875976	0.231058	0.247009	0.170354	0.0658313	0.162718	-0.0334145	-0.295358	0.0928211	0.0848909	0.368502	0.267619	-0.174446	-0.120623	0.171147	0.200555	-0.0921478	-0.0227023	-0.400224	0.0599995	0.0505736	0.0148081	0.377929	-0.338584
RL|S1|C10916	-0.178489	-0.347437	0.118125	0.0679684	0.0894108	0.281825	-0.0640722	-0.244352	-0.11675	-0.0690899	-0.0926362	0.0548508	-0.186852	-0.0680209	-0.224735	0.226678	-0.195089	0.0865502	-0.110171	-0.0194242	-0.0769263	0.26779	0.0877607	0.0179842	-0.0667114	-0.034787	0.177905	-0.0565734	0.0134593	0.253662	0.0243018	-0.017113	-0.196308	0.233359	0.170214	0.333629	0.173719	-0.233713	-0.128545	0.27777	0.335723	-0.000307933	0.0461428	-0.201424	0.099467	-0.116977	-0.0642843	0.0226042	-0.292981
RL|S1|C10918	-0.251241	-0.406118	0.134441	0.00295786	0.0801912	0.21976	-0.190329	-0.358013	-0.115352	-0.172117	-0.114491	0.0104825	-0.092638	-0.0484428	-0.313736	0.244507	-0.155828	0.198383	-0.174232	0.0762243	-0.114613	0.253035	0.141938	-0.0644597	-0.0979957	0.0260811	0.25491	-0.0859275	-0.120286	0.327308	0.0508694	0.139493	-0.223194	0.0902726	0.21813	0.15727	0.154501	-0.19419	-0.21092	0.334653	0.360272	0.118856	0.080185	-0.204008	0.104555	-0.214971	-0.0611071	0.00395999	-0.222824
RL|S1|C10919	-0.0747352	-0.0684961	-0.00213767	-0.0207642	0.171453	-0.0293002	0.0551673	0.0981885	-0.0133535	0.160005	0.00155651	-0.0712911	-0.101605	-0.0559544	0.199061	-0.0492616	0.0761299	0.0952264	0.120805	-0.0250247	0.118813	-0.0347196	0.0393722	-0.0203314	-0.089849	0.0665478	0.0110482	0.033849	-0.0291603	0.0177973	0.15171	0.0963141	-0.0792039	-0.165429	-0.113104	-0.0180286	0.0123057	-0.00140945	-0.0316424	-0.0168245	0.00227641	-0.032776	-0.060621	-0.0495327	-0.0461473	0.0395239	0.0155527	0.0915152	0.203533
RL|S1|C10922	-0.424719	-0.158992	-0.151335	0.410935	0.717081	0.152624	0.206008	0.0101242	0.0451744	0.0742737	0.163963	0.0623191	-0.218226	0.10763	0.0543012	0.00855014	0.19322	0.491241	-0.0714839	-0.374764	0.181403	0.224451	0.12646	0.0991146	-0.181174	-0.195829	0.0971073	0.253482	0.235956	0.121898	0.386433	0.100221	-0.0815999	-0.0820103	0.142015	0.567506	0.124948	-0.399107	-0.055411	0.0770011	0.0190646	0.0644037	-0.146333	-0.491284	0.0995216	0.128354	-0.188145	0.496051	-0.346283
RL|S1|C10930	0.779357	-0.103001	0.401124	-0.563383	-0.499816	-0.342917	-0.584995	-0.265882	0.211597	-0.000323139	-0.755348	0.759298	-0.295392	0.347151	-0.43347	0.597389	-0.671209	0.120741	0.47714	0.252715	0.448512	0.198643	-0.195689	0.0549989	-0.322079	0.738838	0.281223	0.748575	0.0903434	-0.231085	0.0118095	-0.226449	-0.516424	0.277944	0.162044	0.0563658	0.303977	-0.0895937	-0.425054	0.0583692	0.305456	-0.436275	-0.251124	-0.0822013	0.194218	0.299352	-0.311755	0.236646	0.0378838
RL|S1|C10931	-0.188836	0.682994	-0.250893	1.24229	1.1876	0.109942	1.3258	0.553256	0.411894	0.370868	0.188966	-0.581982	-0.18857	0.146137	0.468709	-0.336599	0.280067	0.322832	0.0931487	-1.1504	0.202925	-0.383487	0.246977	-0.00804079	0.474274	-0.176808	0.119144	-0.119878	0.54242	-0.128126	0.293333	-0.235041	0.400452	0.0461602	0.0377756	0.887545	0.0255498	-0.202799	0.429831	-0.134642	-0.564934	0.113017	-0.565624	0.0156666	-0.426669	0.557739	-0.255916	0.43977	-0.352576
RL|S1|C10935	0.190422	-0.18896	0.0936189	-0.182726	-0.138615	0.0128333	-0.178079	-0.0317359	0.0880067	-0.117556	-0.0805751	0.136729	0.138136	0.0678978	-0.0872366	0.0449858	-0.0140269	-0.207064	-0.113486	0.322986	0.0113344	0.089642	-0.102845	0.0300248	0.00404707	-0.0593454	-0.0744429	0.00912888	-0.0262441	-0.0742759	-0.0567649	0.053004	-0.272087	-0.0560167	0.113679	0.0905852	-0.0128099	-0.0667254	-0.0812982	-0.0399775	0.157493	-0.102951	0.00127167	-0.00796381	-0.0547189	-0.0325475	0.0314064	-0.207678	-0.0023949
RL|S1|C10937	0.173964	-0.153679	0.0764033	-0.157187	-0.12022	-0.0100097	-0.132055	-0.0186658	0.0668833	-0.0798854	-0.0615972	0.0938379	0.111609	0.0387912	-0.0542126	0.0421424	-0.00429776	-0.17464	-0.0771017	0.278126	0.0196034	0.0649593	-0.0933931	0.0217193	0.001669	-0.0331201	-0.0769275	-0.00464653	-0.0424216	-0.0673838	-0.0491673	0.0464022	-0.221109	-0.0609392	0.0831799	0.0682287	-0.00806025	-0.030943	-0.0710999	-0.0419631	0.120942	-0.106405	-0.000557982	-0.00447789	-0.0430623	-0.0115472	0.0301367	-0.178983	0.0185048
RL|S1|C10938	-0.119574	-0.0966502	-0.033594	-0.0144361	0.237438	-0.0400857	0.0232743	0.117064	-0.0220636	0.217018	-0.0111355	-0.0952277	-0.158231	-0.0731707	0.284436	-0.104164	0.11263	0.171993	0.134551	-0.0593215	0.167261	-0.0326946	0.0435182	-0.0587185	-0.130116	0.0813056	0.0384691	0.0763892	-0.0250424	0.0693093	0.234994	0.180691	-0.0783577	-0.246821	-0.156105	-0.0496219	0.0277664	-0.00431364	-0.0722075	-0.0231241	0.00540997	-0.00938138	-0.114231	-0.0622883	-0.0876982	0.0480475	0.0490605	0.143743	0.237962
RL|S1|C10944	0.0180781	0.0209728	0.0737454	-0.171245	0.0978537	0.184125	-0.0131437	0.0295973	-0.200765	0.085832	0.103977	0.0573208	-0.053291	0.0652361	0.26425	0.20409	0.19342	0.0548175	0.0302696	-0.0293623	0.0639201	0.147117	-0.0148292	0.0685628	-0.147627	-0.133449	-0.167779	0.0131585	0.147481	-0.136475	-0.0346297	-0.0780268	-0.062368	0.183665	-0.213029	0.0827376	0.0852573	-0.196954	-0.0518713	-0.333698	0.0993059	-0.0737155	-0.0015492	-0.341641	0.0325362	0.0933756	-0.0502096	0.227742	-0.0486926
RL|S1|C10948	0.168575	-0.0953035	0.0309579	-0.0346051	-0.338842	0.064441	-0.0383263	-0.177892	0.112798	-0.27802	-0.078403	-0.0187936	0.18654	0.0237288	0.0357045	0.0279357	0.22453	0.0106038	0.0392904	0.138419	0.0591503	-0.0566451	-0.0973391	-0.198422	0.168236	0.0382223	0.0979463	-0.182308	-0.128911	-0.0725685	-0.13316	0.114165	-0.228536	0.0485056	0.191406	0.0591237	0.184783	0.168214	-0.106753	-0.0112578	0.0794235	-0.075794	-0.0717616	-0.0852853	-0.0303022	0.168502	0.0944209	-0.349982	-0.108328
RL|S1|C10949	0.0477938	0.0532261	-0.00959375	-0.135461	0.114895	0.209519	0.0678949	0.0362157	-0.157344	0.0749343	0.120449	0.0811578	0.0550178	0.0921518	0.255018	0.0837138	0.296968	0.0609398	0.0233768	-0.0374848	0.0907208	0.132885	0.0232362	0.0265625	-0.166812	-0.0810091	-0.127095	-0.0367967	0.137502	-0.120547	-0.0424342	-0.0237122	-0.117012	0.121064	-0.180757	0.0334872	0.115301	-0.117397	-0.0989196	-0.363976	0.139244	0.0268079	-0.0542195	-0.287784	-0.0582418	0.204617	-0.0325939	0.141765	-0.0666672
RL|S1|C10952	0.118911	-0.195056	0.0897271	-0.0598042	-0.208249	0.0865816	-0.221262	-0.165943	-0.0408905	-0.189046	-0.114381	0.0759948	0.0437548	0.013388	-0.131432	0.120846	-0.0479751	-0.0796519	-0.170315	0.180324	0.0180629	0.206169	-0.0842361	-0.0331655	-0.000626802	-0.0229155	0.012842	-0.0380053	-0.059789	0.069644	-0.0473118	0.00842723	-0.107729	0.0191607	0.164871	0.0978242	0.129578	-0.0120031	-0.0969678	0.0251391	0.253475	-0.0722876	-0.0258442	-0.0735438	-0.0141123	-0.00451513	0.0309062	-0.141382	-0.181161
RL|S1|C10954	-0.24309	0.333854	-0.138416	0.78833	0.878251	0.276458	0.862852	0.179069	0.248706	-0.0415062	0.0299467	-0.318211	-0.0874634	0.168648	0.148504	-0.292537	0.30973	-0.242193	0.18785	-0.827801	0.140123	-0.292458	0.485003	-0.0337851	0.224962	-0.504161	0.278938	0.0058585	0.427941	-0.0337892	0.162688	0.0220763	0.220922	0.126737	0.619774	0.527944	0.169217	0.111653	0.440822	-0.237818	-0.647088	0.072308	-0.349451	0.24123	-0.419497	0.138419	-0.276349	0.221275	-0.115396
RL|S1|C10955	0.0312002	0.0103295	0.0626951	-0.146008	0.0875466	0.149843	-0.0186834	0.0141471	-0.174154	0.0576762	0.0771595	0.0523169	-0.0377477	0.0597878	0.200115	0.180407	0.161782	0.0429831	0.00126672	-0.00470606	0.0762586	0.136962	-0.0196074	0.0574593	-0.128879	-0.100977	-0.144507	0.0188335	0.10971	-0.106453	-0.0199426	-0.068601	-0.0546796	0.142115	-0.151587	0.0846586	0.0748822	-0.17273	-0.0583549	-0.25861	0.0854596	-0.0789942	-0.0155164	-0.283737	0.0247554	0.077556	-0.0422862	0.181354	-0.0386537
RL|S1|C10956	-0.107979	-0.0349261	0.052891	0.0984996	0.157597	0.116041	0.135584	-0.131786	-0.267412	0.0178014	-0.114165	-0.215869	-0.339594	-0.0779512	-0.112575	0.226495	-0.166081	-0.0734231	-0.0931368	-0.0997856	0.0220185	0.0622777	0.245488	0.0165631	0.0681825	-0.0586538	0.161574	-0.0727025	0.014109	0.173209	0.128977	-0.128628	0.190889	0.0232205	0.15755	-0.0830766	0.0537303	0.0367127	-0.0283043	0.0409068	-0.0971371	-0.0951827	0.0259749	0.0918766	-0.0945205	-0.191079	-0.00101483	0.0743113	0.19776
RL|S1|C10958	-0.176176	0.275343	-0.0560189	0.119136	0.54578	0.314012	0.381948	0.127541	-0.21446	0.22322	0.298252	-0.121416	-0.20915	0.153029	0.405058	0.0783906	0.373326	0.23886	0.155835	-0.460797	0.225027	0.0460354	0.2811	-0.00934751	-0.0635433	-0.207368	-0.0760232	0.178667	0.45466	-0.177057	0.109468	-0.0409543	0.0124769	0.193939	-0.251367	0.181832	0.309136	-0.31396	0.117306	-0.501855	-0.132187	-0.0106809	-0.234833	-0.392118	-0.145568	0.146763	-0.03527	0.566279	-0.164412
RL|S1|C1096	0.0173022	0.0315667	0.0570208	-0.121383	0.10327	0.154605	0.00836521	0.0178933	-0.188496	0.0506802	0.105679	0.0515735	-0.0242345	0.0531493	0.211374	0.183635	0.17174	0.0323867	0.00807169	-0.0131034	0.0645845	0.136781	-0.0110484	0.0730841	-0.12963	-0.118708	-0.150276	0.00241462	0.101593	-0.118793	-0.0250048	-0.0825171	-0.0363843	0.158885	-0.157662	0.0757365	0.0768544	-0.172171	-0.0467417	-0.274497	0.0787224	-0.0608324	-0.00560337	-0.286291	0.0352685	0.0828205	-0.0526718	0.184217	-0.0457209
RL|S1|C10961	0.0626549	0.0314231	-0.0190028	-0.0600398	0.176735	-0.118023	0.0621512	-0.0519226	0.046391	0.0110079	0.104263	0.0264564	0.237899	0.0572571	-0.0997885	-0.138317	0.299639	0.0292929	0.0658456	0.0613537	-6.72545e-05	0.0729534	0.00464594	0.14529	-0.171656	-0.000996843	0.011669	0.0641532	-0.00339124	-0.0134672	0.0638707	0.370177	-0.211866	-0.0726725	0.0389436	-0.00226085	0.174969	-0.0645137	-0.203831	-0.0527576	0.0318005	0.118363	-0.0309254	-0.095484	-0.200521	-0.00456271	-0.0251521	0.143473	0.0211039
RL|S1|C10964	0.130151	0.0978678	0.0507446	-0.076762	0.0848312	-0.197639	0.159528	0.081142	0.094094	0.0157964	0.156678	-0.0400035	0.232897	-0.0026915	-0.0342402	0.0647357	0.0218545	0.0501879	0.19951	0.170424	-0.037462	-0.17081	-0.0954779	0.0698787	0.0367389	0.16297	-0.15314	-0.137875	-0.141468	-0.249751	-0.160003	-0.0173185	-0.164959	0.0502866	-0.0514453	0.0955079	-0.111211	-0.0881814	0.0296612	0.118771	-0.131512	-0.0497684	0.109745	-0.0627212	0.157813	0.0534126	-0.0954719	-0.066074	0.182847
RL|S1|C10965	0.172888	-0.162491	0.0689039	-0.12258	-0.0961879	0.032098	-0.119806	0.0025689	0.0713753	-0.0410915	-0.0869969	0.142126	0.0962992	0.0364626	-0.035761	0.00495367	-0.00559958	-0.224255	-0.0626028	0.259377	0.0258676	0.0993908	-0.0744097	0.0492452	-0.0254097	-0.0394999	-0.058717	0.0394421	0.00401477	-0.0669053	-0.0311754	0.0634247	-0.238162	-0.0629372	0.0808276	0.0250583	0.0215472	-0.00772736	-0.107665	-0.0854523	0.163918	-0.0697485	-0.0205559	-0.00546616	-0.0678657	0.0246884	0.0275852	-0.160966	0.00126656
RL|S1|C10966	-0.253969	0.215397	0.121053	0.744926	0.616398	0.205779	0.488144	-0.0514375	0.216681	-0.0782694	0.0764136	-0.296191	-0.236825	0.128889	-0.1524	-0.311971	0.0975783	-0.187002	0.0755162	-0.436312	0.412455	-0.348866	0.237995	-0.0956746	0.547299	-0.236626	0.210902	0.493983	0.357382	-0.309817	0.152807	-0.394096	0.14362	-0.0106857	0.553151	0.459621	0.301764	-0.0343871	0.414937	0.147426	-0.770714	-0.436677	-0.399847	0.128938	-0.239511	-0.0487032	0.195688	0.171878	-0.124147
RL|S1|C10971	0.393989	0.287218	-0.102713	0.0785382	-0.500841	-0.38681	0.266507	-0.195186	0.572027	-0.682155	-0.192208	-0.274224	0.593796	-0.0584367	-0.026748	0.531685	0.74373	0.587851	-0.0862142	-0.346231	0.139667	-0.704938	0.113827	-0.352915	0.463658	0.229043	0.0442427	-0.764278	-0.373509	-0.708808	-0.278901	0.24912	-0.31469	0.0704765	0.499719	0.293603	-0.278813	0.619127	0.435917	-0.486568	-0.609962	0.0571928	0.0349303	-0.663615	0.403612	0.709863	-0.349845	-0.434822	-0.31413
RL|S1|C10981	0.0372265	0.0334636	0.0570989	-0.133987	0.0990664	0.149767	-0.00625068	0.0265723	-0.178207	0.0627797	0.0922539	0.0493893	-0.0342418	0.0597101	0.228878	0.175076	0.176621	0.0396288	0.00650073	-0.0145793	0.0895718	0.134597	-0.0213162	0.0580688	-0.12555	-0.112416	-0.154153	0.0147866	0.113883	-0.121084	-0.0129882	-0.0708958	-0.0422588	0.129883	-0.171189	0.0669674	0.0764437	-0.16059	-0.0463439	-0.291622	0.078881	-0.0655525	-0.027366	-0.281403	0.0166487	0.0896535	-0.0406648	0.18748	-0.0320371
RL|S1|C10982	-0.390889	-0.12896	-0.0384083	0.25928	0.392706	0.350935	0.359068	-0.150448	-0.195564	0.00460099	0.0582532	-0.344975	-0.145089	0.00983245	-0.0680098	0.0872175	-0.183991	0.372374	0.218456	-0.293666	-0.164197	0.0223061	0.490507	-0.11079	0.0784867	-0.0139835	0.257208	-0.362719	0.103004	0.262981	-0.108309	0.0450255	-0.00658087	0.217683	0.0381218	0.0965358	0.223087	-0.18013	0.0646128	0.125534	0.120626	0.364672	0.00560211	-0.0640756	-0.0635923	-0.147482	-0.195157	0.141495	-0.00273059
RL|S1|C10983	-0.186747	-0.0886147	0.0479584	0.383793	0.390504	0.112742	0.437652	-0.106626	0.189805	-0.15244	-0.0896714	0.0763878	-0.210147	0.0727419	-0.272304	-0.0331205	0.171075	-0.149459	0.24529	-0.247047	0.460558	-0.0657628	0.250629	0.113267	0.188291	-0.205756	0.228758	0.397498	0.157669	-0.138959	0.244946	-0.0562401	-0.156585	0.195961	0.63283	0.655524	0.349433	-0.0856824	0.206754	0.243614	-0.360413	-0.465348	-0.0855579	0.00643119	0.0297407	-0.0941516	0.0726207	0.118373	-0.278712
RL|S1|C10984	-0.269248	-0.513041	0.160065	-0.0887606	0.0543696	0.341262	-0.194558	-0.266625	-0.0791533	-0.0692203	-0.165118	0.11855	-0.21214	-0.0794042	-0.221903	0.266915	-0.169628	0.114204	-0.135163	0.0637153	-0.0863264	0.29097	0.159952	-0.0159314	-0.137928	-0.0337129	0.218889	-0.0149927	-0.00828329	0.296134	0.0752135	0.044179	-0.372749	0.129071	0.133117	0.293319	0.13392	-0.257618	-0.147125	0.259328	0.446058	-0.00400393	0.0945338	-0.269911	0.148487	-0.194444	-0.0455784	0.0278894	-0.240535
RL|S1|C10988	-0.0570573	-0.136276	-0.0182277	0.0208329	0.259571	-0.0501027	0.0584535	0.157592	0.0290139	0.276373	-0.0184243	-0.0733027	-0.14143	-0.062443	0.370248	-0.136211	0.00998874	0.261099	0.266805	-0.0540379	0.178401	-0.0959191	0.0211955	-0.114325	-0.0785603	0.171168	0.0126156	0.000691905	0.0268779	0.0113326	0.186066	0.190845	-0.12083	-0.191308	-0.164649	0.0139121	0.0135925	-0.0663749	-0.0618448	0.0384204	0.00889174	0.0314546	-0.102031	-0.0912021	-0.0604563	0.0957858	0.0290737	0.123905	0.263643
RL|S1|C10989	-0.0301943	-0.0622889	0.017875	-0.0511964	0.14178	-0.0333236	0.0599608	0.0619033	-0.0232865	0.108167	0.00452156	-0.0570668	-0.078221	-0.050754	0.101717	0.0323742	0.00420338	0.0543028	0.0952562	0.0328688	0.0729041	-0.0372143	0.0288915	0.00808488	-0.052575	0.0623399	-0.00883302	-0.00935435	-0.0450508	-0.0120051	0.0860851	0.0266613	-0.0869854	-0.0932641	-0.0614404	0.0213541	-0.0263708	-0.040064	-0.0259053	0.0271927	-0.0254359	-0.0610418	-0.00351961	-0.0429081	0.00561047	-0.000946481	-0.00970474	0.0430322	0.206281
RL|S1|C1099	0.0329632	0.0300422	0.0592624	-0.146239	0.117312	0.167096	-0.00548962	0.0420808	-0.192077	0.0847808	0.106011	0.0758896	-0.0368806	0.0636023	0.25968	0.175194	0.186096	0.0503556	0.0201418	-0.0135686	0.0878215	0.138795	-0.020489	0.0615979	-0.147025	-0.114209	-0.169942	0.0345202	0.134695	-0.149578	-0.0224565	-0.0785838	-0.0589196	0.154211	-0.192454	0.0590011	0.0804181	-0.185865	-0.0622828	-0.321427	0.0878028	-0.0637356	-0.0298561	-0.320805	0.024029	0.111845	-0.0397927	0.213727	-0.0492791
RL|S1|C10990	0.0533249	0.0111041	-0.0345378	0.235507	0.0633807	0.0310226	0.118368	-0.0839706	-0.0629755	-0.0890782	-0.0137759	-0.0455382	-0.0574105	-0.00359218	-0.0271679	0.103736	-0.0615381	0.173244	-0.0969063	-0.183224	0.0593167	0.132738	-0.0950777	-0.0713333	-0.0382544	0.0641132	-0.00547161	-0.123359	-0.0618022	0.16636	0.0429511	-0.0546531	0.205874	0.0754554	0.151874	0.214624	0.120167	-0.0103194	-0.0184756	0.111322	0.138101	0.0171607	-0.132216	-0.143843	0.0454716	0.146441	-0.0939819	0.0753962	-0.306603
RL|S1|C10991	0.132033	-0.199589	-0.00990089	-0.203229	-0.0751359	0.0540396	-0.0740912	0.126718	0.109902	0.0461602	-0.0651399	0.141776	0.175203	0.0117701	0.134242	-0.112215	0.0220597	-0.327394	-0.0294873	0.331567	-0.071739	0.0500882	-0.260381	0.0173238	-0.0296831	-0.079036	-0.114398	-0.0304131	0.0374295	0.00310467	-0.0194146	0.222131	-0.325554	-0.159732	0.0201393	-0.0700458	-0.0976621	0.0700182	-0.169338	-0.150514	0.220222	-0.0343679	-0.0140661	0.0926822	-0.0760499	0.0891149	0.119738	-0.259662	0.027976
RL|S1|C10994	-0.132958	-0.121679	0.0162325	-0.0471493	-0.0206746	0.252484	0.0776486	-0.0443037	0.00413661	-0.00401614	-0.0707745	-0.0796919	0.03885	-0.0625736	-0.0448535	0.0387954	0.251601	-0.189098	-0.144932	-0.22163	-0.129482	0.195	0.205954	0.105298	-0.129607	-0.178279	0.193582	-0.0579904	0.113135	0.160076	0.0777867	-0.119818	-0.0987121	-0.107722	-0.0246113	0.0138628	0.196359	0.201014	0.0040032	-0.251153	0.283564	0.0834021	-0.0511623	0.00836516	-0.232436	0.0509134	-0.0297904	0.0514766	-0.0169531
RL|S1|C10995	0.189214	-0.154036	0.0873521	-0.16031	-0.122839	-0.0102089	-0.145146	-0.0158528	0.0708204	-0.0901231	-0.072919	0.115462	0.120161	0.0477687	-0.0607566	0.0436948	-0.00323725	-0.193448	-0.0875478	0.287526	0.0218477	0.070751	-0.0986673	0.0316361	-0.011848	-0.0472371	-0.0820521	0.0123741	-0.0365065	-0.0808496	-0.0323968	0.0618733	-0.229958	-0.0617204	0.0949981	0.0719167	-0.014507	-0.0420373	-0.0644116	-0.0600933	0.120901	-0.108926	0.00331944	-0.010553	-0.04888	-0.0178193	0.0257842	-0.172894	0.0102046
RL|S1|C10999	-0.0200844	0.00359888	0.0464844	-0.0382249	0.117468	0.0382396	0.113641	-0.0753535	-0.206073	0.0173843	-0.0915739	-0.136818	-0.246684	-0.0560212	-0.127888	0.234217	-0.114082	-0.139472	-0.105981	-0.015395	0.0557296	0.0515884	0.158391	0.0793721	0.0460129	-0.0641448	0.0760901	-0.00983848	0.00246495	0.0827285	0.126266	-0.131874	0.118417	-0.00829035	0.134612	-0.0186292	-0.0404647	-0.0195066	-0.0049025	0.00370054	-0.150679	-0.178584	0.0521297	0.0884257	-0.0526781	-0.19169	-0.0221386	0.0549769	0.247532
RL|S1|C11	-0.253269	0.302873	-0.0948309	0.543823	0.636355	0.173671	0.595913	0.0565604	-0.385816	0.296533	0.282021	-0.487858	-0.377454	0.0159302	0.386909	-0.0906562	-0.0858798	0.266333	0.323532	-0.514189	0.0233172	-0.174829	0.367154	-0.176341	0.234332	-0.0914671	-0.0015946	-0.122775	0.460728	0.0819861	-0.0459953	0.141381	0.434207	0.205626	-0.10765	-0.246689	0.354029	-0.167715	0.13465	-0.218416	-0.317636	0.244198	-0.191671	-0.0339552	-0.314284	0.0715338	-0.0254399	0.491792	-0.0680265
RL|S1|C11005	0.0335611	0.075137	-0.010226	0.0851258	0.13305	0.052267	0.0345984	-0.00475441	-0.328817	-0.0596358	0.0244495	0.0824022	-0.216854	-0.000937386	0.168976	0.159124	-0.0990634	-0.0279647	-0.0334351	0.103605	0.213032	0.165558	0.0535803	0.050576	-0.0746376	-0.0869764	-0.0454548	0.0133297	-0.117261	0.0472509	0.17225	-0.0217327	0.222676	-0.00938094	0.0803985	-0.0708033	0.00153348	-0.103924	-0.0913873	-0.114162	-0.00110922	-0.0481359	0.00360909	-0.00167348	0.0540191	-0.00211971	-0.0795783	0.022257	0.0712126
RL|S1|C11006	-0.196343	-0.309175	0.0935958	-0.113664	0.218528	0.258423	-0.0456923	-0.192784	-0.149596	-0.0246822	-0.0957306	0.22254	-0.213851	0.0519679	-0.180651	0.321397	-0.0605528	0.113056	-0.071853	0.040862	0.0286317	0.330606	0.145547	0.150083	-0.223936	-0.176511	0.171251	0.120994	0.0670508	0.124196	0.13939	0.0288613	-0.285814	0.239674	0.132546	0.323613	0.0994801	-0.377961	-0.233288	0.0586166	0.29379	-0.0147359	0.075479	-0.285565	0.0939489	-0.120922	-0.0914629	0.184239	-0.152777
RL|S1|C11014	-0.500044	-0.448121	0.060595	-0.0214767	0.467973	0.297097	-0.026368	-0.18428	-0.0299461	0.0893182	-0.0406011	0.0608842	-0.253038	-0.0509667	-0.166179	0.228862	-0.0583506	0.485642	-0.0146259	-0.11084	0.0763766	0.192676	0.218467	-0.0322961	-0.225922	0.0277405	0.259807	0.102849	0.0222137	0.254436	0.275215	0.105688	-0.449409	0.0658717	0.0678593	0.460498	0.0741038	-0.448216	-0.104862	0.351084	0.266287	0.0484656	0.0315124	-0.430748	0.242025	-0.162253	-0.120156	0.294498	-0.160046
RL|S1|C11016	-0.257486	0.309912	-0.0944632	0.0814421	0.525589	0.302893	0.460137	0.179163	-0.234989	0.257447	0.307728	-0.15711	-0.260052	0.0421944	0.538627	0.177856	0.399901	0.370341	0.176115	-0.547379	0.299221	-0.0570967	0.318471	-0.0740666	0.00310474	-0.174356	-0.126557	0.0641923	0.389145	-0.229596	0.0310382	-0.188444	0.12113	0.177928	-0.334747	0.171959	0.220114	-0.271403	0.301171	-0.593458	-0.233764	-0.0694987	-0.191424	-0.462005	-0.0133283	0.269415	-0.108969	0.572745	-0.197006
RL|S1|C11019	0.213705	-0.0522689	-0.000845335	-0.0552265	-0.614958	0.0801766	-0.163517	-0.276168	0.17597	-0.450704	-0.0829137	-0.0176238	0.32184	0.0541174	0.0359459	0.0584142	0.391484	0.0956765	-0.0331953	0.0768839	-0.0695479	-0.141242	-0.125381	-0.326259	0.13768	0.104217	0.0310498	-0.353123	-0.188818	-0.221977	-0.296716	0.0875443	-0.261713	0.14823	0.249121	0.192589	0.196803	0.303286	-0.054709	-0.161781	0.0256296	-0.117856	-0.0341589	-0.286935	0.0822855	0.360068	0.0697581	-0.390804	-0.258727
RL|S1|C11020	0.160922	-0.161134	0.0756677	-0.136425	-0.101794	0.0176363	-0.131586	-0.0163401	0.0635992	-0.078856	-0.0613567	0.102782	0.100899	0.0424907	-0.0373067	0.031104	-0.0079496	-0.171834	-0.08459	0.2632	0.0198522	0.0682116	-0.0853377	0.00699159	0.00517711	-0.039643	-0.0727843	-0.000788767	-0.0183012	-0.0662739	-0.0433683	0.0479646	-0.226493	-0.0568874	0.0885816	0.0677873	0.00142773	-0.0454847	-0.0680479	-0.0473629	0.128725	-0.098038	-0.0129138	-0.0166109	-0.0516753	-0.00302292	0.0328693	-0.172548	-0.0041785
RL|S1|C11022	0.213323	-0.153464	0.113861	-0.173227	-0.131457	-0.0204607	-0.116641	-0.0114527	0.0814691	-0.0562791	-0.0878115	0.124117	0.0978539	0.0591311	-0.0777122	0.0600141	-0.0582481	-0.185569	-0.00350731	0.285572	0.0367312	0.0523249	-0.0836475	0.0491727	-0.00472607	-0.00751699	-0.0659977	0.0582975	-0.0166563	-0.099824	-0.0745345	0.00848933	-0.211801	-0.0327915	0.074799	0.00282784	0.0230568	0.00371976	-0.105376	-0.0680255	0.108445	-0.116501	-0.0351913	-0.0102563	-0.0344082	0.0429865	0.00575893	-0.165395	0.032254
RL|S1|C11024	0.0291269	0.0223648	0.0460315	-0.120307	0.104739	0.13123	0.00364583	0.038423	-0.167886	0.0664376	0.0826418	0.0441931	-0.0435758	0.0462967	0.21824	0.159831	0.15702	0.045108	0.0169584	-0.011577	0.0863265	0.126123	-0.0170578	0.0561403	-0.125659	-0.0946481	-0.138193	0.0204204	0.0950335	-0.108509	-0.00314647	-0.0672974	-0.0396637	0.114604	-0.156195	0.065045	0.0700833	-0.152289	-0.0465266	-0.261181	0.0760812	-0.066246	-0.0245799	-0.25995	0.0190826	0.0915234	-0.0366017	0.177551	-0.0209258
RL|S1|C11025	0.00851999	0.0037665	0.0558456	-0.105494	0.112707	0.200794	0.0188443	0.0204004	-0.179636	0.0549526	0.0751563	0.0577582	-0.0583609	0.0615092	0.220121	0.169285	0.155773	0.047257	0.0293648	-0.0411976	0.0772188	0.155673	0.00386361	0.0575829	-0.127165	-0.135277	-0.122068	0.00600556	0.13751	-0.0958052	-0.0169064	-0.074236	-0.0509391	0.173339	-0.137953	0.118959	0.106115	-0.188667	-0.0416289	-0.285592	0.10659	-0.0544658	-0.0237968	-0.295239	0.0151992	0.0836028	-0.0436315	0.194782	-0.0677744
RL|S1|C11026	0.141074	-0.115116	0.116584	-0.0948725	-0.116073	-0.0104049	-0.0323734	0.0436754	0.101084	0.0502363	-0.13135	0.0869812	0.159465	-0.0092294	0.0679119	0.00710845	-0.0204838	-0.266129	0.0139818	0.168219	-0.0402822	0.00207133	-0.180611	0.00218627	-0.000331186	0.0127042	-0.0897456	-0.065095	0.0138701	0.00227397	0.00209007	0.0829627	-0.188165	-0.0214599	-0.0269961	-0.113599	-0.106557	0.123085	-0.0675345	-0.146153	0.117019	-0.0973316	-0.058125	0.105091	-0.0439059	0.114325	-0.0187375	-0.22133	-0.00680276
RL|S1|C11027	0.0272855	0.0331721	0.0575659	-0.143097	0.109989	0.154355	0.000667246	0.0311953	-0.191383	0.0625055	0.100815	0.0601625	-0.0363065	0.0595191	0.230482	0.186635	0.17278	0.0461624	0.0169235	-0.0106729	0.0849794	0.138406	-0.0131567	0.0692237	-0.13706	-0.111999	-0.157635	0.0166032	0.106744	-0.12897	-0.0203468	-0.080369	-0.0416176	0.152224	-0.172415	0.0761549	0.0747564	-0.182605	-0.0510597	-0.286423	0.0793587	-0.0712688	-0.010449	-0.29775	0.0357997	0.0916283	-0.050161	0.195566	-0.0381162
RL|S1|C1103	-0.34217	0.418944	-0.119504	1.001	0.974446	0.0498733	1.02878	0.0885309	-0.1724	0.135351	0.159638	-0.638248	-0.481983	0.0281611	-0.0316219	-0.224307	-0.355825	0.137339	0.434665	-0.739245	0.0922318	-0.33427	0.69769	-0.0577515	0.498619	-0.157697	0.2385	0.0316282	0.424667	0.075012	0.0565761	0.117222	0.53867	0.334074	0.423301	0.116797	0.364794	-0.243752	0.506476	0.0776679	-0.847146	0.0939957	-0.242361	0.447434	-0.365927	-0.222007	-0.135934	0.408286	-0.0336429
RL|S1|C11033	-0.200393	-0.369487	0.130471	-0.0513626	0.0539307	0.236534	-0.208866	-0.254363	-0.110987	-0.0281311	-0.127837	0.0364652	-0.16662	-0.0147515	-0.179071	0.186859	-0.0880538	0.166994	-0.110548	-0.0323633	-0.0551161	0.264007	0.0732341	-0.0360668	-0.131724	-0.00935793	0.155079	0.0398146	0.0435277	0.247515	0.0661282	0.101459	-0.245526	0.139614	0.0952672	0.221549	0.194419	-0.206106	-0.157537	0.191433	0.343208	0.00199828	0.000934203	-0.266015	0.0366945	-0.106187	-0.02574	0.144614	-0.241746
RL|S1|C11035	0.0143019	0.0753367	0.0547945	-0.079944	0.17666	0.168857	0.0514372	0.0333749	-0.294921	0.072807	0.0825501	0.0571138	-0.179882	0.0552169	0.268645	0.209056	0.0940424	0.0383189	0.0473517	-0.0318673	0.160917	0.163224	0.0509604	0.0837717	-0.12048	-0.158965	-0.132268	0.0504176	0.108653	-0.0978277	0.0598449	-0.0627585	0.0658783	0.165591	-0.121631	0.0362262	0.0776006	-0.219531	-0.040785	-0.315611	0.014846	-0.0888592	-0.00148629	-0.239969	0.0253256	0.0258071	-0.0582021	0.22912	0.0097799
RL|S1|C11036	0.0397067	0.0389687	0.0445171	-0.126523	0.111295	0.114747	0.010822	0.0430944	-0.167464	0.0641842	0.0952645	0.0461925	-0.0254762	0.0538069	0.218066	0.158344	0.164812	0.0442609	0.0219973	0.00207658	0.0871999	0.112865	-0.0306126	0.0636637	-0.124897	-0.0911509	-0.154392	0.0127611	0.0831334	-0.126586	-0.00669393	-0.0506288	-0.0450063	0.115967	-0.156928	0.0664149	0.0502285	-0.164686	-0.0522207	-0.254646	0.056962	-0.0652249	-0.0173184	-0.263361	0.0267446	0.0861826	-0.0427971	0.171647	-0.00755482
RL|S1|C11037	-0.279274	0.359724	-0.223775	0.5187	0.548018	-0.0188089	0.538535	-0.0550406	0.0379191	0.168073	0.188472	-0.414966	0.0285999	0.0604736	-0.224165	-0.0491845	0.43179	0.108667	-0.188716	-0.648974	0.115773	-0.0574651	0.463597	0.0301563	0.199041	0.010865	0.376218	0.187029	0.314437	0.0435422	0.161807	-0.133922	0.124504	-0.200957	0.148543	0.0128921	0.372812	0.162149	0.0525773	-0.16372	-0.155327	0.211102	-0.431822	-0.0205502	-0.52189	0.193285	-0.0548427	0.396009	-0.262701
RL|S1|C11039	0.0100221	0.0708015	0.0399761	-0.0805875	0.147077	0.147868	0.0148478	0.0441777	-0.22992	0.0940973	0.0993657	0.0283136	-0.110843	0.0756037	0.287191	0.174602	0.153734	0.0834396	0.0132177	-0.0630368	0.138348	0.139655	0.00804368	0.0365887	-0.110404	-0.116648	-0.149325	0.0619574	0.141586	-0.110758	0.0211762	-0.0589084	0.0256272	0.135584	-0.179259	0.0628721	0.089672	-0.213717	-0.0338266	-0.314769	0.0454733	-0.0729514	-0.0588074	-0.28427	0.000513734	0.100582	-0.0324154	0.255317	-0.0571828
RL|S1|C11042	0.0885073	0.00198464	0.0107703	-0.000931052	0.0349278	-0.126349	-0.137266	-0.122808	-0.112549	0.00582599	-0.0578196	-0.164118	-0.0882026	0.00332756	-0.084851	0.107286	-0.0809662	0.215857	-0.123624	0.000401315	0.194177	0.0236964	-0.125699	-0.132489	0.0140129	0.188469	-0.0911069	0.0454453	-0.0697977	0.0621305	0.0908552	0.032725	0.0993202	-0.054008	0.0732142	0.103502	0.00439233	-0.100794	-0.0458558	0.203553	-0.113624	-0.167002	-0.138104	-0.114148	0.00330475	-0.069115	0.0369934	0.108947	0.0476668
RL|S1|C11044	0.049813	-0.0614065	0.048982	0.0149813	-0.0569382	-0.0155593	-0.0283584	-0.0594527	-0.0628077	-0.0769969	-0.0508273	-0.0268747	0.0421705	-0.0283878	-0.0551441	0.0710921	-0.00192012	-0.0232399	-0.0650813	0.0241076	-0.0310911	0.0963407	-0.0616146	0.0137266	-0.0643157	0.0242159	-0.0155634	-0.0517445	-0.0807704	0.0720517	0.0259632	0.00246264	0.0401194	0.0272016	0.0831151	0.066407	0.0342941	0.0101175	-0.0369955	0.0232208	0.0803044	-0.0426444	0.00367666	-0.0428885	0.0127955	0.0166094	-0.0362056	0.00735251	-0.0446179
RL|S1|C11045	-0.504669	0.142181	-0.131158	0.499651	0.892261	0.471321	0.554982	0.261086	-0.421674	0.547653	0.233947	-0.315286	-0.687214	0.0169258	0.847703	-0.177852	0.138031	0.506783	0.469557	-0.766308	0.27686	-0.0463334	0.531003	-0.160788	-0.0315197	-0.207455	0.060163	0.109562	0.708452	0.0602824	0.29959	0.0648132	0.22348	0.143165	-0.447292	-0.0457558	0.421	-0.325361	0.236272	-0.52077	-0.182107	0.211091	-0.307514	-0.337557	-0.249682	0.223832	-0.0349795	0.766141	-0.0547283
RL|S1|C11047	0.202282	0.0464807	0.0608908	0.0163981	-0.541439	-0.0174866	-0.15386	-0.211399	0.117194	-0.531928	-0.175449	-0.167001	0.411853	0.136128	0.231703	0.0861044	0.690528	0.39517	-0.0703529	-0.0448504	-0.167971	-0.380454	-0.161581	-0.506401	0.0639307	0.196501	0.146579	-0.446854	-0.251626	-0.2937	-0.222004	0.187797	-0.235302	0.186684	0.287803	0.197509	0.0471548	0.349061	-0.187986	-0.265752	-0.195351	0.0370487	-0.146637	-0.46511	0.0260502	0.650005	-0.0300952	-0.343059	-0.178557
RL|S1|C11048	0.147412	-0.120103	0.0554819	-0.0674009	-0.174872	0.0364468	-0.143346	-0.104124	0.0393956	-0.14615	-0.0431405	0.0162832	0.160606	0.0631396	-0.0621021	0.025324	0.0731666	-0.0594911	-0.0535502	0.182632	0.0138399	0.0704084	-0.0989405	-0.0597705	0.0550315	0.00994339	-0.0187016	-0.074908	-0.0334409	-0.0526832	-0.109967	-0.00917971	-0.159546	-0.0112112	0.0879983	0.0642576	0.129049	0.0318354	-0.0977583	-0.0134356	0.140415	-0.0316856	-0.0676381	-0.0740814	-0.0789521	0.0595833	0.0708273	-0.157899	-0.0475514
RL|S1|C11052	-0.399366	0.925842	-0.225806	1.56038	1.33822	0.253713	1.34829	0.0638957	-0.208889	0.461722	0.458643	-1.36249	-0.137132	0.245409	0.0523738	-0.476693	-0.210593	-0.173212	0.244408	-1.32868	-0.256745	-0.901475	0.631466	-0.504478	1.13246	-0.11642	0.158311	-0.541024	0.867921	0.0933633	-0.577044	-0.133548	0.961298	0.524642	0.523988	0.0864257	0.477853	-0.0797435	0.333533	0.280979	-1.16014	0.671659	-0.689609	0.498215	-1.11396	-0.0319429	-0.0317422	0.412064	0.0502633
RL|S1|C11053	0.160863	-0.167253	0.069888	-0.156298	-0.100287	-0.00698251	-0.132375	-0.00991583	0.0619777	-0.0773388	-0.064899	0.112847	0.10056	0.0379012	-0.0514641	0.0350322	-0.0176115	-0.186124	-0.0847713	0.277382	0.0131672	0.075463	-0.0827651	0.0292666	-0.0211067	-0.0478608	-0.0707711	0.00730058	-0.0376448	-0.0492019	-0.031389	0.0644287	-0.231269	-0.0719063	0.0864881	0.0647271	-0.0115584	-0.0424811	-0.0683416	-0.0487291	0.132377	-0.0885591	-0.00068358	0.00507034	-0.0494604	-0.0180722	0.025293	-0.16868	0.0164102
RL|S1|C11055	0.0175274	0.0314555	0.0469754	-0.117283	0.139213	0.169258	-0.00141382	0.048001	-0.211135	0.0967384	0.0909445	0.0434687	-0.0916158	0.0593135	0.291767	0.176858	0.166035	0.0879524	0.0277259	-0.0533117	0.114586	0.131277	-0.00110496	0.0369747	-0.12972	-0.105761	-0.150705	0.040454	0.157696	-0.126086	0.00584987	-0.0829042	-0.0153551	0.150749	-0.192825	0.0686266	0.0936733	-0.190443	-0.0412677	-0.326642	0.0655441	-0.068994	-0.0479508	-0.327572	0.0240091	0.117114	-0.0327532	0.239727	-0.0467449
RL|S1|C11059	-0.094843	-0.080095	-0.0178881	-0.0195856	0.221588	-0.0670162	0.0425671	0.114428	0.00678865	0.198948	0.00246777	-0.0867462	-0.108193	-0.0624099	0.23868	-0.101658	0.109057	0.158927	0.150826	-0.035673	0.138488	-0.0508607	0.0287096	-0.0388495	-0.118005	0.09561	0.0281914	0.0610424	-0.0389338	0.0369002	0.197883	0.176855	-0.103208	-0.220458	-0.141072	-0.030987	0.0188044	-0.00697756	-0.0615066	0.00188172	-0.00472362	-0.00740014	-0.0892134	-0.0576376	-0.0678208	0.0458612	0.0328635	0.125453	0.235335
RL|S1|C11060	0.364349	-0.131612	0.236843	-0.0793872	-0.314662	-0.11697	-0.337339	-0.185447	0.0506738	-0.0167776	-0.459172	0.280918	-0.180499	0.131287	-0.329435	0.229333	-0.436325	0.108505	0.29654	-0.0263354	0.205633	0.183642	-0.107888	0.0563838	-0.0588899	0.536261	0.153501	0.341505	0.113058	-0.093675	-0.107193	-0.211819	-0.171977	0.268033	0.263104	0.140124	0.280933	0.000837591	-0.156638	0.239928	0.177434	-0.283807	-0.0564194	-0.112203	0.204306	0.167663	-0.205286	0.174744	-0.0822299
RL|S1|C11061	-0.123876	0.275298	-0.10554	0.70358	0.701022	-0.189419	0.560269	0.0386296	0.251612	0.278042	0.0274667	-0.807389	-0.125204	-0.157547	0.138552	0.118968	0.233086	0.768317	-0.312177	-0.928147	-0.313035	-0.633391	0.1706	-0.460823	0.706789	0.377657	0.309144	-0.380204	0.456566	-0.111341	-0.253439	0.111073	-0.0156537	0.366743	0.309664	0.434001	-0.0440137	-0.255187	0.0128824	0.164222	-0.597307	0.281491	-0.462043	-0.610969	-0.240356	0.624169	-0.0856244	0.551999	-0.519769
RL|S1|C11062	-0.0573399	0.204348	-0.0248148	-0.0293279	0.294379	0.112213	0.232992	0.0944878	-0.131532	0.12897	0.263786	-0.097333	0.0225928	0.0569981	0.261278	0.14274	0.263233	0.231161	0.112293	-0.185266	0.0945187	-0.0373098	0.0853254	-0.0045505	-0.0297038	-0.0263614	-0.150327	-0.0229104	0.201957	-0.187554	-0.0686726	-0.114126	-0.0232513	0.101349	-0.274616	0.0444541	0.0943497	-0.187206	0.100619	-0.332707	-0.0724691	0.011408	-0.100259	-0.351291	0.0216887	0.197613	-0.0744328	0.31772	-0.0816788
RL|S1|C11066	-0.101436	0.216403	-0.0622062	0.343297	0.40861	0.202341	0.448988	-0.00349824	-0.15993	-0.0692643	0.108264	-0.218398	-0.00828969	0.220964	-0.0406705	-0.157543	-0.0735416	-0.130363	0.209275	-0.190005	-0.0741788	0.0448168	0.248317	0.104532	0.100423	-0.319392	0.0223909	-0.0912127	0.182828	0.111093	-0.0650324	0.175023	0.237527	0.231887	0.28067	0.212982	0.214746	-0.22315	0.0514181	-0.0860481	-0.228356	0.177284	-0.0777706	0.220963	-0.345845	-0.219014	-0.201426	0.130863	0.0247779
RL|S1|C11068	-0.33096	-0.35485	0.0275004	0.0389522	0.184577	0.323916	-0.0624045	-0.26692	-0.048198	-0.102099	-0.0449329	0.0252131	-0.0590627	0.0580967	-0.251303	0.211654	0.00811396	0.395628	-0.0443361	-0.101408	-0.079421	0.29475	0.187254	-0.016124	-0.216925	-0.000490439	0.271736	-0.043164	-0.0294275	0.278627	0.0519314	0.0631425	-0.324824	0.174493	0.100732	0.425031	0.217659	-0.285379	-0.146002	0.244599	0.445669	0.20157	-0.0151687	-0.371368	0.127429	-0.0638934	-0.14145	0.154596	-0.302756
RL|S1|C1107	0.103697	-0.286484	0.0481167	0.1185	-0.156581	0.0938862	-0.337401	-0.181994	0.0777859	-0.154157	-0.144449	0.200897	0.116199	0.0593903	-0.116699	-0.0326599	-0.0309544	-0.281952	-0.180568	0.1806	0.0311646	0.157308	-0.0320103	-0.0436342	-0.0517123	-0.0701312	0.0430801	0.104608	0.0353644	0.0201946	-0.0140227	0.0485936	-0.149401	-0.0413648	0.324918	0.05028	0.13345	0.0715581	-0.132038	0.0102088	0.182571	-0.0109704	-0.127007	-0.146777	-0.134602	0.0165302	-0.0637213	-0.155095	-0.168617
RL|S1|C11071	0.103759	0.0103869	0.021545	-0.00781014	0.00651224	-0.1131	-0.163878	-0.159189	-0.16715	-0.0376323	-0.0843383	-0.144302	-0.122588	0.0104797	-0.117189	0.171798	-0.126666	0.230701	-0.180475	-0.00261221	0.209175	0.0698069	-0.141763	-0.143513	0.00662579	0.174008	-0.107348	0.0595328	-0.0817985	0.0860598	0.106894	0.0121287	0.153082	-0.0258178	0.106639	0.121786	-0.00368578	-0.13722	-0.0437449	0.20729	-0.0983848	-0.185959	-0.130062	-0.141018	0.0366757	-0.0888514	0.0297098	0.129098	-0.0147856
RL|S1|C11072	0.105684	0.0817892	0.0509526	-0.0640311	0.0982499	-0.156909	0.148487	0.0702866	0.0760637	0.0324149	0.140615	-0.0473448	0.19944	0.00132157	-0.00830337	0.0564524	0.0375272	0.0501997	0.18462	0.140617	-0.0248593	-0.146095	-0.0700232	0.0534281	0.0278074	0.139452	-0.132292	-0.117247	-0.104298	-0.224425	-0.135382	-0.00230628	-0.1528	0.0404962	-0.055616	0.0772084	-0.0736754	-0.0835794	0.0170176	0.0819255	-0.11134	-0.0414538	0.0806364	-0.0758126	0.122429	0.0497709	-0.0779483	-0.0358467	0.166664
RL|S1|C11073	0.0422138	0.353407	0.0383299	0.796844	0.421348	-0.103954	0.294174	0.0434575	0.334667	0.0297789	0.0859864	-0.41554	0.138185	0.19722	0.1406	-0.401037	0.316967	-0.326175	-0.257108	-0.359573	-0.0306257	-0.522276	-0.417409	-0.332611	0.605201	-0.0111819	0.0077288	0.122758	0.233978	-0.332813	-0.112713	-0.10459	0.248606	0.0848944	0.60453	0.282053	0.01134	0.142491	-0.222344	0.34372	-0.6068	-0.103606	-0.491983	0.0404895	-0.469835	0.270662	0.366678	0.0783174	-0.207214
RL|S1|C11074	-0.0105962	0.0170225	0.0490628	-0.0378903	0.143699	0.0152295	0.132907	-0.0451451	-0.16779	0.0302141	-0.064576	-0.11304	-0.226997	-0.0507918	-0.096286	0.202831	-0.0938047	-0.133884	-0.0523617	0.00559537	0.0777288	0.00481868	0.13983	0.0829887	0.0539507	-0.0484624	0.0571874	0.00363779	0.00303378	0.0334241	0.122067	-0.11883	0.0707001	-0.0142223	0.118191	0.00801437	-0.0511175	-0.0351166	0.0164439	0.00200376	-0.181503	-0.1987	0.0414551	0.0857786	-0.0310085	-0.170931	-0.0181327	0.0426911	0.249942
RL|S1|C11075	0.5631	-0.250529	-0.0226241	-0.111236	0.832269	-0.46844	0.0835707	0.743575	0.870327	0.458169	-0.528429	0.0638206	0.349684	0.0835243	1.00063	0.0316058	-0.476075	0.245588	-0.624208	0.244177	0.0225038	-0.411836	-0.281387	-0.74809	0.710131	0.436418	-0.226578	-0.583278	0.465693	-0.129175	0.432539	0.911052	-0.589011	-0.748581	-0.189306	-0.0775994	-1.26264	-0.597207	-0.437805	-0.395337	-0.177937	0.177776	-0.332207	-0.229771	-0.262717	0.431934	-0.137027	-0.065194	0.205271
RL|S1|C11080	0.0211223	0.0367532	0.0571083	-0.14638	0.116276	0.142625	3.59155e-05	0.0348264	-0.181898	0.0798531	0.101617	0.0521221	-0.0409283	0.0611823	0.236046	0.17883	0.176738	0.0391865	0.0211921	-0.0127296	0.0822716	0.123997	-0.0173639	0.0610878	-0.128857	-0.110169	-0.157241	0.0277187	0.112018	-0.13393	-0.0123235	-0.0679999	-0.0504051	0.141173	-0.180571	0.0645674	0.0694628	-0.176735	-0.0529693	-0.290434	0.0612745	-0.0765816	-0.0170279	-0.295534	0.0301285	0.0905035	-0.0444006	0.205847	-0.0242188
RL|S1|C11081	0.00143911	0.0114311	0.0558827	-0.158246	0.120095	0.186222	-0.0142285	0.0366853	-0.198592	0.0981468	0.082604	0.0539242	-0.0885571	0.0564827	0.267487	0.179901	0.192277	0.0445423	0.00917429	-0.0444959	0.0977082	0.147845	0.0056242	0.0545373	-0.150407	-0.135392	-0.142575	0.0460027	0.143769	-0.113074	0.0118398	-0.0691275	-0.0559143	0.132302	-0.197403	0.0673892	0.0899758	-0.179069	-0.0554951	-0.323894	0.0895884	-0.0797658	-0.0324509	-0.31069	0.00410072	0.0866868	-0.0273554	0.228666	-0.0284212
RL|S1|C11083	0.0145264	-0.0446615	-0.0203083	0.11877	-0.0166555	0.0666119	0.0460436	-0.0436539	0.0243618	-0.0709905	0.0608173	-0.146199	0.0958174	-0.0627771	0.127792	0.0319817	0.0127635	0.104281	-0.00610392	0.0359691	0.063641	-0.022917	0.0696816	-0.184119	0.161035	0.099661	0.00396234	-0.22445	-0.074431	-0.0294589	-0.112131	-0.0546955	-0.00225775	-0.11718	-0.00333331	-0.0706143	0.125824	0.11046	-0.0183673	-0.00396893	0.0665266	0.0675204	-0.0999695	-0.0460673	-0.0266309	0.125072	0.0363559	-0.194367	0.0103359
RL|S1|C11085	0.0255124	-0.0177914	-0.00891689	0.071661	0.0672164	-0.0240693	0.0936394	-0.143075	-0.0545754	0.0115047	-0.10487	-0.250711	-0.113314	-0.0380079	-0.286455	0.321809	-0.274734	0.341681	-0.195519	-0.267947	-0.0512976	0.0514176	-0.0458024	-0.0971178	0.0213551	0.242792	0.0219615	-0.15289	0.00928029	0.163177	-0.0262718	-0.28658	0.116537	0.232041	0.074204	0.470151	-0.0756946	-0.229544	0.0515179	0.412542	0.00620563	-0.0854383	-0.0595863	-0.173183	0.126538	-0.0246146	-0.130798	0.176117	-0.103504
RL|S1|C11086	-0.096152	-0.0836794	-0.0212752	-0.0395643	0.228514	-0.0682819	0.0319448	0.129761	-0.00272803	0.221642	-0.00121255	-0.0844726	-0.14193	-0.0713633	0.25644	-0.085316	0.0853898	0.167842	0.157071	-0.0223679	0.168571	-0.0605985	0.0287642	-0.044617	-0.119453	0.106892	0.015141	0.0742552	-0.0412043	0.0298511	0.207937	0.15714	-0.101815	-0.239301	-0.161989	-0.037842	-0.00386997	-0.0117238	-0.0508259	0.00379107	-0.0161364	-0.0320813	-0.0910648	-0.0608727	-0.0526831	0.0450312	0.0373005	0.126899	0.262097
RL|S1|C11089	0.018081	0.016995	0.0626421	-0.13547	0.0872228	0.15914	-0.0102823	0.0109387	-0.179615	0.0467509	0.0829935	0.0502605	-0.0333341	0.0560732	0.204176	0.190203	0.161258	0.0350568	-0.000445854	-0.0157705	0.062265	0.141722	-0.0129819	0.060114	-0.126061	-0.109929	-0.134111	0.00317564	0.102074	-0.103462	-0.0215141	-0.0867885	-0.0417359	0.148503	-0.150887	0.0813662	0.0753385	-0.164431	-0.0507272	-0.269635	0.0914879	-0.0673563	-0.00838854	-0.284332	0.0320297	0.0852955	-0.0539087	0.179585	-0.04629
RL|S1|C1109	0.151935	-0.157952	0.0732542	-0.135111	-0.0905899	1.4541e-05	-0.127156	-0.0127087	0.0570921	-0.0800334	-0.0681586	0.0953742	0.104928	0.0460589	-0.0575034	0.0372939	-0.014311	-0.172662	-0.0869328	0.242272	0.000128677	0.070241	-0.0818033	0.0219523	-0.0102442	-0.0402105	-0.0700468	0.000368705	-0.0247048	-0.0498914	-0.0379914	0.048929	-0.203682	-0.0439594	0.101908	0.0793046	-0.00998363	-0.0500445	-0.0710181	-0.0327969	0.118282	-0.0920423	0.00188858	-0.013131	-0.046335	-0.0109793	0.0137837	-0.143611	-0.00202757
RL|S1|C11090	0.1672	-0.218622	0.0714336	-0.128408	-0.112992	0.0533662	-0.17852	-0.0157438	0.0779892	-0.0819455	-0.096895	0.148318	0.0769972	0.0287242	-0.0129403	0.0381843	-0.059912	-0.16523	-0.0902351	0.298629	0.0504377	0.0978762	-0.0704325	-0.0142625	0.00136517	-0.0202784	-0.0475011	-0.00245709	-0.0260453	-0.0515547	-0.0335004	0.0503767	-0.253497	-0.0833794	0.100307	0.0527568	0.0129927	-0.037856	-0.107866	-0.0412649	0.18403	-0.0921207	-0.0150666	-0.0278823	-0.0294878	0.0207276	0.0271945	-0.221167	-0.026438
RL|S1|C11093	-0.137683	-0.328356	-0.246586	0.242448	0.397638	0.369837	-0.0756863	-0.0423764	0.0402216	0.302979	-0.0527194	0.216902	-0.120091	0.119773	0.255377	-0.163376	0.182214	0.436905	0.127521	-0.307079	0.339716	0.212915	0.104393	-0.290186	-0.206324	0.294855	0.215955	0.216878	0.376036	0.00306139	0.129761	0.0228195	-0.396809	-0.0439089	0.121111	0.180206	0.44865	-0.0937075	-0.45613	0.126702	0.32476	0.243156	-0.418595	-0.52891	-0.13809	0.400896	0.125719	0.287787	-0.187428
RL|S1|C11096	-0.375837	1.13386	-0.590752	1.43766	1.84866	0.0209214	1.66613	0.445179	0.492089	0.302731	0.688237	-0.729991	-0.226489	0.312396	0.284148	-0.438783	1.02488	0.537831	0.0712231	-1.49624	0.763881	-0.525834	0.713725	-0.120357	0.628949	-0.197332	0.49349	0.690781	1.09066	-0.362342	0.56839	-0.19466	0.323156	-0.353846	0.152375	0.632205	0.577603	-0.166437	0.546157	-0.46017	-1.17452	0.0400782	-1.03192	-0.176739	-0.682532	0.761274	0.0167604	1.08514	-0.73374
RL|S1|C11099	0.0351305	0.0254728	0.0612066	-0.161085	0.0978866	0.147814	-0.0141177	0.027942	-0.187367	0.0660722	0.0959029	0.05067	-0.0442435	0.0574486	0.210476	0.194258	0.166727	0.057001	0.00994601	-0.00253562	0.0878366	0.139223	-0.0241083	0.0670958	-0.133133	-0.100522	-0.161056	0.019943	0.10697	-0.125205	-0.0202948	-0.0887788	-0.0519648	0.142697	-0.176133	0.082701	0.0643433	-0.188901	-0.0510121	-0.268853	0.0725811	-0.0851043	-0.00983161	-0.298393	0.0406879	0.0829789	-0.0431144	0.19653	-0.023679
RL|S1|C11100	0.07114	0.421727	-0.172629	0.358726	0.760782	0.173603	0.687998	0.361921	-0.535985	0.665069	0.154738	-0.395203	-0.624461	0.222899	0.644151	0.0234104	-0.160585	0.0893254	0.423559	-0.518975	0.0608015	-0.100825	0.0946147	0.178099	0.0740549	-0.304313	-0.294113	-0.280108	0.618523	-0.136816	-0.149232	-0.0663965	0.586112	0.875826	-0.171115	0.394638	0.0240047	-0.652886	-0.168706	-0.185506	-0.408254	0.0348926	-0.0440832	-0.00388338	-0.490497	0.0427565	-0.198623	0.57395	0.365708
RL|S1|C11102	0.137622	-0.116857	0.182188	-0.108234	-0.190443	-0.0131297	-0.194253	-0.0447301	0.060131	-0.0840135	-0.18764	0.0827243	0.104055	0.0822587	-0.034708	0.140954	-0.0154219	-0.198911	-0.111827	0.0782953	-0.0970662	0.00381578	-0.180961	-0.0622517	-0.0565608	0.00712768	-0.0823651	-0.00372373	-0.0431695	-0.0383362	-0.0542789	-0.037664	-0.141932	0.0581713	0.107735	0.0583254	-0.0782263	0.0744927	-0.0239093	-0.0798284	0.103347	-0.103173	-0.033634	-0.0157773	0.0125615	0.0645012	-0.0441125	-0.07945	-0.0612183
RL|S1|C11103	0.181189	-0.176129	0.0906307	-0.173862	-0.133058	-0.00849328	-0.152495	-0.0155004	0.0767573	-0.0900688	-0.080228	0.126208	0.107988	0.0376165	-0.0643301	0.0517582	-0.0288136	-0.208723	-0.0850952	0.30983	0.0181419	0.0738173	-0.081039	0.0326425	-0.00736658	-0.0386639	-0.0705477	0.0135282	-0.0474304	-0.0683251	-0.0400233	0.0584261	-0.243236	-0.0623294	0.0955806	0.0674146	-0.0178729	-0.0431405	-0.0690152	-0.0474759	0.138822	-0.118088	0.013064	0.00598879	-0.0346467	-0.0223355	0.0231247	-0.19385	0.00989889
RL|S1|C11104	0.171629	0.184109	-0.0296208	0.100495	0.0300417	-0.13784	0.106268	-0.106624	-0.0363191	-0.0525043	0.127845	-0.203162	0.257082	0.0631191	-0.176609	-0.0398417	0.173897	0.0563218	-0.0475859	-0.035394	-0.00729005	0.00351562	-0.0766242	0.0310992	0.053558	0.111356	-0.0904253	-0.104456	0.000810025	-0.0511356	-0.0901461	0.0441422	0.0877705	0.0624346	0.067883	0.0388865	0.152527	0.00541907	-0.0757103	0.0538066	-0.137704	0.00117877	-0.0858001	-0.039546	-0.149897	0.0222578	0.000260211	0.0701366	0.0165648
RL|S1|C11106	-0.0820946	0.0406609	-0.00704608	0.297832	0.339989	0.0638805	0.364021	0.0828022	0.0502122	-0.106547	0.0230153	-0.085252	-0.0879005	0.0394705	-0.064264	-0.097549	0.0113539	-0.0931871	0.140001	-0.136287	0.2181	-0.0644456	0.175725	0.0838552	0.1588	-0.127107	0.0795156	0.144946	0.119363	-0.0521335	0.148882	-0.0985201	0.0538403	0.0128033	0.27541	0.308331	0.144544	-0.0859471	0.187993	0.024024	-0.265575	-0.199105	-0.179732	0.0882058	-0.0531484	-0.00642189	0.0292491	0.024071	-0.119778
RL|S1|C11108	0.165358	-0.172957	0.0818859	-0.158634	-0.114254	0.0239351	-0.157574	-0.0272729	0.0575435	-0.0869882	-0.0610796	0.111126	0.100932	0.0479288	-0.0498148	0.0463585	0.00601801	-0.17045	-0.108416	0.267179	0.0222188	0.0859687	-0.0893982	0.0156011	-0.0112818	-0.051191	-0.0776462	0.00886631	-0.0119607	-0.0647122	-0.0426666	0.0398822	-0.234268	-0.0583735	0.0823735	0.0786173	0.00795697	-0.0544991	-0.0691169	-0.054909	0.143329	-0.102067	-0.00814587	-0.0352528	-0.0502908	-0.0129485	0.03657	-0.161543	-0.0134937
RL|S1|C11113	-0.0312595	0.300509	0.213385	0.6384	0.360801	0.109558	0.347315	0.0413382	0.0800451	0.117687	-0.0644941	-0.322366	-0.173007	0.210106	-0.0368907	-0.1457	0.188169	-0.548597	-0.117592	-0.381282	0.151405	-0.254145	-0.162111	0.0214922	0.409909	-0.295588	-0.0409012	0.346259	0.128922	-0.334408	-0.12302	-0.450234	0.238706	0.284588	0.342021	0.264009	0.055565	0.0620482	0.0634584	0.00540124	-0.528007	-0.336393	-0.402267	0.285464	-0.321546	0.0864436	0.153323	-0.00895909	-0.0661195
RL|S1|C11115	-0.00978503	0.0050532	0.0263692	0.0633002	0.0817741	0.135377	0.0830871	-0.0284598	-0.159736	-0.176955	0.151273	0.1305	0.170168	0.0120849	0.0816687	0.10084	0.109971	-0.0628152	-0.00613954	0.149589	-0.0259732	0.161428	0.034127	0.151835	-0.111726	-0.128792	-0.0364491	-0.164638	-0.169912	-0.0279157	-0.0303802	-0.0123075	0.00131394	0.061692	0.0402856	-0.00433196	0.0459099	-0.0797795	-0.1242	-0.108288	0.20832	0.12002	0.117653	-0.0803302	0.107805	0.0661388	-0.151413	-0.107394	-0.067211
RL|S1|C11121	-0.295512	-0.382234	0.149367	-0.0696532	0.170781	0.152879	-0.157392	-0.455551	-0.0673006	-0.111788	-0.0402525	-0.0079663	-0.0438823	0.0298156	-0.520034	0.257221	-0.033281	0.202078	-0.0873595	0.0462013	-0.155148	0.24938	0.257736	0.0225548	-0.0937507	0.0230072	0.330726	0.0857242	0.0472037	0.304187	0.0107034	0.250107	-0.393002	0.201793	0.23563	0.213081	0.332909	-0.264789	-0.235852	0.345553	0.288408	0.0973305	0.0487082	-0.31454	0.0390693	-0.230746	-0.0542966	0.187268	-0.342342
RL|S1|C11124	0.0420645	0.0921182	-0.0114839	0.137491	0.11123	0.0575545	0.0276617	-0.00763622	-0.37551	-0.0950015	0.0185598	0.124863	-0.225343	-0.0194231	0.185463	0.169389	-0.145323	-0.0573246	-0.05555	0.140189	0.220815	0.186318	0.055284	0.057928	-0.0730516	-0.0722706	-0.0258233	-0.0212554	-0.186922	0.0697478	0.192121	-0.038013	0.269807	-0.038355	0.124939	-0.130081	-0.0119068	-0.077335	-0.12883	-0.0862465	0.0433523	-0.0150427	0.0259392	0.0434297	0.0843617	0.0151576	-0.105383	-0.0469149	0.0709676
RL|S1|C11126	-0.17641	-0.373988	0.0503051	0.0546496	0.273498	0.250579	-0.123225	-0.190005	-0.138699	-0.106294	-0.0413216	0.293847	-0.209672	0.0786919	-0.105833	0.201692	-0.122554	0.273355	-0.0612565	0.075368	0.127301	0.403753	0.00509177	0.0749549	-0.257539	-0.138831	0.121122	0.106358	-0.0084728	0.180825	0.214162	0.105613	-0.26575	0.249405	0.226546	0.521381	0.111645	-0.497924	-0.28056	0.272136	0.357995	0.0101311	0.046301	-0.348736	0.190265	-0.0710626	-0.114533	0.116309	-0.286438
RL|S1|C11128	0.177382	-0.151937	0.0540839	-0.171981	-0.0494362	-0.0174845	-0.142322	0.0103754	0.0587463	-0.0288164	-0.0451111	0.158076	0.0994985	0.0486159	-0.0391225	0.0131513	0.00637334	-0.126906	-0.0324183	0.274173	0.0537713	0.0846349	-0.0862248	0.0413198	-0.0741011	-0.00735567	-0.0883895	0.0613623	-0.015823	-0.103367	-0.0294046	0.100147	-0.27924	-0.0515402	0.0785686	0.0630377	0.00912536	-0.0996488	-0.113083	-0.0369742	0.123461	-0.0863457	1.22464e-05	-0.0602219	-0.052876	-0.00896076	0.0260963	-0.105611	0.0193156
RL|S1|C11130	-0.095109	-0.0724186	-0.00983329	-0.0268516	0.243394	-0.0382836	0.0193078	0.0502014	-0.0362526	0.156736	0.0413766	-0.0514518	-0.0748477	-0.0344124	0.186351	-0.0543633	0.120562	0.195839	0.124114	-0.00806476	0.150398	0.000716117	0.0315624	-0.0251833	-0.129338	0.0842135	0.018305	0.060036	-0.0341178	0.03977	0.174524	0.211902	-0.122816	-0.16245	-0.113312	-0.00856952	0.0535417	-0.0887983	-0.10983	0.0103167	0.0255158	0.0140911	-0.0727013	-0.128034	-0.038799	0.021577	0.0151264	0.150611	0.144318
RL|S1|C11131	0.189223	-0.169369	0.0620004	-0.118157	-0.133382	-0.0301255	-0.175811	-0.059461	0.0983694	-0.117386	-0.0618892	0.0727682	0.180774	0.0612009	-0.0825931	0.0211363	-0.00439181	-0.114379	-0.117124	0.283964	0.00874912	0.0409756	-0.128048	-0.0501359	0.0412621	0.0191434	-0.0728019	-0.0559362	-0.0577025	-0.0776156	-0.0797039	0.092504	-0.242243	-0.0495869	0.136064	0.0995322	-0.00283721	-0.049755	-0.102474	0.0332627	0.102973	-0.0867786	-0.017356	-0.0469977	-0.052752	-0.00287505	0.0452029	-0.209934	-0.0218722
RL|S1|C11134	0.0340238	0.0289391	0.0592058	-0.144852	0.10752	0.151563	-0.00827622	0.0285342	-0.182982	0.0705068	0.0991706	0.0538965	-0.0456844	0.0590191	0.238082	0.186633	0.170785	0.0492892	0.0125362	-0.00405804	0.0894827	0.133096	-0.0190497	0.0568442	-0.128335	-0.111226	-0.160699	0.0217725	0.117006	-0.132473	-0.0170295	-0.0716749	-0.0551646	0.141643	-0.183259	0.0710953	0.0722825	-0.183126	-0.0508189	-0.287848	0.0773701	-0.0734945	-0.0188354	-0.300985	0.0292544	0.0862568	-0.0377129	0.1962	-0.0321381
RL|S1|C11136	-0.575509	0.296221	-0.23676	0.685395	0.990385	0.227733	0.690185	-0.181223	0.128365	0.140222	0.313176	-0.835755	0.1056	0.203184	-0.279419	0.180129	0.378924	0.775476	-0.337147	-1.08986	-0.241074	-0.351422	0.613838	-0.338832	0.473991	0.12329	0.415668	-0.19166	0.526136	0.147411	-0.305202	-0.114981	-0.00749577	0.119835	0.158408	0.25919	0.28555	-0.217967	0.164613	0.0387138	-0.174675	0.734484	-0.581566	-0.507449	-0.373684	0.282125	-0.242035	0.716794	-0.563589
RL|S1|C11138	-0.0678224	-0.0611129	-0.0162166	-0.0389746	0.207272	-0.0668214	0.0463289	0.127775	-0.0157116	0.201115	0.00507911	-0.0734462	-0.11785	-0.0612419	0.236309	-0.0713419	0.0879869	0.136493	0.14287	-0.0233787	0.143596	-0.0470219	0.0139792	-0.0267807	-0.113569	0.0878841	-0.00655114	0.0631605	-0.0291885	0.0124656	0.182012	0.147143	-0.0920685	-0.194152	-0.147372	-0.0288906	-0.000184953	-0.0211417	-0.0457021	-0.021988	-0.0119328	-0.0348715	-0.0787822	-0.0589378	-0.0510404	0.0508886	0.0275615	0.128356	0.225434
RL|S1|C11139	-0.28166	0.213985	-0.0419166	0.403429	0.47143	-0.124203	0.451499	0.101518	0.201145	0.321624	0.0904342	-0.411051	-0.287235	-0.0566984	0.241837	-0.157481	0.160318	0.560143	0.289725	-0.439426	0.283487	-0.373864	0.17669	-0.164578	0.215491	0.294946	0.206973	0.211135	0.157692	-0.158749	0.241778	0.0335608	0.0196947	-0.213169	-0.18573	0.112588	0.140248	0.0014332	0.163642	0.0796292	-0.451148	-0.134006	-0.257902	-0.158537	-0.0568118	0.295048	0.0300507	0.365273	-0.0187652
RL|S1|C1114	0.0198832	0.0240359	0.059584	-0.142271	0.108575	0.152828	-0.0064126	0.033089	-0.187315	0.0746648	0.0887192	0.0515116	-0.0484167	0.0487927	0.237092	0.184273	0.175868	0.0450619	0.0102947	-0.0223996	0.083126	0.140134	-0.0117861	0.0666951	-0.140479	-0.113516	-0.145484	0.0200542	0.110546	-0.111678	-0.00286641	-0.0675218	-0.0432146	0.137393	-0.181962	0.0661421	0.0701732	-0.174003	-0.0484417	-0.291856	0.0887256	-0.0681844	-0.0142958	-0.291003	0.0248068	0.0851035	-0.0481581	0.205137	-0.0311989
RL|S1|C11141	0.229183	-0.203102	0.0814968	-0.173548	-0.221698	0.0176594	-0.141967	0.0365529	0.108031	0.0430952	-0.10851	0.213004	0.125115	-0.00533232	0.0141091	-0.0271612	-0.100582	-0.415435	-0.0364499	0.357026	-0.0238483	0.0580208	-0.12008	0.0298498	-0.0600248	0.00133654	-0.107577	0.00222469	-0.015535	-0.0654095	-0.0291422	0.110178	-0.269966	-0.0694365	0.0734153	-0.0817186	-0.0516076	0.085571	-0.137058	-0.11564	0.176674	-0.141738	0.00881028	0.0814263	-0.121791	0.0430191	0.040128	-0.282074	0.0719278
RL|S1|C11142	-0.213764	0.588033	-0.253557	0.91625	0.904386	0.335085	0.974114	0.1828	0.181202	-0.00783121	0.339451	-0.605745	-0.0552643	0.31143	0.211002	-0.342203	0.387323	0.159982	0.0920073	-0.901109	0.275384	-0.485593	0.444725	-0.336543	0.509853	-0.181033	0.233468	0.00755139	0.557465	-0.127445	-0.0515078	-0.474723	0.372418	0.0154327	0.19004	0.52533	0.440582	-0.0982888	0.456877	-0.0690233	-0.668786	0.194471	-0.710285	0.06984	-0.505468	0.382392	-0.051055	0.244858	-0.28301
RL|S1|C11143	0.0250943	0.0193778	0.0545779	-0.131113	0.0980765	0.140655	0.000656136	0.0222774	-0.165866	0.0587491	0.0882929	0.0447227	-0.0366034	0.0436272	0.210487	0.173686	0.156665	0.0423786	0.0140707	-0.00408664	0.0757679	0.127121	-0.0115806	0.0549736	-0.119293	-0.0930559	-0.131795	0.010472	0.0940721	-0.110257	-0.0167919	-0.0677486	-0.0542242	0.123367	-0.157755	0.0630458	0.0752336	-0.155765	-0.050898	-0.256816	0.0793417	-0.0642136	-0.0167907	-0.269151	0.0262174	0.0850295	-0.0388214	0.169203	-0.0245536
RL|S1|C11144	0.282628	-0.308632	0.162917	-0.234592	-0.375886	0.188087	-0.465848	-0.0833491	-0.155126	-0.116653	-0.334511	0.46832	-0.236684	-0.0479762	-0.0397328	0.30131	-0.4149	-0.0289569	0.0151841	0.217103	0.207826	0.385914	-0.141563	0.054495	-0.188961	0.145026	-0.0675982	0.164624	0.00121972	-0.056699	-0.0332648	-0.116848	-0.277196	0.139529	0.201395	0.16665	0.0573115	-0.2199	-0.0619372	0.0389274	0.473798	-0.221974	0.150967	-0.223168	0.306103	-0.0334101	-0.112442	-0.0135195	-0.218167
RL|S1|C11146	-0.0668377	-0.0721571	-0.00489638	-0.0312715	0.182386	-0.040318	0.0421741	0.0919127	-0.00682692	0.163597	0.00340665	-0.0733282	-0.0876026	-0.0566815	0.194416	-0.0456992	0.081043	0.124421	0.115702	-0.0188992	0.112253	-0.0318702	0.0224553	-0.029219	-0.0981216	0.0816117	0.0118377	0.0342724	-0.0314355	0.0200365	0.151505	0.116565	-0.0982704	-0.169866	-0.123461	-0.0168569	0.0105912	-0.0137314	-0.0502655	-0.0108322	0.0107044	-0.020346	-0.0675958	-0.063105	-0.0439147	0.0459882	0.021377	0.0987906	0.194542
RL|S1|C11147	-0.250674	-0.351598	0.116565	-0.0792986	0.107056	0.252376	-0.105479	-0.233878	-0.0490337	-0.0368077	-0.0252503	0.0169785	-0.0413188	-0.0246306	-0.175527	0.174103	0.0202808	0.149694	-0.0411287	0.00534738	-0.117581	0.200395	0.14386	0.0122388	-0.135782	-0.0285972	0.173991	-0.0445059	0.0160403	0.193441	0.0024201	0.105628	-0.32517	0.118508	0.0484051	0.186217	0.18912	-0.173214	-0.146082	0.147609	0.340449	0.0897342	0.0636998	-0.286078	0.0637993	-0.121464	-0.057233	0.0955032	-0.167504
RL|S1|C11150	0.00472795	0.0114502	0.0552065	-0.13914	0.106902	0.157556	-0.00670631	0.024625	-0.175277	0.0716932	0.0960032	0.0450457	-0.0317687	0.0554319	0.225729	0.163972	0.185927	0.0375991	0.012508	-0.0127114	0.0651845	0.12886	-0.00987838	0.0579237	-0.137143	-0.11595	-0.137402	0.011847	0.104927	-0.109806	-0.0123791	-0.0575691	-0.0613107	0.136365	-0.173698	0.067057	0.0784777	-0.160444	-0.0592067	-0.27843	0.0825053	-0.0583258	-0.0161349	-0.288199	0.0157648	0.0877698	-0.0417596	0.18567	-0.0270889
RL|S1|C11153	-0.0738613	-0.0683762	-0.0116566	-0.0178073	0.186832	-0.0499106	0.0329173	0.106296	-0.00964546	0.173913	0.00303456	-0.0757522	-0.105098	-0.05662	0.231613	-0.0657602	0.0797224	0.138672	0.129201	-0.0214006	0.137135	-0.0431151	0.016541	-0.0471763	-0.0948915	0.0946512	0.00309642	0.0419932	-0.0361806	0.020101	0.165664	0.129261	-0.0802962	-0.184331	-0.126104	-0.0191135	0.00729018	-0.016142	-0.0448376	-0.00350722	-0.00405671	-0.0304935	-0.0788678	-0.0632305	-0.0406664	0.0580664	0.0226178	0.102504	0.204462
RL|S1|C11156	0.191983	-0.166644	0.0891917	-0.168302	-0.100458	-0.0430064	-0.147688	-0.0170156	0.082299	-0.0711361	-0.0754954	0.108246	0.125649	0.0575806	-0.0579793	0.0482703	-0.0344714	-0.119271	-0.0453086	0.267765	0.00734961	0.0513235	-0.113768	0.015225	-0.0167326	0.00415563	-0.0717312	0.00365231	-0.032433	-0.0839612	-0.0491107	0.0604336	-0.234807	-0.0304326	0.0890119	0.102825	-0.0187557	-0.072394	-0.0854827	-0.00531398	0.114019	-0.0828713	0.00358865	-0.0370225	-0.0264743	0.00368923	0.0154727	-0.142047	0.0262958
RL|S1|C11158	0.168421	-0.168378	0.0742046	-0.149274	-0.115683	0.0130962	-0.148692	-0.0339762	0.0488732	-0.0973574	-0.0647839	0.121302	0.113749	0.0528338	-0.0853749	0.0339849	-0.00078834	-0.18716	-0.109065	0.275068	0.0159214	0.0979108	-0.0872965	0.0328007	-0.0309315	-0.0550539	-0.0786843	0.0127333	-0.0267086	-0.0500743	-0.0352379	0.0618923	-0.225091	-0.0509317	0.108698	0.0743058	0.00951729	-0.052913	-0.0836641	-0.0383282	0.14545	-0.0909321	0.00195749	-0.0136456	-0.0567051	-0.0234957	0.0301592	-0.158611	-0.0155824
RL|S1|C1116	-0.359832	-0.544634	0.068877	-0.0299879	0.193751	0.416708	-0.192515	-0.24736	-0.156445	-0.00921449	-0.148073	0.0534462	-0.368217	-0.0584315	0.0154935	0.285812	-0.235236	0.39225	-0.0479532	-0.061986	0.0407859	0.319798	0.280406	-0.177665	-0.140479	0.00391839	0.279825	-0.0497924	0.0527305	0.354363	0.122672	0.0463599	-0.288066	0.0615745	0.0334382	0.211132	0.186386	-0.296573	-0.1905	0.183188	0.473103	0.119352	-0.00992577	-0.353014	0.142419	-0.117005	-0.0297533	0.124039	-0.186638
RL|S1|C11162	-0.308747	-0.202935	-0.0335383	0.117779	0.412223	0.0711805	0.156383	0.0765869	0.016885	0.0688549	-0.0046917	0.0495029	-0.187751	-0.00814613	-0.00608594	-0.0658647	-0.0790374	0.28233	0.306791	-0.0214223	0.185538	0.056435	0.189796	0.0547078	-0.182476	0.0267888	0.15312	0.152654	-0.09697	0.0901534	0.277486	0.158485	-0.253235	-0.0539386	0.0932207	0.331172	0.0413446	-0.217834	0.0258597	0.215726	-0.00775732	-0.0293617	-0.0240375	-0.0310338	0.141746	-0.0861408	-0.0860656	0.142091	0.146313
RL|S1|C11166	-0.0399188	-0.0516535	-0.0394187	0.264236	-0.0221371	0.178908	0.0720921	-0.0483217	-0.0687278	-0.0923965	0.0661422	-0.0890927	0.0627091	-0.0753645	0.244882	-0.0176062	0.0277928	0.0292765	0.00148769	0.0169848	0.0254629	0.0788406	0.137313	-0.176368	0.129746	0.0393226	0.0904692	-0.274574	-0.0793931	0.0492691	-0.0822086	-0.0475811	0.0771724	-0.124665	0.00866935	-0.222947	0.228838	0.219637	-0.105951	-0.0994536	0.206851	0.21317	-0.118058	0.00198664	-0.0760099	0.224675	0.0195871	-0.256995	-0.0492245
RL|S1|C11167	0.0202599	0.0248523	0.0606541	-0.163277	0.0997899	0.235008	-0.0313532	0.0213347	-0.228755	0.0901401	0.0966175	0.0742522	-0.0725956	0.088693	0.282283	0.180015	0.238022	0.0329004	0.00752541	-0.0724092	0.0853267	0.193154	0.00135047	0.0686685	-0.158012	-0.17793	-0.169295	0.0533326	0.208583	-0.127935	-0.0263496	-0.0797745	-0.051177	0.201393	-0.208653	0.0719825	0.1467	-0.198813	-0.0665407	-0.395657	0.120747	-0.0770306	-0.0395467	-0.354614	-0.0262898	0.108607	-0.0277605	0.270432	-0.10158
RL|S1|C11169	0.172913	-0.182473	0.0735811	-0.158147	-0.121115	0.0126567	-0.147103	-0.00556158	0.0747905	-0.0787032	-0.0757961	0.121202	0.105004	0.0377315	-0.0424888	0.0334533	-0.00957847	-0.189401	-0.0783068	0.285562	0.0179822	0.0734252	-0.088582	0.0200942	-0.00894306	-0.0452818	-0.0669403	0.000725385	-0.0262467	-0.0683626	-0.0403742	0.0670324	-0.250082	-0.0668232	0.0860689	0.0650494	-0.000665935	-0.0369019	-0.0757191	-0.0622076	0.15385	-0.100536	-0.00194329	-0.0166992	-0.0515222	0.00231365	0.0332912	-0.185933	-0.00856703
RL|S1|C1117	0.0946188	-9.46009e-05	-0.00601611	0.0744726	-0.0434659	-0.0202414	0.00667682	-0.0869836	0.0298304	-0.0860097	0.050635	-0.163515	0.163289	-0.00290602	-0.0242325	0.0257376	0.0529613	0.102432	-0.0502565	0.0382271	0.0434215	-0.0155394	-0.0235176	-0.132007	0.13515	0.117813	-0.0364962	-0.168369	-0.0495574	-0.0444833	-0.117641	-0.0316887	-0.0012536	-0.0465129	0.0423423	0.0190351	0.119799	0.0561752	-0.0320417	0.0486956	-0.00211566	0.00303243	-0.103514	-0.0639498	-0.057191	0.0777168	0.0421252	-0.116465	-0.00302244
RL|S1|C11170	-0.0733263	-0.064854	-0.0142754	-0.0403389	0.226113	-0.0799503	0.0370722	0.120655	-0.00517024	0.211349	0.0123183	-0.0789737	-0.117876	-0.055032	0.24983	-0.078721	0.0967582	0.176274	0.16266	-0.0195788	0.156781	-0.0645234	0.0130248	-0.0446141	-0.114606	0.110148	0.000164771	0.0656871	-0.0380131	0.00882362	0.187634	0.166209	-0.104107	-0.203546	-0.155723	-0.0235338	-0.0008601	-0.0323517	-0.0586897	0.00166687	-0.0284161	-0.0298698	-0.0843508	-0.0772583	-0.0447619	0.0522132	0.0289799	0.134241	0.245122
RL|S1|C11177	-0.0602308	0.280149	-0.0973205	0.63083	0.506117	0.175043	0.818174	0.222115	0.0819023	0.19446	0.0797099	-0.47356	-0.281273	0.0472768	0.270597	-0.248024	0.0658011	0.0426092	0.29428	-0.585793	0.184951	-0.353627	0.301427	-0.0404685	0.369557	-0.128674	0.12119	-0.219133	0.281522	-0.0739723	-0.022255	-0.193137	0.30112	0.217057	0.166562	0.424597	0.200023	-0.0256901	0.376385	-0.0218296	-0.468716	-0.0805444	-0.250098	0.216076	-0.316544	0.201395	-0.080016	0.0467064	-0.0301231
RL|S1|C11183	-0.273038	-0.358134	0.0935938	-0.0331946	0.174816	0.225815	-0.135576	-0.296891	-0.133936	-0.0335138	-0.0701836	-0.0129908	-0.193368	-0.0543307	-0.264871	0.242692	-0.0561073	0.189791	-0.18486	-0.0489413	-0.0280654	0.23372	0.140383	-0.0669065	-0.0646636	-0.00358663	0.210792	0.0314313	0.0329763	0.272633	0.0786965	0.105167	-0.252873	0.0589917	0.137979	0.159735	0.189493	-0.217589	-0.177239	0.249789	0.26381	0.0154716	0.0114895	-0.245816	0.0578977	-0.160196	0.0041729	0.143579	-0.21797
RL|S1|C11186	0.0188384	-0.0630463	0.0302721	0.222216	-0.216508	0.0657556	0.0873886	-0.253555	-0.0540895	-0.269392	-0.127487	-0.138499	-0.0915799	-0.148749	-0.0978309	0.205729	-0.0623465	0.180692	-0.123674	-0.188378	0.0406732	0.0723287	0.00827635	-0.239853	0.118902	0.0995963	0.0786032	-0.213985	-0.124635	0.162208	-0.0197086	-0.0371581	0.186867	0.127463	0.235925	0.152075	0.151547	0.143779	0.123169	0.11617	0.0735755	-0.126048	0.00780479	-0.101738	0.157887	0.0780227	0.0178883	-0.0672765	-0.365136
RL|S1|C11187	-0.314674	-0.417327	0.0550031	-0.0582346	0.177204	0.343237	-0.139292	-0.255833	-0.0841888	-0.0606088	-0.0415784	0.00316241	-0.115539	-0.0529236	-0.1058	0.237218	-0.065942	0.356064	-0.16264	-0.0394242	0.0350015	0.224327	0.186502	-0.142533	-0.114666	0.0403398	0.209265	-0.107522	-0.0318881	0.290399	0.100496	0.0399717	-0.338729	-0.00982762	0.0342565	0.330048	0.127173	-0.268918	-0.0940735	0.229763	0.40039	0.0880194	-0.027318	-0.352245	0.132596	-0.11724	-0.0508397	0.033184	-0.22707
RL|S1|C1119	-0.164944	-0.140937	0.0104818	-0.022164	-0.0194764	0.297181	0.0850342	-0.0495494	-0.00620654	-0.0230085	-0.0817028	-0.0977665	0.02594	-0.0750745	-0.0303987	0.0486591	0.239639	-0.176308	-0.150676	-0.242628	-0.131904	0.209989	0.232733	0.0899916	-0.116258	-0.188962	0.221808	-0.0890925	0.104914	0.187386	0.076742	-0.14778	-0.0813487	-0.112303	-0.0213896	0.0151338	0.209946	0.211531	0.0141669	-0.25161	0.315594	0.102895	-0.0567344	0.014294	-0.227986	0.0502375	-0.0300255	0.0305367	-0.0256571
RL|S1|C11190	-0.12627	-0.0919089	-0.0176437	-0.0448125	0.241443	-0.03975	0.0628781	0.136175	0.0179213	0.23811	-0.00047366	-0.099781	-0.129233	-0.0820089	0.257995	-0.0933825	0.123893	0.162834	0.17262	-0.0693693	0.134849	-0.0608448	0.0521234	-0.0339197	-0.124619	0.096866	0.0485873	0.064435	-0.0135166	0.0355699	0.205121	0.151396	-0.13506	-0.232367	-0.181284	-0.0333287	0.0181123	0.00367687	-0.0452969	-0.0169542	0.0114133	-0.0131754	-0.0880759	-0.0648758	-0.0665093	0.0544334	0.0342896	0.146605	0.257783
RL|S1|C11193	-0.312298	-0.266559	-0.0748046	0.279881	0.320699	0.471938	0.0959651	-0.178609	-0.0825656	-0.00176098	0.0108302	-0.0721971	-0.268552	-0.0893744	0.0347653	0.298038	-0.230847	0.516675	-0.179107	-0.372255	0.0450644	0.128624	0.4093	-0.347139	0.0958985	0.217508	0.3	-0.220818	0.243427	0.250756	-0.00349062	-0.143216	-0.228379	0.0192191	0.0546722	0.291401	0.239473	-0.300117	0.0435587	0.155218	0.445642	0.301097	-0.183063	-0.437381	0.13817	0.141154	-0.121139	0.132153	-0.476928
RL|S1|C11200	0.188473	-0.190307	0.0829041	-0.186006	-0.134776	0.00714417	-0.156486	-0.0114044	0.083212	-0.0875091	-0.0750517	0.136609	0.116049	0.0453479	-0.0743154	0.0369511	-0.0174547	-0.215776	-0.0991721	0.31406	0.012346	0.0791414	-0.103218	0.0332102	-0.00513372	-0.0535772	-0.0868434	0.0115067	-0.0223189	-0.0755725	-0.0546169	0.0653138	-0.280467	-0.0653104	0.0969989	0.0825708	-0.0128295	-0.0536066	-0.0697578	-0.0518073	0.154134	-0.113847	0.00857237	-0.00642598	-0.0473413	-0.0201233	0.0380744	-0.198237	-0.00944458
RL|S1|C11201	0.137968	-0.116332	0.0538138	0.0294631	-0.210523	-0.0729926	-0.285489	-0.173228	0.187994	-0.493427	-0.0789964	-0.0745058	0.405529	0.197413	0.0551649	-0.062268	0.328866	0.173613	-0.141176	0.236694	0.0126644	-0.17104	-0.247021	-0.33011	0.182059	-0.00236115	0.148981	-0.0811519	-0.282524	-0.176186	-0.0553986	0.14032	-0.166863	-0.0608239	0.373655	0.160059	-0.0183777	0.0284007	-0.269459	0.00928162	-0.20091	0.0389524	-0.244002	-0.272857	-0.0247129	0.253243	0.0253481	-0.349729	-0.0188602
RL|S1|C11202	0.117947	0.182223	-0.0987257	0.429138	0.219121	0.0231719	0.25237	0.0606037	-0.208597	0.0562743	0.0459482	-0.0222621	-0.213375	-0.0362833	0.172044	-0.00663233	-0.103793	-0.0594714	-0.106011	-0.194135	0.0386609	0.0934699	-0.117668	0.0297443	0.0631888	-0.000273215	-0.00306075	-0.105567	0.03253	0.0313306	0.0258445	-0.0689175	0.324801	0.196488	0.188333	0.100174	0.108354	-0.0901882	-0.234563	0.0858416	0.0458959	0.0534204	-0.109765	-0.0102901	-0.130782	0.246536	-0.036025	0.0718008	-0.178734
RL|S1|C11204	0.182058	-0.190143	0.0767866	-0.188896	-0.113592	0.00670164	-0.156762	0.00885134	0.0655637	-0.0586758	-0.0642149	0.149992	0.0847716	0.035186	-0.0193814	0.0428191	-0.0255612	-0.167689	-0.0560198	0.299964	0.032865	0.0736083	-0.101668	0.0171407	-0.0229447	-0.0278562	-0.101719	0.0214123	-0.0232456	-0.0922912	-0.0537808	0.0623461	-0.274815	-0.0574822	0.0706245	0.0725924	-0.0105799	-0.0756887	-0.0765395	-0.0530278	0.152513	-0.122182	0.00529894	-0.0391935	-0.0239958	-0.00457168	0.0406167	-0.17201	0.0013285
RL|S1|C11208	-0.287907	-0.385642	0.0930442	-0.125706	0.202925	0.225017	-0.121119	-0.305232	-0.0736875	-0.017247	-0.0514582	-0.0802926	-0.212979	-0.0430005	-0.232111	0.232795	-0.0900495	0.271779	-0.135661	-0.013042	-0.0241392	0.156729	0.158042	-0.1151	-0.0623504	0.000521028	0.216026	0.0277828	0.0358534	0.282872	0.0337543	0.0772996	-0.29727	0.0417934	0.0556036	0.257327	0.194255	-0.232001	-0.11946	0.262157	0.271629	0.027025	-0.038724	-0.29617	0.0567105	-0.169934	0.00982432	0.155261	-0.194958
RL|S1|C11210	0.172655	-0.174094	0.0789	-0.158901	-0.114626	0.00949497	-0.150395	-0.0122671	0.0658212	-0.082341	-0.0675995	0.124129	0.107457	0.0419936	-0.0505875	0.0371146	-0.0131672	-0.196802	-0.0913204	0.282629	0.0168953	0.078117	-0.0910794	0.0199632	-0.00697367	-0.0456131	-0.0772701	0.00770858	-0.0196668	-0.0697905	-0.0446715	0.052582	-0.244847	-0.0586719	0.095458	0.070164	-0.00497103	-0.0492525	-0.0727479	-0.0535734	0.144539	-0.100165	-0.00641245	-0.0132083	-0.0501257	-0.0113207	0.0351579	-0.179634	-0.00216358
RL|S1|C11211	-0.171543	-0.363952	0.0836265	-0.00148943	0.106942	0.177536	-0.104055	-0.194325	0.026386	-0.0384421	-0.0639923	0.0820523	-0.0370676	-0.0174271	-0.232566	0.0754921	-0.00942326	0.111295	-0.0565455	0.00632464	-0.0698475	0.223837	0.0525223	0.0306326	-0.128812	-0.0118667	0.16805	0.0600665	0.00886351	0.186627	0.0592709	0.121874	-0.34012	0.114311	0.168298	0.333948	0.207055	-0.20905	-0.174781	0.288257	0.310791	0.0122871	0.0234818	-0.23239	0.0341194	-0.0829801	-0.0332494	0.0764385	-0.244374
RL|S1|C11212	0.0877339	-0.220373	0.103967	-0.190002	-0.166096	0.143751	-0.169881	-0.0730564	0.0277931	-0.115989	-0.0472065	0.0746278	0.137654	0.129951	0.026403	-0.143898	0.164463	-0.217399	-0.119468	0.287556	-0.117373	0.0632834	-0.243651	-0.0617424	-0.0819506	-0.14522	-0.0413953	0.0266992	0.0247639	0.0934768	-0.0480726	0.15606	-0.239882	-0.0693556	0.100191	0.0564955	0.0857244	0.0871794	-0.18812	-0.100381	0.13768	-0.116765	-0.0382791	0.0201972	-0.160202	0.0875687	0.150965	-0.176362	-0.0785568
RL|S1|C11215	-0.0754934	-0.0732452	-0.0250952	-0.0331111	0.231847	-0.0816918	0.0621284	0.149735	0.012797	0.227801	0.0087079	-0.0804554	-0.119417	-0.0712338	0.264431	-0.0889894	0.0692133	0.181987	0.199067	-0.00800443	0.153182	-0.0822842	0.0195032	-0.0435395	-0.107543	0.136482	0.00200738	0.0427981	-0.0504027	-0.00413922	0.176525	0.151911	-0.123519	-0.208448	-0.168925	-0.0281882	-0.0186935	-0.0227734	-0.0528798	0.0211332	-0.0244974	-0.0246715	-0.073248	-0.062198	-0.0255834	0.0630378	0.0324955	0.110315	0.274071
RL|S1|C11216	0.0630513	-0.172248	0.0542393	-0.0249374	-0.0764362	0.139189	-0.0902773	-0.128444	-0.0327632	-0.159657	-0.030207	0.0720293	0.131428	0.0397438	-0.134744	0.0820261	0.0426155	-0.0977539	-0.141494	0.149756	-0.0627667	0.178038	-0.0248056	0.0317482	-0.0312028	-0.0607289	0.034848	-0.131182	-0.0507705	0.0472327	-0.0757081	0.00724748	-0.154374	0.0516848	0.14986	0.0984229	0.101678	-0.0294348	-0.141642	0.0176369	0.256897	0.0324252	0.0304947	-0.0688704	-0.0395794	0.00838217	-0.029635	-0.147285	-0.118417
RL|S1|C11217	0.147676	0.126033	0.0553826	-0.0967086	0.0991199	-0.226621	0.179246	0.103597	0.109794	0.0343399	0.175152	-0.027941	0.255939	0.00418247	-0.0295648	0.0648256	0.04033	0.0585592	0.242242	0.183057	-0.0346823	-0.195332	-0.112341	0.0962881	0.0215257	0.181749	-0.173236	-0.128338	-0.145833	-0.294687	-0.172192	-0.00252455	-0.189226	0.0655287	-0.0698087	0.106272	-0.124698	-0.106934	0.0280015	0.119433	-0.150104	-0.0589684	0.123605	-0.0802876	0.180447	0.0590421	-0.103368	-0.0509438	0.203454
RL|S1|C11218	-0.299978	0.223533	0.0712773	0.657259	0.601417	0.0300193	0.116359	-0.0878948	0.104521	-0.329533	0.144325	-0.203769	0.161071	0.259864	-0.130135	-0.342989	0.270229	-0.281712	-0.200682	-0.159592	0.307148	-0.365022	0.149494	-0.18402	0.319004	-0.189076	0.10119	0.516532	0.0681608	-0.170689	0.267901	-0.209515	0.335452	-0.194078	0.797169	0.133801	0.0739461	0.0650155	0.0843408	0.187642	-0.817118	-0.120086	-0.507409	-0.00393636	-0.282853	-0.0683135	0.0677207	0.16126	-0.113721
RL|S1|C11219	-0.121948	-0.113664	0.0402355	-0.0991704	0.111921	0.432607	-0.0232183	-0.0238241	-0.231714	0.119874	0.0566102	0.0361678	-0.0935618	0.0878392	0.288985	0.109976	0.251856	0.127824	0.0487174	-0.193581	-0.0147755	0.2625	0.0849764	0.0251812	-0.198995	-0.185469	-0.0380493	-0.0664293	0.270311	-0.0200441	-0.0633086	-0.100563	-0.144306	0.27253	-0.222124	0.16179	0.258043	-0.198464	-0.111129	-0.33494	0.306587	0.0628301	-0.0504042	-0.40597	-0.0727495	0.136806	-0.0513969	0.264752	-0.152137
RL|S1|C11221	0.188775	-0.168568	0.0709566	-0.155822	-0.101132	-0.000284151	-0.160576	0.0033292	0.0529537	-0.0474441	-0.0813058	0.13308	0.0663046	0.0408757	-0.0259277	0.0382483	-0.0341766	-0.148161	-0.0619511	0.255896	0.0559948	0.0805877	-0.10065	0.0171557	-0.0334964	-0.00160742	-0.0839808	0.0452516	-0.0131917	-0.0789803	-0.032873	0.0565757	-0.246926	-0.0495564	0.08132	0.0701445	-1.51806e-05	-0.0747297	-0.0805984	-0.032751	0.137347	-0.114735	-0.0144167	-0.0297768	-0.0283115	-0.00251709	0.0356676	-0.136739	0.00152521
RL|S1|C11223	-0.195765	-0.185448	0.0421986	0.0306422	0.0902479	0.153412	-0.121459	-0.188848	-0.0987081	-0.0666937	-0.0420767	-0.0207207	-0.0683712	-0.037479	-0.184519	0.299846	0.142151	0.187378	-0.18005	-0.121445	0.0919821	0.152091	0.0913787	-0.0172453	-0.0502721	-0.0406129	0.0811656	0.0531113	-0.0214481	-0.0084555	0.0136478	-0.156833	-0.153873	0.108826	0.139358	0.24913	0.109953	-0.119675	-0.0496404	0.14391	0.0794459	-0.0408309	-0.00926752	-0.372392	0.11479	0.00731004	0.00309854	0.197067	-0.166099
RL|S1|C11226	-0.0185861	-0.109476	0.0991918	-0.0797743	-0.0505231	-0.0422185	-0.0102857	-0.0416604	-0.0259151	-0.0265228	0.0154428	-0.0445739	0.0368841	-0.0100574	0.141392	-0.0517947	0.0819215	-0.0131961	-0.0081174	0.0377224	-0.182149	-0.0998376	-0.1029	-0.0737922	-0.151492	0.00758842	-0.0639186	-0.18247	-0.0854835	0.138839	0.0906906	0.125973	0.00269668	0.0474716	-0.00819999	0.144247	-0.087434	0.0824857	0.00608829	-0.0582565	-0.125687	-0.183134	0.0740988	-0.00173553	-0.00773455	0.107746	-0.0919195	-0.096412	0.0214572
RL|S1|C11227	-0.123364	-0.222171	0.0689449	0.270588	0.280798	0.281873	0.279687	-0.0634087	0.0455763	0.105237	-0.171668	-0.191866	-0.278495	-0.0163483	-0.0838365	0.094217	-0.192364	0.12582	-0.0605396	-0.304011	-0.184789	0.0988576	0.0583053	0.0173098	0.101133	-0.048713	0.263111	-0.187757	0.178157	0.30083	-0.0220215	0.00389736	-0.0892231	0.202022	0.17815	0.462098	0.106872	-0.201814	-0.127451	0.256894	0.352155	0.147687	-0.0600533	-0.0477285	-0.151689	-0.00939169	-0.0570501	0.0921945	-0.22275
RL|S1|C11228	-0.0161435	0.0367291	0.042642	0.0252036	0.161345	0.0541856	0.191479	-0.0654743	-0.176756	-0.0228136	-0.0804137	-0.12447	-0.246845	-0.0384365	-0.16308	0.198224	-0.0800038	-0.166842	-0.0694388	-0.0452752	0.101984	0.0252658	0.179597	0.110335	0.0756846	-0.0993814	0.0937477	0.0212273	0.0175201	0.0528554	0.144059	-0.15526	0.119799	0.0142301	0.200299	0.0550489	-0.00230431	-0.024665	0.0369351	0.00776693	-0.20406	-0.21899	0.0193579	0.129692	-0.0616471	-0.192816	-0.0131296	0.0437146	0.216346
RL|S1|C1123	0.19474	-0.139797	0.12219	-0.135964	-0.156787	-0.0235832	-0.134452	-0.0418046	0.0823891	-0.0828418	-0.0750135	0.0815156	0.133644	0.0418574	-0.0795094	0.0373131	-0.0433951	-0.241354	-0.0833334	0.315515	0.0029876	0.0622232	-0.126746	0.0439303	0.0197267	-0.0375503	-0.0691858	0.00235382	-0.0659969	-0.059925	-0.0355314	0.0582062	-0.203977	-0.0620014	0.0860444	0.0219602	-0.0176999	0.00958321	-0.0708313	-0.0463816	0.111277	-0.121522	-0.00255172	0.0644513	-0.0643564	-0.0355585	0.0495814	-0.230344	0.046931
RL|S1|C11235	0.139879	0.131997	0.0556389	-0.093332	0.118377	-0.229434	0.200468	0.111306	0.117239	0.0443463	0.194181	-0.041652	0.270432	0.000841311	-0.0146523	0.0744692	0.0246702	0.0879734	0.27256	0.189527	-0.0400148	-0.222919	-0.106496	0.0817434	0.0416572	0.201235	-0.182471	-0.159351	-0.150901	-0.319751	-0.196398	-0.0240639	-0.197682	0.0701856	-0.094211	0.101072	-0.140865	-0.112777	0.0407367	0.130649	-0.163676	-0.0464368	0.133933	-0.0897063	0.211022	0.0690952	-0.115178	-0.0626657	0.226745
RL|S1|C11238	-0.353333	0.301003	-0.0085058	0.907859	0.498573	0.204687	0.412502	-0.0114699	-0.099001	0.252172	0.0429208	-0.584384	-0.241405	0.0663428	0.141059	-0.404602	0.0473748	-0.444721	-0.0484826	-0.772143	-0.103887	-0.398662	0.189101	-0.257994	0.449272	-0.207252	0.0768734	0.0257231	0.397491	0.0183525	-0.165393	-0.309631	0.575964	0.321172	0.411173	0.00354967	0.295381	0.228898	0.106908	0.130116	-0.618143	-0.0455711	-0.478811	0.302917	-0.724881	0.127897	0.156881	0.266939	-0.122697
RL|S1|C11240	-0.190932	0.0614376	-0.106582	0.193794	0.420628	-0.0774313	0.229556	0.171211	-0.05742	0.259059	0.0632598	-0.20513	-0.206658	-0.0703276	0.312971	-0.186392	0.108095	0.259907	0.207514	-0.213595	0.218274	-0.11183	0.170706	-0.0975578	-0.0295661	0.106591	0.0896554	0.114328	0.0606883	0.0861715	0.273309	0.236433	0.0281979	-0.254445	-0.134277	-0.0813147	0.0958047	-0.0447847	0.049826	-0.0580422	-0.13051	0.0516223	-0.183303	0.0004036	-0.136176	0.0911594	0.0126907	0.256281	0.156695
RL|S1|C11241	0.0209234	0.0155674	0.0526549	-0.141478	0.113802	0.147054	-0.00278975	0.0396139	-0.173613	0.0774423	0.0880388	0.0496301	-0.0481183	0.042993	0.238571	0.162725	0.165988	0.0457075	0.0152824	-0.0124427	0.0886386	0.126005	-0.00745302	0.0553053	-0.129252	-0.103783	-0.145155	0.0200017	0.112318	-0.11049	-0.0004	-0.0608427	-0.05367	0.110549	-0.175296	0.0583841	0.0694206	-0.165905	-0.045432	-0.279219	0.0758213	-0.0727603	-0.0205433	-0.275683	0.015801	0.0807861	-0.0354669	0.186303	-0.016625
RL|S1|C11245	-0.419303	-0.448021	0.106027	-0.129333	0.215039	0.387258	-0.164306	-0.364332	-0.0912697	-0.0677367	-0.045386	0.00791136	-0.109164	-0.0213991	-0.27799	0.302243	-0.0116637	0.333531	-0.179667	-0.0199076	-0.0285775	0.278495	0.27041	-0.0726377	-0.143185	0.0110166	0.28536	-0.0022277	0.01501	0.326909	0.0980067	0.106115	-0.460039	0.0334926	0.048937	0.277026	0.199928	-0.301581	-0.148006	0.239075	0.400982	0.0943458	0.0193183	-0.38112	0.133468	-0.228026	-0.0542112	0.141449	-0.266644
RL|S1|C11250	-0.387137	-0.356139	-0.0211463	-0.0158695	0.299801	0.3819	0.00401005	-0.212953	-0.0583033	-0.0738493	-0.0687767	0.0231299	-0.131894	0.0348736	-0.304869	0.325936	-0.0688158	0.324534	-0.160832	-0.138445	0.0142478	0.276724	0.327485	-0.0286557	-0.141989	-0.000519782	0.310239	-0.0185475	0.0172889	0.259298	0.0865719	-0.139102	-0.341052	0.106868	0.121362	0.44471	0.080597	-0.336704	-0.0632301	0.228497	0.321265	0.0876884	-0.0211094	-0.301395	0.154692	-0.11204	-0.14597	0.138537	-0.175674
RL|S1|C11251	-0.135079	-0.115879	-0.00813077	-0.0464056	0.00616272	0.245565	0.0838402	-0.0122322	0.00293543	0.0308521	-0.0744752	-0.0954859	0.00966056	-0.0561054	0.0270394	0.0170626	0.241154	-0.113626	-0.0955802	-0.221847	-0.101826	0.165419	0.204045	0.0676867	-0.137494	-0.138507	0.192505	-0.0823539	0.0970826	0.157301	0.0914455	-0.0955096	-0.100012	-0.125457	-0.0652032	0.0169185	0.17971	0.180793	-0.0015916	-0.241718	0.27042	0.0989187	-0.0657373	-0.00164373	-0.223149	0.0729199	-0.0278427	0.0592846	0.0337334
RL|S1|C11252	-0.273139	0.182319	-0.0652387	0.396918	0.645782	0.197206	0.480526	0.120192	0.0993663	-0.235809	0.27536	-0.145676	0.117337	0.31394	0.232126	-0.389227	0.172959	-0.0547523	0.0849559	-0.197914	0.139088	-0.30925	0.188996	-0.0534466	0.118265	-0.369427	-0.0595382	-0.151766	0.125766	0.108304	0.334357	-0.050701	0.31534	-0.10298	0.392858	0.466177	-0.0895407	-0.120323	0.273179	0.0104903	-0.775426	-0.0962446	-0.122882	0.226104	-0.217436	0.00562391	-0.269371	-0.0464105	0.124415
RL|S1|C11255	-0.307254	-0.289378	-0.14863	0.209594	-0.369098	0.405682	-0.399376	-0.147271	0.0709121	-0.339698	-0.0841332	0.0216623	0.241959	0.225703	0.752418	-0.599322	0.756973	-0.0445556	-0.379949	-0.164554	-0.535545	-0.47107	-0.258365	-0.95935	-0.181475	0.0231859	0.0475398	-0.229312	-0.0537949	-0.0724207	-0.251848	0.371532	-0.191581	0.112433	0.432986	0.132337	0.0530854	0.377516	-0.531036	-0.310191	-0.277329	0.0487297	-0.194736	-0.516326	-0.308759	0.886435	0.138848	-0.180395	-0.330674
RL|S1|C11256	-0.0590832	-0.0626955	-0.00920169	-0.0266501	0.181413	-0.0557939	0.0361093	0.109922	-0.00643875	0.17283	0.0144471	-0.0680571	-0.0867953	-0.0499841	0.234757	-0.0716062	0.0833893	0.129648	0.134523	-0.00874478	0.128032	-0.0448075	0.00573683	-0.0373693	-0.100206	0.0897504	-0.0107399	0.0331764	-0.0408655	0.00931015	0.156852	0.129454	-0.0826949	-0.181014	-0.135361	-0.0226667	0.00528145	-0.0154194	-0.0462524	-0.0132263	-0.0038102	-0.0252814	-0.0707185	-0.063091	-0.0441918	0.059058	0.0174251	0.0942791	0.204989
RL|S1|C11257	-0.137742	-0.144542	0.000246632	0.00857873	0.237986	0.0765958	0.0262651	0.0652312	-0.0612427	0.181917	0.0230532	-0.0231611	-0.150926	-0.0327245	0.281551	-0.0629995	0.0672608	0.203566	0.191287	-0.056269	0.124315	0.0369567	0.0784354	-0.0420503	-0.157395	0.0287965	0.046995	0.0223101	0.032792	0.0455851	0.170295	0.15029	-0.120917	-0.115437	-0.139928	0.014808	0.103241	-0.0636313	-0.0819824	-0.0576271	0.0935127	0.0629519	-0.0711005	-0.154772	-0.0507215	0.0600536	0.0044268	0.147719	0.152162
RL|S1|C11262	0.220458	-0.132845	0.0875442	-0.171522	-0.122012	-0.0130903	-0.0992396	0.0158398	0.0617777	-0.0380336	-0.0554022	0.160335	0.106752	0.0494251	-0.016377	0.0316503	-0.00130484	-0.216625	-0.0205934	0.295283	0.023226	0.0576332	-0.102871	0.0530349	-0.0395693	-0.0339066	-0.102227	0.0402087	-0.00125891	-0.113027	-0.0439047	0.0486374	-0.266972	-0.0350286	0.0484624	0.0231672	-0.00290256	-0.0390262	-0.0959515	-0.0915692	0.143422	-0.0947383	-0.0145633	-0.00458855	-0.0519777	0.020037	0.0417209	-0.16075	0.0340798
RL|S1|C11264	0.158065	0.129724	0.0543387	-0.0886951	0.0869729	-0.217276	0.18025	0.0818284	0.107674	0.012031	0.177496	-0.0272145	0.275911	0.0108139	-0.0500697	0.0644236	0.049105	0.0420903	0.215257	0.184286	-0.0436232	-0.182803	-0.111208	0.0946631	0.0261085	0.170192	-0.170232	-0.134368	-0.140818	-0.287451	-0.181619	-6.47435e-05	-0.180612	0.0647017	-0.0509889	0.0989158	-0.107783	-0.101085	0.0189517	0.109913	-0.138747	-0.0437017	0.116587	-0.0734557	0.162575	0.0570954	-0.0996717	-0.0597542	0.180943
RL|S1|C11272	-0.298957	-0.275961	0.0148685	0.21922	0.428673	0.25021	0.148816	-0.215594	-0.00965812	-0.0265052	-0.059992	-0.213546	-0.096795	0.0577983	-0.255543	0.136914	-0.103654	0.47783	-0.0608104	-0.222298	-0.114389	0.132176	0.227536	-0.0681866	0.0518228	0.00974511	0.259657	-0.206063	0.120826	0.364582	0.00525753	0.247424	-0.205116	0.137943	0.200448	0.398055	0.140703	-0.387728	-0.11265	0.334343	0.278816	0.341608	-0.064692	-0.280956	-0.0530776	-0.143636	-0.15111	0.198333	-0.279141
RL|S1|C11273	-0.338264	-0.331219	-0.0167311	0.172082	0.330352	0.360409	0.206742	-0.1668	-0.0882553	0.0274451	-0.0801451	-0.195184	-0.165875	0.0535009	-0.218584	0.137163	-0.25916	0.315563	0.022395	-0.187981	-0.115414	0.129997	0.306548	-0.08972	-0.00431936	-0.01763	0.25833	-0.28036	0.123069	0.358408	-0.0305121	-0.00648457	-0.171948	0.252507	0.132629	0.421378	0.113907	-0.316494	-0.00916355	0.290297	0.249302	0.230192	-0.0347055	-0.0963148	-0.0246373	-0.168124	-0.173309	0.0669534	-0.117788
RL|S1|C11275	0.0291171	0.0299948	0.0642004	-0.162007	0.0899302	0.16402	0.000481964	0.0269963	-0.186297	0.0767212	0.0856658	0.049292	-0.0547254	0.0557246	0.233953	0.203428	0.179881	0.0231199	0.0141473	-0.0337852	0.0694549	0.130514	-0.00583144	0.0706621	-0.127987	-0.124537	-0.146106	0.0122664	0.13213	-0.136091	-0.0260301	-0.105007	-0.0520808	0.15875	-0.178099	0.0778616	0.0745822	-0.164379	-0.0385602	-0.306514	0.0777032	-0.0854337	-0.00733686	-0.295681	0.0214397	0.0847812	-0.0460267	0.202803	-0.0240727
RL|S1|C11278	0.160669	-0.14607	0.0742179	-0.125483	-0.0970156	0.00866684	-0.118363	-0.0153456	0.0553948	-0.080734	-0.0592978	0.112521	0.10824	0.0431833	-0.0483771	0.0383576	0.00347877	-0.185146	-0.0841757	0.252527	0.0136824	0.0769623	-0.085621	0.0298901	-0.0166779	-0.0485982	-0.0659301	0.00428763	-0.0248971	-0.0639372	-0.0295033	0.0450916	-0.215038	-0.050096	0.0930761	0.0640138	-0.00172279	-0.0383758	-0.0701095	-0.0565803	0.132566	-0.0825442	-0.00356206	-0.0116893	-0.0496325	-0.00385254	0.0210918	-0.157908	-0.00129001
RL|S1|C11279	-0.955903	0.690605	-0.384799	1.70257	1.74276	0.397986	1.22739	0.4676	-0.0598085	0.589727	0.675248	-1.06988	-0.615981	0.298147	0.774709	-0.93499	0.233461	0.479027	0.498742	-1.37155	0.266464	-0.712692	0.766827	-0.462484	0.78918	-0.243939	0.127679	0.385975	1.14121	-0.156265	0.220938	-0.00499676	0.754401	-0.0915039	0.0268554	-0.0212786	0.705243	-0.180109	0.534751	-0.226935	-1.13452	0.337238	-0.864739	-0.0926182	-0.769758	0.467381	0.135632	1.07637	-0.419253
RL|S1|C11281	-0.121292	-0.169571	-0.0101513	0.0174223	-0.0173674	0.299591	0.0323251	-0.0492183	-0.0178311	0.0206632	-0.0795415	-0.0393304	0.0213572	-0.0484851	0.0112266	-0.0276866	0.258083	-0.146472	-0.114291	-0.241173	-0.110924	0.233437	0.175001	0.0555124	-0.132644	-0.145434	0.173752	-0.0438719	0.167634	0.156308	0.0374979	-0.0904567	-0.12087	-0.05269	-0.00495463	-0.00594647	0.273435	0.191502	-0.0671741	-0.234572	0.349218	0.125468	-0.101333	-0.0598329	-0.254387	0.119192	0.00186092	0.067229	-0.0943077
RL|S1|C11282	0.157714	-0.142174	0.0726381	-0.125654	-0.0931143	-0.00321638	-0.10599	-0.00427592	0.0622047	-0.0686926	-0.0595559	0.082098	0.0998557	0.0387974	-0.046868	0.0350379	-0.0146361	-0.170274	-0.0729971	0.245542	0.0141313	0.0589701	-0.0744972	0.0187245	0.00684898	-0.0351242	-0.0669451	-0.00187753	-0.0260988	-0.0654682	-0.042081	0.0452485	-0.209709	-0.0552761	0.0845038	0.0645791	-0.00219344	-0.0373402	-0.0563521	-0.0495854	0.113696	-0.0897704	-0.0113715	-0.00106807	-0.0524162	-0.00541146	0.0264704	-0.159587	0.0129961
RL|S1|C11286	0.0139968	0.0252565	0.0457383	-0.117628	0.112745	0.151125	0.00638413	0.0377538	-0.177483	0.0739271	0.0921271	0.0507012	-0.0432103	0.0545858	0.235702	0.157654	0.178169	0.0329483	0.0138957	-0.0302813	0.0724665	0.135235	-0.00741021	0.05757	-0.137071	-0.116449	-0.142115	0.0251721	0.117892	-0.108283	-0.0103154	-0.0599075	-0.042395	0.130524	-0.164886	0.0594899	0.083296	-0.155064	-0.0541667	-0.292673	0.0865027	-0.0525869	-0.032158	-0.281544	0.00822479	0.0983842	-0.0408323	0.198857	-0.0411466
RL|S1|C11295	0.0377908	0.032391	0.0557831	-0.145385	0.108011	0.14496	-0.0104355	0.0304781	-0.189098	0.0676401	0.0947582	0.0620624	-0.0427907	0.0589846	0.240297	0.181792	0.170961	0.0652657	0.0202468	-0.00316338	0.096376	0.138553	-0.0248648	0.0616277	-0.145204	-0.103491	-0.162353	0.0218664	0.106933	-0.126106	-0.0103906	-0.0603632	-0.0441108	0.149083	-0.171463	0.0814337	0.0724914	-0.190926	-0.0607964	-0.280542	0.078321	-0.0746446	-0.0130929	-0.303239	0.0340193	0.0890968	-0.0461432	0.199477	-0.0306918
RL|S1|C11299	-0.208307	-0.0375121	-0.0343441	0.3431	0.0833555	0.227808	0.202152	-0.0435745	-0.0244935	-0.0332718	0.116987	-0.292108	-0.0131754	-0.154287	0.231222	-0.00221111	-0.0155946	0.139405	0.0411684	-0.184398	0.0153327	-0.0308471	0.292711	-0.257798	0.239297	0.076984	0.119092	-0.289449	-0.00498647	0.0789258	-0.0945011	-0.160945	0.132198	-0.173491	-0.0816911	-0.251091	0.277104	0.257995	0.0733281	-0.0432299	0.0955686	0.203621	-0.132738	-0.0173179	-0.0588903	0.163628	0.0300548	-0.147659	-0.0394487
RL|S1|C113	0.00608204	0.0355741	0.0506827	-0.0364938	0.118163	0.0244963	0.14367	-0.057487	-0.175274	0.0128217	-0.0675432	-0.129501	-0.195636	-0.0464318	-0.130746	0.216668	-0.0690793	-0.161256	-0.084031	-0.0144093	0.0495228	0.0256326	0.147225	0.101675	0.0543688	-0.072254	0.0573181	-0.013069	0.0134657	0.0343251	0.0999205	-0.139335	0.0992161	0.00555072	0.130509	-0.000110083	-0.0338081	-0.0140882	0.0165863	-0.0244154	-0.168112	-0.184878	0.0474891	0.089375	-0.0606489	-0.170865	-0.0239612	0.0480606	0.238695
RL|S1|C1130	0.0183276	0.0233313	0.0586931	-0.159275	0.131535	0.129337	0.021502	0.0525426	-0.160871	0.106313	0.0977065	0.0453194	-0.0569685	0.0448399	0.245122	0.167625	0.174055	0.0591126	0.0578046	-0.0137526	0.0822445	0.098305	-0.0077679	0.0692515	-0.13783	-0.0905627	-0.142903	0.0226472	0.113323	-0.140479	-0.00153727	-0.0554451	-0.0839702	0.121233	-0.191848	0.0706008	0.0513256	-0.17715	-0.0474405	-0.269783	0.0563538	-0.0765857	0.00114147	-0.286757	0.0322224	0.082607	-0.0449928	0.20195	0.0212941
RL|S1|C11311	-0.240699	0.0694619	-0.159368	0.398635	0.565056	0.223709	0.442577	0.137457	0.0746139	-0.118779	0.144375	-0.0122602	-0.0609083	0.0955773	-0.0524896	-0.185997	0.0792363	-0.0662595	0.0672215	-0.240311	0.28725	-0.0644059	0.227931	0.0978405	0.102521	-0.260142	-0.00249282	0.102255	0.105371	-0.07743	0.213337	-0.170086	0.0614793	-0.00845455	0.428978	0.518751	0.0548523	-0.150835	0.241281	0.0447484	-0.41704	-0.171387	-0.171363	0.0735679	-0.0370381	-0.051866	-0.0383893	0.0869943	-0.0151598
RL|S1|C11319	0.0307654	0.078794	-0.052833	-0.168551	0.216007	0.2302	0.0331508	0.0953233	-0.261715	0.132224	0.218154	0.0495898	-0.066182	0.110692	0.321982	0.176837	0.358219	0.0973885	0.0194992	-0.10125	0.11537	0.205502	-0.0210865	0.0781213	-0.209097	-0.220156	-0.211141	0.0393128	0.239622	-0.126591	-0.0715293	-0.10052	-0.0572191	0.192093	-0.303676	0.0951503	0.191708	-0.183053	-0.0881166	-0.457061	0.154732	0.0317088	-0.130987	-0.418084	-0.0546311	0.233345	-0.01052	0.32296	-0.135875
RL|S1|C11324	-0.576164	-0.14696	0.012312	0.564765	0.556023	0.284901	0.122672	-0.113618	0.113814	-0.473988	0.216679	0.122078	0.0542523	0.305917	0.0152293	-0.520606	0.19065	-0.179271	0.144561	-0.134828	0.0522758	-0.15478	0.0803476	0.109359	-0.164113	-0.503373	0.0270185	0.229554	0.0976669	0.342677	0.531636	-0.17942	0.382012	-0.0526649	0.633727	0.62111	0.0863087	0.0281136	0.183957	0.319769	-0.757807	-0.281578	-0.0365911	0.133217	-0.0788965	-0.00160125	-0.283675	-0.00730165	-0.15293
RL|S1|C11325	0.201279	-0.163547	0.0591673	-0.124573	-0.126874	0.0320642	-0.183719	0.0106168	0.0517513	-0.0377447	-0.0833056	0.1283	0.0750723	0.0403031	-0.0365224	0.0210407	-0.0116444	-0.180646	-0.0835273	0.243182	0.0433463	0.100737	-0.11949	0.00813451	-0.00882211	0.0155347	-0.0941388	0.0483265	-0.000875846	-0.100499	-0.0980841	0.0331605	-0.244177	-0.0230107	0.109049	0.0600911	0.0369461	-0.0439178	-0.0932054	-0.0361095	0.170868	-0.111408	-0.0268556	-0.0479892	-0.0412656	0.0359213	0.0384814	-0.146186	-0.0454847
RL|S1|C11329	0.00933737	0.572251	-0.260749	0.495813	0.760129	-0.117141	0.759878	0.120997	0.0957146	-0.0900272	0.406304	-0.356528	0.20064	0.0467298	-0.147552	0.0147105	0.373424	0.195955	-0.0837008	-0.486812	0.23957	-0.306561	0.198797	-0.0571768	0.299094	0.0702297	0.079423	-0.0390261	0.122724	-0.271254	-0.0616273	-0.169039	0.143187	0.0301848	0.253177	0.307314	0.156144	-0.14721	0.13112	0.0084997	-0.48163	0.181133	-0.364286	-0.0238391	-0.140858	0.247932	-0.0474798	0.207566	-0.1268
RL|S1|C1133	-0.230596	-0.386249	0.11172	-0.128817	0.121137	0.168695	-0.171529	-0.23123	-0.0627522	-0.00132394	-0.121265	0.00616793	-0.16732	-0.022316	-0.222289	0.239194	-0.120708	0.220362	-0.125943	0.0129569	-0.0476471	0.184883	0.106101	-0.0471226	-0.138443	0.038896	0.163715	0.0233767	0.00258646	0.233758	0.0957203	0.0548634	-0.290881	0.074725	0.0766542	0.257878	0.0719235	-0.246312	-0.126056	0.24913	0.245582	-0.0291412	0.0339311	-0.262964	0.0865568	-0.174781	-0.037604	0.14161	-0.0993261
RL|S1|C11331	-0.0345914	0.194842	-0.146517	0.568293	0.55766	0.10263	0.650203	0.204807	0.0999145	0.0564273	0.0772596	-0.203305	-0.201383	0.03937	0.0709525	-0.260876	0.0934385	0.0652855	0.200539	-0.375095	0.262308	-0.192618	0.0255319	0.161997	0.217124	-0.170912	0.00612028	0.0162218	0.19741	-0.108943	0.173587	-0.191944	0.187884	0.172471	0.329023	0.70318	0.0834671	-0.26194	0.156765	0.206942	-0.39488	-0.172755	-0.191012	0.174382	-0.184693	0.0184219	-0.0198299	0.0726016	-0.00598025
RL|S1|C11332	0.228721	-0.196481	0.0534226	0.0318747	-0.0725765	-0.209314	-0.0510523	0.103706	0.37419	-0.2326	-0.299477	0.0172005	0.267152	0.00952734	0.106843	0.224941	0.193358	0.284877	-0.432093	-0.0576264	-0.0879089	-0.0659635	-0.25224	-0.2778	0.160716	0.218437	-0.0566324	-0.320234	-0.165404	-0.102815	-0.0471065	0.344597	-0.221267	-0.0341831	0.31915	0.338734	-0.351885	-0.0741091	-0.106161	-0.0137072	0.0700388	-0.0290895	0.0549104	-0.439108	0.186861	0.382309	-0.0751182	0.00234242	-0.396855
RL|S1|C11334	0.0236322	-0.0469738	0.0350535	0.096441	0.00554033	0.0882405	0.0268485	-0.101527	-0.11371	-0.1118	-0.0266513	0.0245138	-0.00601961	0.0145024	-0.0673696	0.0778082	0.0131814	-0.0605265	-0.0873646	-0.00153423	-0.0160098	0.187158	0.0147176	0.058031	-0.0757587	-0.0583098	0.0742294	-0.0548368	-0.0393399	0.108446	0.0486103	-0.00174664	0.0516267	0.0678228	0.13373	0.0605421	0.130749	-0.00931197	-0.112795	-0.0176411	0.16437	0.0267357	-0.0184109	-0.0426655	-0.0448149	0.0408252	-0.0547449	-0.00158023	-0.126781
RL|S1|C11336	0.178451	-0.150641	0.0456568	-0.0784507	-0.125591	0.0119839	-0.169026	-0.0600126	0.0791391	-0.10999	-0.0496159	0.0761272	0.175333	0.0815653	-0.062383	-0.00808035	0.0254654	-0.154183	-0.113209	0.24559	0.00492848	0.058034	-0.0928295	-0.0500756	0.0431047	-0.0117836	-0.0602645	-0.0507501	-0.00556625	-0.0728542	-0.0876935	0.0700544	-0.207435	-0.0438179	0.144299	0.0642808	0.0552811	-0.0153038	-0.115584	-0.0125309	0.108656	-0.0578775	-0.0411853	-0.0465786	-0.11173	0.0311665	0.0433076	-0.191056	-0.0444146
RL|S1|C11337	-0.0798576	-0.0763059	-0.0225239	-0.0251886	0.217438	-0.076042	0.0429569	0.127919	0.00417615	0.197077	0.00962725	-0.0759848	-0.112733	-0.0681805	0.255666	-0.0829361	0.0827251	0.17329	0.161348	-0.0120815	0.151631	-0.0641903	0.0175152	-0.0503477	-0.101869	0.116115	0.0089099	0.0471783	-0.0499009	0.0129404	0.180542	0.16027	-0.107956	-0.213307	-0.149639	-0.0299933	-0.00291995	-0.0264155	-0.0539614	0.00870189	-0.00994303	-0.0220989	-0.0815644	-0.0662541	-0.0362673	0.0567753	0.0336148	0.107859	0.236846
RL|S1|C11338	0.0242727	0.0820976	0.0253369	-0.0394526	0.180849	0.188973	0.115862	0.069747	-0.186222	0.175845	0.149238	-0.00278751	-0.0887302	0.0392543	0.368506	0.15597	0.10339	0.156647	0.151996	-0.146475	0.0641407	0.00967568	0.0745111	-0.0540126	-0.06941	0.00352051	-0.15797	-0.037234	0.254337	-0.20669	-0.094794	-0.112083	-0.0424189	0.159175	-0.244625	-0.0273383	0.129852	-0.153912	0.0138271	-0.342711	0.0369806	0.0433006	-0.0811568	-0.347396	0.0153877	0.200929	-0.0587798	0.251186	-0.0280361
RL|S1|C1134	-0.117677	-0.131588	0.0257331	-0.0106642	0.0166796	0.217487	0.0751131	-0.0400549	-0.0046705	-0.0224051	-0.047734	-0.0560087	0.0179182	-0.0547737	-0.0245782	0.0456302	0.176778	-0.138047	-0.0982851	-0.157967	-0.0934742	0.169433	0.167082	0.0804646	-0.0922978	-0.149958	0.154558	-0.0614019	0.0804976	0.129959	0.0615219	-0.094856	-0.0959342	-0.0647719	0.00884953	0.0444226	0.167923	0.127386	-0.00350882	-0.175181	0.235218	0.0579854	-0.0346437	-0.0119928	-0.157475	0.0385003	-0.0245342	0.0282785	-0.0295456
RL|S1|C11340	-0.31531	-0.495742	0.142099	-0.055032	0.149968	0.319306	-0.159177	-0.327101	-0.075877	-0.0401301	-0.160102	0.00631423	-0.239418	-0.067914	-0.304321	0.298533	-0.225164	0.335554	-0.099781	-0.0954279	-0.0724491	0.244094	0.222994	-0.0987237	-0.105358	0.105363	0.300269	-0.0356467	0.0297859	0.333197	0.0614341	-0.0578358	-0.329544	0.139195	0.107786	0.329213	0.176167	-0.251165	-0.123543	0.366725	0.401307	0.0416685	0.0201733	-0.295581	0.159648	-0.164659	-0.0838628	0.123271	-0.191326
RL|S1|C11346	-0.201474	-0.251145	0.0850428	-0.0775708	0.168894	0.239987	-0.0911199	-0.32817	-0.0935964	-0.0977215	-0.0532032	-0.0352069	-0.0347548	0.0355553	-0.38526	0.266301	0.0155774	0.256028	-0.126631	-0.119436	-0.0977061	0.260078	0.22167	0.0299762	-0.0766206	0.0279801	0.255134	0.00135132	0.116455	0.219234	-0.0392514	0.0124836	-0.288918	0.215514	0.121619	0.289864	0.275195	-0.276004	-0.140058	0.188621	0.299016	0.097992	-0.0266662	-0.31698	0.0317327	-0.0999506	-0.116723	0.206573	-0.282591
RL|S1|C11348	0.166567	-0.153142	0.0830563	-0.142725	-0.101624	-0.0112052	-0.1281	-0.0106084	0.0625933	-0.0860613	-0.0711001	0.111693	0.103746	0.0379845	-0.0573304	0.0467506	-0.0298886	-0.183428	-0.0894379	0.277369	0.0156189	0.0776584	-0.0852139	0.0346422	-0.0119292	-0.0424748	-0.0734696	0.00035432	-0.0486876	-0.0536364	-0.0223239	0.0548873	-0.213788	-0.0618701	0.0965809	0.0706799	-0.0300895	-0.0540804	-0.0648416	-0.0379024	0.12387	-0.0964738	0.00578623	0.00714131	-0.0415413	-0.0281682	0.0106663	-0.174394	0.0285951
RL|S1|C1135	0.0169225	0.0256463	0.0598032	-0.134523	0.0917952	0.168943	-0.0144472	0.0253473	-0.199867	0.0603036	0.0847293	0.0461965	-0.0519095	0.0577873	0.227865	0.189264	0.175327	0.0305221	-0.011806	-0.0302777	0.07396	0.1491	-0.0159374	0.059873	-0.137552	-0.125536	-0.150899	0.0173003	0.115376	-0.107806	-0.00957047	-0.0959574	-0.0222709	0.146506	-0.171831	0.0719862	0.0734357	-0.164959	-0.0441602	-0.300025	0.0857521	-0.0762172	-0.0221493	-0.289496	0.0239323	0.0906652	-0.0466833	0.200493	-0.0479139
RL|S1|C11350	0.204626	-0.0453204	-0.0392667	0.0723657	-0.390243	0.332596	-0.339419	-0.163453	0.0557084	-0.269051	-0.189525	-0.000778813	0.284874	0.164671	0.301431	-0.183527	0.416358	-0.156591	-0.315198	0.00509522	-0.122312	-0.0325997	-0.34844	-0.625443	0.285446	0.0799715	0.0531595	-0.117952	0.0438902	-0.259432	-0.458311	0.0944832	-0.321859	0.129441	0.267604	-0.115916	0.304851	0.26561	-0.548428	-0.270727	0.195112	0.118875	-0.417551	-0.302302	-0.382694	0.604808	0.348397	-0.272432	-0.302373
RL|S1|C11351	0.0364958	0.0352552	0.0590733	-0.151376	0.110555	0.139863	-0.00490299	0.0444785	-0.183554	0.0745671	0.103412	0.0598738	-0.0335549	0.059291	0.246469	0.185333	0.173414	0.0577851	0.0239205	0.00254467	0.0907591	0.130566	-0.0314391	0.0668546	-0.137474	-0.103154	-0.171333	0.0178377	0.105028	-0.135266	-0.013537	-0.0763017	-0.0488345	0.139448	-0.195418	0.0716415	0.054003	-0.187384	-0.0495502	-0.290204	0.0745431	-0.0739955	-0.0128573	-0.304133	0.0416138	0.094982	-0.0510224	0.193333	-0.0259694
RL|S1|C11352	-0.0457434	-0.112045	0.014739	-0.0551952	-0.0166509	-0.182191	0.0577157	-0.00861999	0.139749	-0.0313418	0.00354826	0.0610109	0.220726	0.0349976	0.0358511	-0.0448204	0.104057	0.0475101	0.0902318	-0.00836172	-0.0941763	-0.105457	-0.192184	0.0226836	-0.178926	0.0813737	-0.165349	-0.236548	-0.110837	0.231627	0.0905244	0.116385	0.0782781	-0.0727157	0.0315767	0.145985	-0.130663	0.194384	0.00417469	0.0424765	-0.191439	-0.145392	0.0780764	-0.000810217	0.127729	0.248031	-0.252138	-0.0635445	-0.0604056
RL|S1|C11354	-0.114829	-0.108336	0.0179243	-0.0321535	0.00182945	0.207248	0.0636673	-0.0258974	-0.0134678	0.00996942	-0.0522667	-0.0704045	0.0230666	-0.0583511	0.00481041	0.0298945	0.205615	-0.136562	-0.104006	-0.17605	-0.0960196	0.168244	0.166676	0.0800146	-0.121115	-0.134215	0.150086	-0.056867	0.0810274	0.137579	0.0777942	-0.0840004	-0.0768065	-0.102944	-0.0375686	-0.000679698	0.162189	0.15726	-0.00861617	-0.209836	0.2484	0.0758267	-0.0451265	-0.00958008	-0.185784	0.0568977	-0.0337485	0.0519812	0.00186961
RL|S1|C11358	-0.822309	0.425879	-0.171651	1.29831	1.65554	-0.229631	0.606797	0.297227	0.385304	-0.137337	0.387731	-0.210809	0.167576	0.743646	0.727119	-1.05899	0.426702	-0.43784	0.315435	-0.703633	0.202095	-1.24838	0.29557	-0.348289	0.178662	-0.553791	0.0488421	0.225224	0.385579	0.0364352	0.831985	-0.0574176	1.13925	0.0426636	1.32842	0.874188	-0.361029	0.0127305	0.0628299	0.242348	-2.61651	-0.459659	-0.545	0.263471	-0.682541	0.543825	-0.649897	0.192899	0.250719
RL|S1|C11360	-0.252536	-0.352617	0.0793201	0.00391911	0.159191	0.309335	-0.121216	-0.189325	-0.121303	0.0259328	-0.026038	0.0114074	-0.127698	-0.0308645	-0.0282794	0.0983522	0.0148373	0.173478	-0.0630187	-0.0481076	-0.0570308	0.199257	0.100665	-0.0835488	-0.14185	-0.029774	0.0962613	-0.0249681	0.089888	0.231888	0.0303425	0.12784	-0.266918	0.10362	0.0182837	0.163837	0.200853	-0.176511	-0.132661	0.107123	0.314272	0.076209	-0.021908	-0.305864	0.0167323	-0.055509	-0.00916154	0.142148	-0.230676
RL|S1|C11361	0.232567	-0.272704	0.0969231	-0.092154	0.314376	-0.345462	-0.200384	0.264486	0.417504	0.00244332	-0.290778	0.0431708	0.313994	0.147507	0.281144	0.104213	-0.0878706	0.133247	-0.360775	0.283589	-0.0669225	-0.174615	-0.265654	-0.31414	0.249324	0.153249	-0.0249198	-0.13391	0.0327659	-0.150762	0.158456	0.472445	-0.371271	-0.314398	0.153917	0.122503	-0.574737	-0.355534	-0.29668	-0.07538	-0.0942635	0.0527157	-0.127457	-0.268235	-0.0190409	0.206065	-0.0553541	-0.0471545	0.0450354
RL|S1|C11364	-0.00980274	0.0442101	0.0551702	-0.0738257	0.17079	0.174327	0.0331287	0.016242	-0.288523	0.0945775	0.0885733	0.0578028	-0.162811	0.0723447	0.287679	0.179283	0.119111	0.0637057	0.0745428	-0.0549847	0.0964036	0.185899	0.0323107	0.0742901	-0.172274	-0.170474	-0.133775	0.0390453	0.147974	-0.0812843	0.0391147	-0.00162126	0.0433748	0.203294	-0.163618	0.0226917	0.117306	-0.214696	-0.0827458	-0.326083	0.0671922	-0.041591	0.0020113	-0.276098	-0.00594063	0.0481948	-0.0701761	0.272639	-0.00941851
RL|S1|C11365	0.125873	-0.217694	0.0175636	-0.0865278	-0.230687	0.0940669	-0.150397	0.0155475	0.0521679	-0.0903669	-0.103944	0.114899	0.117489	0.014454	0.101253	-0.0980098	0.126532	-0.179103	-0.0492839	0.196378	-0.0994188	0.0384506	-0.161768	-0.102413	-0.0714396	-0.010047	-0.0371425	-0.0615644	-0.0458539	-0.0030794	-0.0838279	0.177559	-0.2501	0.0171241	0.136824	0.0245489	0.0436615	0.0832228	-0.187664	-0.119446	0.172909	-0.0737533	-0.0509164	-0.0638889	-0.0935075	0.185038	0.0538357	-0.226951	-0.0964474
RL|S1|C1137	-0.129332	-0.115124	-0.0176839	0.252455	0.314105	0.192634	0.230059	0.00963473	-0.11888	-0.0503441	0.0192006	0.138815	-0.189412	-0.00523588	0.00315414	-0.0137076	-0.136608	-0.0683137	0.118851	-0.00954928	0.115057	0.16086	0.126194	0.14328	-0.052867	-0.174547	0.08626	0.0596534	0.0389671	0.090995	0.178675	0.0342858	-0.0165271	0.136185	0.277763	0.298628	0.139333	-0.192504	-0.0328388	0.079143	0.0298077	-0.0320434	-0.000421033	0.0081961	0.0223474	-0.050739	-0.0566925	0.0297168	-0.0867881
RL|S1|C11371	0.10396	-0.200116	0.0816173	-0.0272762	-0.24647	0.158464	-0.205456	-0.186276	-0.0624726	-0.270346	-0.103459	0.0764618	0.0731692	0.0061536	-0.063649	0.157658	-0.0476124	-0.0274716	-0.146438	0.192645	0.0352432	0.21314	-0.0408635	-0.0784966	0.0614745	-0.0145855	0.0666453	-0.156163	-0.119892	0.0659354	-0.0983079	-0.0516205	-0.079609	0.0206944	0.165853	0.0807286	0.16125	0.00340357	-0.122387	0.0217406	0.332064	-0.0188088	-0.0128519	-0.0786588	0.0297036	0.0433079	0.015186	-0.24775	-0.186079
RL|S1|C11375	0.555296	-0.0273411	0.171465	-0.317742	-0.168033	-0.328296	-0.234005	0.0151066	0.122659	0.143989	-0.332208	0.423108	-0.122577	0.154144	-0.153524	0.258631	-0.37558	-0.0374465	0.292108	0.359624	0.284873	0.0711028	-0.0649581	0.154887	-0.23481	0.444096	0.0578203	0.478258	0.0128598	-0.273157	0.0746941	0.0114555	-0.357255	0.0587876	0.0348103	-0.114605	0.0661408	-0.124458	-0.369033	-0.0221151	0.0855624	-0.236569	-0.178454	-0.0318332	0.0208746	0.137209	-0.0955815	0.0677385	0.220465
RL|S1|C11376	0.0265164	0.0241737	0.0522244	-0.117011	0.0960436	0.132313	0.00372857	0.0297049	-0.173308	0.0631086	0.071594	0.0228221	-0.0493127	0.0441511	0.218672	0.166404	0.15393	0.0362825	-0.00497438	-0.0329003	0.0604954	0.1153	-0.0196978	0.0419092	-0.113752	-0.0957714	-0.131524	0.00742651	0.0996307	-0.0990501	-0.0212943	-0.0663804	-0.0245137	0.134958	-0.148449	0.0657324	0.0656492	-0.154927	-0.0560877	-0.25708	0.0695764	-0.0607046	-0.0261756	-0.26005	0.00710099	0.0934174	-0.0275584	0.186006	-0.029847
RL|S1|C11378	-0.179123	-0.113076	-0.0277848	0.437727	0.40799	0.133744	0.301767	0.00612357	-0.0924009	-0.0627889	-0.0293166	0.269533	-0.367373	0.039635	-0.0592098	-0.0109675	-0.156243	-0.0459468	0.279875	-0.0911223	0.361372	0.228623	0.185779	0.208021	-0.0970344	-0.253739	0.112072	0.306914	0.0364923	0.0769344	0.338321	0.0669285	0.0201065	0.244639	0.449524	0.456171	0.211614	-0.250317	0.0397944	0.147261	-0.127586	-0.244509	-0.000311859	0.0630976	0.105461	-0.0817176	-0.0848628	0.142534	-0.12882
RL|S1|C11379	0.0120007	-0.105894	-0.025628	0.196828	-0.117483	0.178859	-0.0117089	-0.10361	-0.0293101	-0.153071	0.0102471	-0.0677724	0.109333	-0.0496849	0.177463	0.0205804	0.0479004	0.0440772	-0.0427006	0.0384236	0.00433631	0.0933402	0.0716036	-0.20481	0.132734	0.0436153	0.0964331	-0.289245	-0.0846396	0.0385991	-0.131293	-0.0321891	0.0143194	-0.0755645	0.061912	-0.133429	0.234296	0.208244	-0.116206	-0.0862514	0.243148	0.183716	-0.109444	-0.0517454	-0.0717035	0.218766	0.0377538	-0.272555	-0.110281
RL|S1|C11384	0.0262933	0.029635	0.0503768	-0.136584	0.109291	0.131972	-0.00733709	0.0444709	-0.180993	0.0800864	0.0935013	0.0483393	-0.0512904	0.0480651	0.242997	0.168355	0.171141	0.0454027	0.0157624	-0.00936901	0.0938146	0.122766	-0.020842	0.0563921	-0.130386	-0.101142	-0.154432	0.028361	0.10275	-0.120778	-0.00114722	-0.0642439	-0.0419066	0.119054	-0.17597	0.0599337	0.064162	-0.166329	-0.0490504	-0.27855	0.0680949	-0.0732147	-0.0249124	-0.285287	0.02206	0.0894914	-0.0338414	0.197439	-0.0154691
RL|S1|C11385	0.0782483	0.129054	-0.0137584	0.232012	0.078555	-0.0899255	0.0977801	0.0397236	-0.202499	0.0365549	0.0361075	0.00988188	-0.0922513	-0.0343438	0.18306	-0.0173317	-0.0643221	-0.13198	-0.0097966	0.0715555	0.0750881	0.0580662	0.0223684	0.0194286	-0.00729615	0.0418302	-0.00445218	-0.0542317	-0.104168	0.0368684	0.103494	0.0574575	0.227558	-0.0743709	0.0831366	-0.203895	0.0539837	0.0954917	-0.134875	-0.0516834	-0.0180018	0.0553746	-0.0526471	0.101281	-0.0918092	0.127232	-0.0376105	-0.0556027	0.0781939
RL|S1|C11386	0.174789	-0.180658	0.0807918	-0.155127	-0.120082	0.000803185	-0.150696	-0.0132642	0.084923	-0.0946493	-0.0799522	0.107167	0.119307	0.0429166	-0.0603316	0.0403282	-0.0139245	-0.176949	-0.108202	0.282429	0.00592868	0.0691108	-0.0942859	0.0108412	-0.00259206	-0.0395774	-0.0737039	-0.00633252	-0.0367967	-0.0628249	-0.0455841	0.0640576	-0.240338	-0.0631534	0.101354	0.0805573	-0.0241035	-0.0528608	-0.0668263	-0.0409977	0.140411	-0.0987198	-0.000496977	-0.0134226	-0.0439385	-0.0129069	0.0247166	-0.18933	-0.00805953
RL|S1|C11387	0.18618	-0.265077	0.0375646	-0.139367	-0.195375	0.120614	-0.202121	0.0234633	0.0653527	-0.0700917	-0.0991578	0.226418	0.0861567	0.0232424	0.139579	0.0196417	-0.0589703	-0.186939	-0.0729266	0.354212	0.0720861	0.0793014	-0.0378996	-0.105068	0.0437814	0.0107439	-0.0843412	-0.0924611	-0.0072659	-0.110883	-0.0849087	0.0325558	-0.306155	-0.0966219	0.111449	0.017799	0.0152644	-0.0636261	-0.148907	-0.0571431	0.257073	-0.0982625	0.0104955	-0.0650595	-0.047585	0.0656621	0.100488	-0.3179	-0.0242481
RL|S1|C11392	0.204585	-0.112623	0.0753304	-0.0840628	-0.224804	0.0496318	-0.201365	-0.0786692	0.0740647	-0.140709	-0.0601546	0.0710809	0.203068	0.0918299	-0.0590494	-0.00889046	0.119112	-0.160427	-0.111071	0.24938	-0.0275554	0.0325842	-0.13943	-0.0669389	0.0378202	0.00649986	-0.0990351	-0.0671786	-0.0228694	-0.167066	-0.179098	0.0320392	-0.247687	0.00828187	0.122712	0.0335846	0.0670103	0.0419295	-0.132075	-0.0754954	0.130187	-0.0538398	-0.0493289	-0.0919261	-0.0969207	0.0868471	0.074315	-0.209972	-0.0405997
RL|S1|C11393	-0.142795	0.13314	0.0547282	0.225459	0.47598	-0.0543135	0.443822	0.118744	-0.110909	0.306493	0.0805416	-0.318905	0.0149286	0.148353	0.140698	-0.379475	0.10711	0.0663255	0.58292	-0.258499	-0.138744	-0.0763305	0.259574	0.169928	-0.0489022	-0.130468	0.0603457	-0.00248348	0.201556	0.0588037	0.0302446	0.610113	0.0568728	0.213882	-0.0449452	0.0695955	0.265766	-0.255403	-0.0158621	-0.0158294	-0.182113	0.196588	0.100503	0.168824	-0.388621	-0.186121	-0.185028	0.383379	0.227467
RL|S1|C11394	-0.0504182	0.139452	-0.0651824	-0.0252159	0.321065	0.216019	0.179839	0.188527	-0.190405	0.25099	0.132502	0.00328904	-0.15975	0.0673901	0.373565	0.118986	0.247764	0.122819	0.0672465	-0.241219	0.189547	0.0860177	0.0526898	0.0796585	-0.142026	-0.14109	-0.165575	0.0525023	0.281728	-0.195275	0.0517783	-0.175324	-0.0119644	0.206355	-0.243037	0.242764	0.064799	-0.252394	0.0164125	-0.361783	-0.017091	-0.0886794	-0.103447	-0.343175	-0.0689848	0.190739	-0.0643867	0.364937	-0.00120941
RL|S1|C11395	-0.248266	-0.483457	0.0987447	-0.0953116	0.168592	0.220672	-0.186898	-0.233868	-0.0704308	-0.0134364	-0.183042	0.171749	-0.20967	-0.0160994	-0.248856	0.280053	-0.232457	0.30121	-0.0910273	0.0681533	0.0291994	0.265399	0.101033	-0.0264059	-0.171228	0.0917503	0.166587	0.0620519	0.00666961	0.218571	0.153512	0.0599495	-0.386178	0.13173	0.180492	0.387012	0.0274549	-0.398825	-0.208143	0.36726	0.319965	-0.0531864	0.0573569	-0.321699	0.214405	-0.177437	-0.0716966	0.113887	-0.155471
RL|S1|C11396	0.176489	-0.170793	0.0712142	-0.104406	-0.103647	0.0121826	-0.146127	-0.0149126	0.0685052	-0.0724907	-0.100174	0.116895	0.105014	0.0457191	-0.0442409	0.0283659	-0.0409516	-0.176844	-0.0862679	0.283986	0.0269992	0.0823429	-0.0713309	0.0138253	0.0014441	-0.00617503	-0.0429516	-0.00534891	-0.0305557	-0.0520755	-0.0286677	0.0673431	-0.212929	-0.0536685	0.112293	0.0468518	-0.0001257	-0.0311959	-0.120049	-0.0435025	0.145589	-0.081598	-0.0238115	-0.0135441	-0.0590091	0.0245211	0.013584	-0.198799	-0.00563224
RL|S1|C1140	0.0188677	-0.420645	0.040503	-0.155441	-0.531024	0.241599	-0.270318	-0.217924	0.00556933	-0.173885	-0.0290431	-0.0111541	0.164692	0.0940291	0.0461985	-0.189168	0.473989	-0.128487	-0.0143777	0.113122	-0.339	-0.0261391	-0.283121	-0.268385	-0.0499211	-0.143021	-0.0409585	-0.276983	0.00466564	0.0736347	-0.431759	0.169206	-0.329419	0.273356	0.142975	0.249318	0.321509	0.360272	-0.161292	-0.181138	0.199122	-0.161112	0.0150124	-0.21895	-0.154901	0.406324	0.108327	-0.272539	-0.382491
RL|S1|C11404	0.19714	-0.116234	0.105346	-0.133611	-0.113958	-0.0135852	-0.0927777	-0.0249402	0.0610617	-0.0475037	-0.0852406	0.12415	0.0750513	0.0419644	-0.103687	0.0722847	-0.0512985	-0.250619	-0.0829655	0.300089	0.0389284	0.108785	-0.0567746	0.0946773	-0.0425261	-0.0427927	-0.020849	0.0680033	-0.048853	-0.059066	0.0217661	0.0715836	-0.219433	-0.0671802	0.0775447	0.0105827	0.00354785	-0.00170254	-0.0886699	-0.104787	0.142497	-0.103162	-0.0163233	0.0586172	-0.0740374	-0.0307563	0.0166087	-0.166314	0.0337888
RL|S1|C11405	-0.0511035	-0.315634	-0.185988	0.358532	0.180767	0.117054	-0.0913635	-0.00737145	0.140324	0.152618	-0.154493	0.191673	-0.281201	0.00300819	-0.0803694	0.0606498	-0.306363	0.438496	-0.0327328	-0.221545	0.328353	0.233634	-0.138155	-0.173946	-0.044868	0.394648	0.139332	0.11498	0.144275	0.0629407	0.110567	-0.229765	-0.223052	0.111734	0.301743	0.661678	0.198594	-0.311235	-0.26858	0.647123	0.321369	-0.102017	-0.238273	-0.450224	0.132583	0.32889	0.0148054	0.141379	-0.396478
RL|S1|C11406	0.179457	-0.181668	0.0832237	-0.16496	-0.13301	0.0026405	-0.158405	-0.0113284	0.0878542	-0.0892674	-0.0699404	0.116132	0.118284	0.0438506	-0.0491496	0.0343545	-0.0142631	-0.193683	-0.0957984	0.30495	0.01458	0.0658352	-0.0989501	0.0131919	0.0100677	-0.0439498	-0.0780493	-0.0056316	-0.0349804	-0.0776283	-0.0532686	0.0474369	-0.258638	-0.0745947	0.0900917	0.0733046	-0.0182038	-0.0406715	-0.0667731	-0.0452045	0.144003	-0.107462	-0.000774621	-0.00513025	-0.0450914	-0.00940934	0.0389535	-0.210118	0.0101203
RL|S1|C11407	0.11324	0.105826	0.0555412	-0.0755132	0.119774	-0.206233	0.1758	0.095332	0.109399	0.0488007	0.170053	-0.0574015	0.237116	-0.00489685	-0.0121049	0.0550491	0.0310382	0.0837156	0.237756	0.1657	-0.0244512	-0.200665	-0.086324	0.0606146	0.0407557	0.187553	-0.151297	-0.133083	-0.138068	-0.270806	-0.157532	-0.010386	-0.181236	0.0389844	-0.0805868	0.0855517	-0.113974	-0.0932113	0.0322057	0.130258	-0.154473	-0.0486351	0.106727	-0.0753697	0.168946	0.0564214	-0.0914965	-0.0510586	0.216028
RL|S1|C11409	-0.239839	-0.232383	0.0243142	0.0378851	0.240876	0.33428	-0.088249	-0.292632	-0.0157666	-0.0694686	0.0146665	0.0138209	-0.0208326	0.0165629	-0.17346	0.201039	0.0381758	0.112153	-0.266981	-0.136618	-0.0165638	0.178012	0.157848	-0.202161	0.00599582	0.0183821	0.190584	0.0256277	0.172686	0.172258	-0.0121966	0.0276089	-0.302159	0.0596997	0.158105	0.217173	0.240919	-0.184005	-0.132932	0.115029	0.266409	0.107096	-0.173581	-0.345009	-0.0198685	-0.0304861	-0.0154682	0.128841	-0.392449
RL|S1|C1141	0.0202725	0.00895617	0.0641892	-0.163964	0.105705	0.167324	-0.0117316	0.0320294	-0.176366	0.0820094	0.0887153	0.0628859	-0.0501864	0.0541762	0.241478	0.190514	0.176719	0.0546481	0.0182476	-0.0172066	0.0832039	0.138666	-0.013922	0.0602634	-0.140358	-0.111491	-0.154905	0.0279512	0.131431	-0.129185	-0.0203441	-0.0724483	-0.0754907	0.150098	-0.190582	0.0877879	0.078281	-0.191988	-0.0522363	-0.290256	0.0962217	-0.0814614	-0.0115278	-0.317941	0.0348587	0.086493	-0.0381743	0.209891	-0.0411972
RL|S1|C11413	-0.166294	-0.134678	0.0100556	-0.0329354	-0.0212808	0.285796	0.0816587	-0.0401416	0.00209215	0.0021263	-0.0810696	-0.093027	0.0303106	-0.0761215	-0.0210605	0.0247014	0.271034	-0.18523	-0.147158	-0.260966	-0.143368	0.211468	0.233828	0.100933	-0.14055	-0.189354	0.228343	-0.0625917	0.119162	0.187321	0.0916435	-0.126053	-0.0930763	-0.129026	-0.0393784	-0.0097674	0.220558	0.230511	0.0034541	-0.275206	0.326996	0.116816	-0.0642157	0.00992849	-0.253725	0.0672312	-0.0286482	0.0609739	-0.021863
RL|S1|C11417	0.0349519	0.0324931	0.051677	-0.133251	0.104991	0.141721	-0.0103476	0.0297239	-0.189775	0.0641328	0.0874616	0.0500747	-0.0517323	0.0558918	0.234298	0.179149	0.160753	0.0499222	0.00138459	-0.0088712	0.0975778	0.135927	-0.0205935	0.0467811	-0.132839	-0.101929	-0.15315	0.0188609	0.0959523	-0.111478	-0.0028037	-0.064369	-0.0279372	0.127209	-0.165593	0.0638791	0.0644455	-0.171926	-0.053653	-0.27458	0.0750586	-0.0702144	-0.0216935	-0.283316	0.0243704	0.0872905	-0.0422383	0.189567	-0.0274486
RL|S1|C11418	0.21041	-0.145345	0.0809969	-0.163191	-0.119692	-0.0200812	-0.142111	-0.0258062	0.100029	-0.101051	-0.0394596	0.144026	0.153681	0.0467303	-0.059436	0.0384489	-0.012002	-0.217477	-0.0886278	0.318804	0.0279983	0.0593931	-0.0977146	0.0310064	0.0240815	-0.0505753	-0.0879127	0.00214948	-0.0282231	-0.0998283	-0.0636547	0.0522778	-0.269384	-0.0782768	0.100779	0.0607615	-0.00998196	-0.0416444	-0.0604059	-0.0548477	0.121687	-0.10137	-0.0134726	0.00444692	-0.0579916	-0.0247545	0.0196018	-0.223448	-0.000530431
RL|S1|C1142	-0.0161126	-0.0806188	0.0277533	0.110676	-0.0257222	0.146152	0.0473804	-0.108182	-0.0709381	-0.0951906	-0.0253509	-0.0040003	-0.000722425	-0.00953237	-0.0279955	0.0482434	0.109277	-0.0547157	-0.0742824	-0.0860747	-0.0288099	0.201285	0.0185025	0.0337214	-0.0715112	-0.0673637	0.0990565	-0.0603132	0.0112198	0.111011	0.0352745	-0.0198209	0.0166179	0.0694751	0.0936486	0.0902633	0.219655	0.0494551	-0.0942068	-0.0309797	0.224606	0.0189512	-0.0254194	-0.0869789	-0.0594223	0.075876	-0.0104827	0.0341048	-0.185525
RL|S1|C11424	-0.14815	-0.128877	0.0165448	-0.0394316	-0.0351323	0.277334	0.0757375	-0.0558948	-0.00201121	-0.0230288	-0.0712081	-0.0905674	0.0414998	-0.0742987	-0.0402503	0.0562023	0.252325	-0.191786	-0.168544	-0.237929	-0.149746	0.206296	0.223161	0.0961282	-0.122465	-0.187268	0.205883	-0.083405	0.111264	0.175935	0.0674906	-0.145171	-0.0843692	-0.111532	-0.0263813	-0.0031199	0.203492	0.221061	0.0141164	-0.266461	0.305705	0.102527	-0.0487918	0.00342244	-0.229028	0.0593533	-0.0352744	0.0407244	-0.0380293
RL|S1|C11425	0.0601732	0.00605731	0.0146337	0.0139577	0.0367846	-0.112886	-0.11412	-0.142154	-0.124312	-0.00325247	-0.0579321	-0.204388	-0.098254	-0.0145958	-0.0972357	0.149806	-0.0939046	0.223022	-0.151763	-0.0284627	0.170788	0.0190091	-0.0883439	-0.144112	0.0420323	0.184759	-0.0783618	0.0191605	-0.0688801	0.0763822	0.0763085	0.0053386	0.137125	-0.0382475	0.0709758	0.0871323	-0.00160602	-0.0917931	-0.022852	0.20069	-0.129252	-0.164736	-0.125381	-0.119695	0.0243361	-0.0810702	0.0312821	0.116072	0.0326523
RL|S1|C11426	-0.125139	0.0241222	-0.0738915	0.127452	0.33335	-0.14669	0.11846	0.200289	-0.0391345	0.295039	0.0586818	-0.112894	-0.193356	-0.0670109	0.369559	-0.174173	0.0981195	0.24265	0.235111	-0.102533	0.240467	-0.100904	0.0431318	-0.0510045	-0.0864121	0.145033	0.00560177	0.139259	-0.03107	-0.0104048	0.27344	0.201371	0.0027666	-0.255717	-0.190123	-0.0464239	0.0332133	-0.0394296	-0.0346482	0.0181469	-0.121065	-0.0210824	-0.126492	-0.0680529	-0.0524713	0.131005	0.0417254	0.211902	0.240281
RL|S1|C11429	-0.099955	-0.0933261	-0.0387273	-0.0215473	0.217095	-0.0244275	0.0544173	0.102886	-0.0099097	0.185717	-0.0199623	-0.103471	-0.124318	-0.046583	0.190585	-0.0762173	0.0536596	0.159365	0.13494	-0.0358263	0.133487	-0.0391733	0.0666169	-0.0451916	-0.104691	0.0962955	0.0470417	0.0172042	-0.0314211	0.0632053	0.185306	0.135466	-0.0943352	-0.186132	-0.103219	0.0174982	0.00819278	-0.0259085	-0.039715	0.0189058	-0.00536555	-0.00268845	-0.0817216	-0.0367979	-0.0637371	0.0132033	0.0123514	0.103435	0.253061
RL|S1|C1143	-0.0722873	-0.0772759	-0.00854214	-0.0428624	0.199753	-0.0555734	0.0435972	0.116359	-0.00110305	0.194271	-0.00393598	-0.0718243	-0.113234	-0.0684267	0.223459	-0.0598067	0.0751847	0.142006	0.147908	-0.0211329	0.130493	-0.0485078	0.0220806	-0.0288231	-0.113573	0.101394	0.012908	0.0490765	-0.0392815	0.0152945	0.172227	0.130532	-0.108291	-0.18927	-0.143535	-0.0205913	-0.00531546	-0.019403	-0.0499904	-0.000386527	0.00114454	-0.0306501	-0.067087	-0.0624582	-0.0349812	0.0482947	0.0199194	0.112495	0.231907
RL|S1|C11430	-0.165414	-0.208998	0.0331607	-0.0151332	0.236699	0.0607885	0.0458891	-0.0651763	0.0184955	0.0446341	-0.00496143	0.00381123	-0.094515	-0.030252	-0.0441156	0.138699	-0.0681766	0.252057	0.0637176	0.0100523	0.0399128	0.0438934	0.127286	-0.0141129	-0.0376563	0.0805819	0.099004	-0.0209652	-0.0162127	0.0459333	0.0878986	0.0450681	-0.254033	-0.00718035	0.0331271	0.2359	0.0143634	-0.239728	-0.0594549	0.191194	0.0876224	-0.022299	0.0399501	-0.183746	0.102353	-0.0678799	-0.0748459	0.0831705	0.0164211
RL|S1|C11433	0.126981	-0.230936	0.0688331	-0.120101	-0.165004	0.0291558	-0.196361	-0.0293619	0.0482439	-0.0883117	-0.0881713	0.100336	0.100528	0.0519628	-0.0395854	-0.0446275	0.0290128	-0.222656	-0.0858476	0.251253	-0.0649203	0.0737322	-0.165356	-0.0313279	-0.0483996	-0.0634009	-0.066349	0.012778	-0.0281689	0.0130169	-0.0493579	0.088727	-0.216295	-0.0370255	0.118643	0.0692076	0.0257232	0.0285557	-0.108072	-0.0275561	0.161325	-0.0993982	-0.0220981	-0.0180728	-0.0932383	0.0261769	0.0791737	-0.145182	-0.0541562
RL|S1|C11435	-0.112376	0.0723989	0.0121904	0.414108	0.391605	0.182455	0.42123	0.0520785	-0.0154389	-0.0251941	0.0576936	-0.136717	-0.188103	0.0964699	0.0180804	-0.154721	0.0402162	-0.125703	0.211117	-0.262573	0.13758	-0.0512762	0.231613	0.062823	0.162374	-0.247877	0.0327815	0.12949	0.221412	-0.0702021	0.0636002	-0.0389106	0.0868393	0.160893	0.271096	0.285499	0.265255	-0.112529	0.182531	-0.0142694	-0.298025	-0.172385	-0.0992105	0.0785533	-0.16372	-0.0365783	0.0265175	0.130719	-0.150103
RL|S1|C11436	0.0421944	-0.0388975	0.0271597	0.00562729	0.0678298	-0.0177828	-0.134165	-0.104384	-0.175735	0.0255182	-0.0311629	-0.0667478	-0.154889	0.0164275	0.0447722	0.146463	-0.0752727	0.197766	-0.103502	0.0111857	0.180497	0.101991	-0.0877026	-0.111218	-0.0281872	0.0963027	-0.0939033	0.0494584	-0.0142065	0.0514498	0.0817295	0.0348162	0.0665352	0.023305	0.0178405	0.0945166	0.0477534	-0.160101	-0.082433	0.0887707	-0.0131592	-0.122932	-0.113024	-0.188803	0.0183908	-0.0141648	0.0209577	0.125665	-0.0459253
RL|S1|C11446	-0.00261629	0.0164	0.053622	-0.113452	0.118738	0.141584	0.0250283	0.0223697	-0.161466	0.0644688	0.101791	0.0432089	-0.0153706	0.0491769	0.198506	0.143147	0.180171	0.0361869	0.0300856	-0.0269119	0.0515982	0.12551	0.00791559	0.0737315	-0.128135	-0.113187	-0.122982	0.0112764	0.108272	-0.0943344	-0.013751	-0.0362747	-0.0603413	0.129168	-0.157845	0.0623984	0.0942078	-0.158102	-0.050932	-0.26271	0.082879	-0.039357	-0.0106537	-0.266155	0.00906304	0.0815898	-0.0471756	0.18893	-0.0471623
RL|S1|C11449	0.117271	-0.129671	0.0656034	-0.101542	-0.0869579	-0.0137733	-0.0956589	-0.00108524	0.0328592	-0.0575378	-0.0520573	0.0639132	0.0861452	0.00835166	-0.00225787	0.0354069	-0.000304489	-0.126979	-0.062909	0.189308	-0.00929631	0.0469236	-0.0742158	-0.00368749	-0.0319991	-0.0141293	-0.07736	-0.0201726	-0.0507916	-0.0447955	-0.0251828	0.047963	-0.155056	-0.0401028	0.0697443	0.0530055	-0.0264772	-0.0219801	-0.0404603	-0.0436199	0.0945441	-0.0780745	0.00207169	-0.0240522	-0.0164345	0.00572987	0.000104569	-0.110739	0.0172478
RL|S1|C11452	0.000115208	0.0607272	0.0271299	0.180914	0.264179	0.0504855	0.247415	0.0666637	0.0598452	-0.0854758	0.086863	-0.0310034	0.00178871	0.0645248	-0.0495413	-0.0715435	0.086956	-0.0950758	0.0226102	-0.0540468	0.158001	-0.0600102	0.0384612	0.0395151	0.0884022	-0.103583	-0.0353643	0.11755	0.0469781	-0.112808	0.0815209	-0.10449	-0.0183731	-0.0108806	0.202459	0.277994	0.07365	-0.10082	0.11037	0.0310355	-0.208245	-0.178104	-0.137401	0.0471738	-0.0314509	-0.000223916	0.0428817	0.00982511	-0.0572941
RL|S1|C11453	-0.0224547	-0.0322694	0.0388917	-0.133627	0.143952	0.314952	-0.0280122	0.0322288	-0.236021	0.107481	0.0985469	0.131699	-0.0671224	0.0879075	0.337187	0.172858	0.232307	0.0704385	-0.00602092	-0.090862	0.0715859	0.233076	0.0235407	0.0471892	-0.217114	-0.167106	-0.134293	0.0144933	0.221145	-0.103585	-0.0156652	-0.0857812	-0.093582	0.180502	-0.219704	0.0850507	0.143949	-0.213395	-0.103789	-0.399939	0.231364	0.0185702	-0.0474177	-0.408836	-0.0211965	0.167486	-0.053469	0.255028	-0.135387
RL|S1|C11454	-0.382193	0.316887	-0.0724961	0.926385	0.648183	-0.160719	0.782262	-0.12129	0.0690974	0.0106887	0.242444	-0.591354	-0.0666018	0.197939	0.250899	-0.477185	0.302867	0.243297	0.588959	-0.609901	-0.161992	-0.757965	0.481351	-0.220964	0.238225	-0.158289	0.248887	-0.355936	0.283136	0.00562877	0.110764	0.504472	0.55762	0.263043	0.561594	0.235785	0.282339	0.253321	0.243144	-0.0515411	-1.09872	0.022923	0.00987458	0.0720002	-0.380091	0.245471	-0.348782	0.291107	-0.0258364
RL|S1|C11458	-0.0572621	-0.0765342	0.0354057	-0.0121622	-0.0377173	-0.0722925	0.00845769	-0.0190325	-0.109105	0.00614085	-0.01287	-0.0409271	0.0297681	-0.0874903	-0.002987	0.0182757	0.0197968	-0.0404941	-0.0031141	-0.0361925	-0.13935	0.0397069	-0.068954	0.0334911	-0.187324	0.0189873	-0.0699874	-0.0555131	-0.109949	0.122927	0.0592771	0.0573095	0.0870314	0.0442639	0.0377391	0.0307066	-0.0541152	0.0513598	0.0121876	0.0222271	0.00879922	-0.0357523	0.0901749	-0.0346596	0.0591434	-0.00610374	-0.0814346	0.114326	0.0159255
RL|S1|C11459	-0.371088	-0.457697	0.145171	0.0489177	0.174707	0.316434	-0.1442	-0.241609	-0.0922484	0.0676755	-0.185646	-0.0233474	-0.482195	-0.0920885	-0.163017	0.311274	-0.289294	0.288429	-0.0397099	-0.110912	0.0332207	0.207651	0.224888	-0.0855727	-0.0198498	0.0494939	0.304493	0.139549	0.0971385	0.262676	0.154833	-0.0831268	-0.227259	0.114819	0.103056	0.301463	0.180344	-0.283794	-0.0732293	0.335634	0.277298	-0.130154	0.0196027	-0.307898	0.135621	-0.174523	-0.00956788	0.226056	-0.194369
RL|S1|C1146	0.0399484	0.120032	-0.0571497	0.277243	0.237623	-0.0583482	0.145935	0.0699764	-0.221355	0.0171014	0.0459955	0.0946407	-0.223764	0.0340471	0.214022	-0.00965277	-0.093059	0.075633	0.123955	-0.000277237	0.269304	0.0997179	-0.0437251	0.0314669	-0.0910145	-0.0191214	-0.057483	0.0936628	-0.0829457	0.0219124	0.202304	0.0728274	0.238288	0.0711228	0.141467	0.0663773	0.0895084	-0.124664	-0.10494	-0.00223999	-0.0918147	-0.0657327	-0.0986355	0.0118711	0.0174691	0.121153	-0.0690338	0.0710375	-0.00831026
RL|S1|C11462	0.0191121	0.039394	0.062997	-0.176482	0.133821	0.191221	0.00739635	0.0618739	-0.203484	0.113063	0.127299	0.0799832	-0.0630223	0.0688805	0.314416	0.205434	0.211148	0.0672381	0.0607537	-0.0267997	0.10316	0.132817	-0.0142547	0.0707703	-0.148422	-0.13431	-0.192507	0.0302703	0.1607	-0.18406	-0.0367006	-0.102004	-0.0723751	0.189518	-0.242902	0.0886396	0.0835891	-0.222069	-0.0457835	-0.358031	0.0775072	-0.0873566	-0.016128	-0.36677	0.0460916	0.112481	-0.0354077	0.243348	-0.0293626
RL|S1|C11463	0.156598	0.0425204	0.0649358	0.0447919	-0.217769	-0.103832	-0.18768	-0.259151	0.132746	-0.499259	0.00478443	-0.219535	0.510566	0.241141	-0.0189942	-0.0200846	0.460336	0.281769	-0.0754514	0.156688	-0.0449559	-0.194834	-0.205754	-0.243701	0.216743	-0.00440187	0.137652	-0.219516	-0.138771	-0.152797	-0.109903	-0.000592396	-0.0479206	-0.0885741	0.235705	0.13237	0.141901	0.170639	-0.225891	0.0302159	-0.22916	0.13595	-0.187686	-0.238434	-0.0941399	0.294778	0.0691037	-0.214124	0.0325773
RL|S1|C11465	0.205731	-0.0241447	-0.0433521	0.138122	-0.534226	-0.184337	-0.189961	-0.183885	0.371373	-0.438212	-0.126034	-0.295493	0.599685	0.219362	0.0810069	-0.107461	0.809286	0.278353	-0.267545	-0.164593	-0.208668	-0.432208	-0.437144	-0.51461	0.353143	0.199894	-0.056971	-0.352291	-0.169774	-0.34488	-0.440197	0.169817	-0.221858	0.184554	0.338642	0.201259	0.00159698	0.323078	-0.240518	0.0170902	-0.35971	-0.0232745	-0.17231	-0.50962	-0.0632959	0.639547	0.17779	-0.187192	-0.337484
RL|S1|C11468	-0.385111	-0.391499	0.0827027	0.243255	0.548018	0.151228	0.115994	-0.226488	-0.127755	0.150772	-0.214892	-0.160861	-0.430024	-0.0829958	-0.168587	0.212148	-0.35753	0.458575	0.0170198	-0.286069	-0.158954	0.106771	0.275131	-0.128814	-0.0280749	0.117067	0.448058	-0.16302	0.103142	0.469672	0.169254	0.333314	-0.158451	0.230473	0.192057	0.377173	0.0954546	-0.437298	-0.210885	0.507103	0.288236	0.270148	0.0358411	-0.198899	-0.000420511	-0.139483	-0.147136	0.318707	-0.186886
RL|S1|C11469	0.14656	0.115391	0.0642244	-0.101253	0.0914064	-0.22714	0.172955	0.101844	0.108522	0.0477788	0.169062	-0.0437142	0.245777	-0.00884892	-0.0179533	0.0752098	0.0139231	0.0714055	0.245325	0.190205	-0.0427329	-0.207271	-0.108825	0.0806912	0.032942	0.197772	-0.173075	-0.144156	-0.147345	-0.290394	-0.174878	-0.00841134	-0.189174	0.0633382	-0.0887294	0.0919618	-0.135465	-0.104714	0.0322582	0.125969	-0.153222	-0.0613027	0.125875	-0.0790898	0.187946	0.0527395	-0.0997381	-0.0597768	0.221085
RL|S1|C1147	0.0272699	-0.0418034	0.0538075	-0.00558175	-0.0239723	0.0554478	-0.0825684	-0.136456	-0.203547	-0.0883353	-0.0531978	-0.0279316	-0.072379	-0.00324621	-0.0746354	0.193545	-0.0284527	0.0751367	-0.144255	-0.0242377	0.0374112	0.189987	-0.0588159	0.00132948	-0.0972675	-0.00716526	-0.0395788	-0.0143127	-0.0490901	0.122622	0.0579587	-0.0334319	0.121371	0.11078	0.079306	0.119009	0.0509251	-0.106154	-0.0629632	0.0242385	0.103392	-0.0731652	-0.01887	-0.150053	0.0424826	-0.0387174	-0.0426175	0.112429	-0.12718
RL|S1|C11470	0.17945	-0.146359	0.098886	-0.130422	-0.106311	0.0168293	-0.137351	-0.0203752	0.0721627	-0.0974372	-0.0681159	0.084769	0.114541	0.0592394	-0.0516557	0.0539784	0.00547499	-0.190231	-0.111496	0.264138	0.0185279	0.0617632	-0.0982158	0.00626705	0.025069	-0.0619542	-0.0753964	-0.00507937	-0.0255387	-0.0862832	-0.0525707	0.0342949	-0.227448	-0.0587207	0.0981557	0.0754538	-0.00474467	-0.0338702	-0.0632892	-0.0612453	0.132059	-0.0925856	-0.0191932	-0.0108865	-0.0597513	-0.0115798	0.041162	-0.187051	0.000239461
RL|S1|C11472	-0.0963936	-0.0939003	-0.0249714	-0.0230741	0.216167	-0.0580792	0.0288711	0.130851	-0.00885665	0.21816	-0.0111016	-0.0869596	-0.152946	-0.074698	0.276728	-0.0937977	0.0758796	0.17528	0.151752	-0.0358199	0.168135	-0.0535104	0.021698	-0.0663134	-0.11453	0.114785	0.0185272	0.0615137	-0.0392108	0.0463213	0.210528	0.158943	-0.0874267	-0.232554	-0.156359	-0.03686	0.00398267	-0.0107849	-0.0531385	0.00586224	-0.00392095	-0.0315185	-0.100624	-0.0599884	-0.0534442	0.0566455	0.0449522	0.120063	0.24207
RL|S1|C11474	0.00224657	0.0365336	0.0381363	-0.0979344	0.180961	0.191017	0.0377892	0.0410879	-0.219298	0.0832843	0.109853	0.063413	-0.0965592	0.0986545	0.287711	0.153148	0.155494	0.0877504	0.0754302	-0.0346198	0.149697	0.154312	0.0244392	0.0522292	-0.130268	-0.154529	-0.14857	0.0369441	0.144447	-0.119173	0.017811	-0.0348376	-0.021245	0.167892	-0.164146	0.104443	0.10808	-0.240127	-0.0520049	-0.315246	0.0487032	-0.0525835	-0.0427761	-0.286984	0.00102893	0.0693976	-0.0448582	0.229544	-0.0102353
RL|S1|C11476	-0.0182662	-0.0579782	0.0595173	-0.0885683	0.0797077	0.251973	-0.0468803	-0.00576473	-0.214527	0.0459894	0.0574009	0.13712	-0.0989094	0.0607717	0.281695	0.12985	0.155592	0.0435298	0.0790545	-0.0607166	0.0499399	0.227796	0.0337828	0.0521529	-0.194509	-0.138031	-0.0641515	0.048938	0.146143	-0.0497552	-0.00149296	0.000926148	-0.0931929	0.18754	-0.14009	0.0586336	0.198487	-0.174384	-0.113251	-0.301382	0.237032	0.00230368	-0.015684	-0.296012	-0.00433455	0.126951	-0.071008	0.206538	-0.136017
RL|S1|C11479	-0.0542099	-0.0569896	-0.0105315	-0.0346269	0.195132	-0.0631603	0.0497114	0.13236	-0.00881816	0.189059	0.0116312	-0.0558405	-0.102797	-0.0563323	0.245518	-0.0617467	0.0715514	0.134441	0.162647	-0.00503178	0.139851	-0.057252	0.00678022	-0.0302471	-0.0998891	0.100152	-0.0151971	0.0422833	-0.0419177	-0.0160093	0.155362	0.117731	-0.100926	-0.171353	-0.141366	-0.0151574	-0.00929031	-0.0265537	-0.0423942	-0.0117554	-0.0131391	-0.0411887	-0.0646992	-0.0660209	-0.0230743	0.0629769	0.0177513	0.100017	0.226914
RL|S1|C1148	0.410092	0.438357	-0.0457571	0.196855	-0.575394	-0.306084	-0.193996	-0.550611	0.480841	-0.769367	0.0439224	-0.478357	0.89399	0.346679	-0.157084	0.0481786	0.844768	0.542352	-0.104891	-0.195334	0.0349979	-0.695312	-0.120205	-0.731151	0.687715	0.443413	0.138538	-0.424336	-0.161347	-0.680898	-0.612377	0.0432677	-0.188687	0.0989145	0.608976	0.122441	0.354371	0.637796	-0.0875675	-0.0214464	-0.598147	0.190008	-0.524115	-0.621037	-0.071771	0.673381	0.0504307	-0.327229	-0.243217
RL|S1|C11483	0.167662	-0.164166	0.0714186	-0.116461	-0.0960057	-0.00455896	-0.144484	0.00515003	0.0811121	-0.0639616	-0.0732132	0.101033	0.117393	0.0383438	0.0121155	0.0128264	-0.0323921	-0.180052	-0.0931223	0.288815	0.018254	0.0364531	-0.0769894	-0.0355114	0.0335281	-0.00791198	-0.0603262	-0.0234039	-0.032227	-0.0808675	-0.0400941	0.0798137	-0.218441	-0.0797484	0.102321	0.0442056	-0.0244273	-0.0448505	-0.0950012	-0.0383866	0.106869	-0.0913616	-0.0127038	-0.0141957	-0.0677106	0.0232299	0.0284332	-0.205993	0.013292
RL|S1|C11486	0.0450118	-0.066987	0.0697994	0.0973955	-0.119142	0.0272236	-0.042585	-0.139715	-0.120635	-0.127652	-0.102948	-0.0461203	0.0083468	-0.0508355	-0.126662	0.108892	-0.0437015	0.00365514	-0.125193	-0.0498628	-0.0777679	0.180903	-0.0898722	-0.00417866	-0.0644934	0.0513127	0.0505768	-0.0831853	-0.0803128	0.175696	0.0254518	-0.0409108	0.142156	0.0986672	0.146512	0.0839629	0.109847	0.0440365	-0.0711679	0.084267	0.176037	-0.0291735	-0.0150141	-0.0586753	0.0170075	0.0303357	-0.031465	0.0268656	-0.181296
RL|S1|C1149	-0.117633	-0.111829	0.00663401	-0.0337292	-0.0109035	0.229921	0.0820925	-0.0472809	0.000466781	-0.0162911	-0.0704732	-0.0829428	0.0391704	-0.059838	-0.0403392	0.0467798	0.218693	-0.143133	-0.131697	-0.2041	-0.112732	0.179881	0.200889	0.0797877	-0.116072	-0.145039	0.18319	-0.0690643	0.0876798	0.154225	0.0708499	-0.104755	-0.0882169	-0.100202	-0.0144041	0.0131498	0.180537	0.177971	0.000968691	-0.221548	0.258262	0.085995	-0.0546212	-0.00449289	-0.204415	0.051646	-0.0328693	0.0442983	-0.0141819
RL|S1|C11493	-0.496472	-0.295743	0.0546504	0.214914	0.480687	0.580815	0.288627	-0.127233	-0.286569	0.265213	0.003487	-0.248573	-0.585488	-0.0593756	0.14875	0.280618	-0.391819	0.40207	0.249905	-0.348981	-0.047808	0.0756319	0.588036	-0.14304	0.0916021	-0.0586537	0.303088	-0.210489	0.381426	0.254497	0.0262828	-0.161455	-0.0866683	0.299567	-0.119457	0.172739	0.25532	-0.351021	0.0768327	0.0734794	0.132925	0.169153	0.0387226	-0.294856	0.0541587	-0.114543	-0.124358	0.311138	0.00154389
RL|S1|C11498	0.191799	-0.181279	0.0788998	-0.201182	-0.11289	0.0500736	-0.171919	0.0138485	0.0317759	-0.0473493	-0.0744666	0.162784	0.0466619	0.0432918	0.0162946	0.0559716	-0.0160173	-0.159919	-0.0653812	0.274896	0.0628106	0.105385	-0.100205	0.0208555	-0.0343562	-0.0444156	-0.113537	0.0459583	0.0207054	-0.0974504	-0.0408722	0.0409628	-0.262169	-0.034266	0.0498936	0.0762459	0.00967481	-0.100578	-0.0802724	-0.100468	0.160986	-0.148361	-0.00292911	-0.0678008	-0.0246761	0.00264978	0.0491442	-0.131563	-0.0217948
RL|S1|C11499	-0.130285	0.429092	-0.270501	0.854763	0.734338	-0.273471	0.350353	0.17117	0.302028	0.182863	0.178772	-0.197206	-0.0786958	0.266601	0.0923786	-0.370269	0.0938434	-0.549834	-0.0487599	-0.322092	0.438848	-0.578693	0.221626	-0.319979	0.635999	-0.0243473	0.0911449	0.615477	0.51164	-0.398265	0.0237754	-0.129003	0.248398	-0.253942	0.688822	0.0193043	0.276699	0.182618	0.101741	0.0816332	-0.948526	-0.201964	-0.72309	0.0612175	-0.572816	0.332731	0.177941	0.173036	-0.306833
RL|S1|C1150	-0.179582	-0.164563	-0.0441219	-0.0500854	0.0150057	0.351041	0.101922	-0.000131802	0.047377	-0.00151923	-0.0686502	-0.0590579	0.0605018	-0.0474984	-0.0309148	0.0373187	0.279818	-0.108234	-0.128781	-0.295191	-0.113122	0.229588	0.265547	0.0909085	-0.186365	-0.166833	0.250592	-0.091004	0.144921	0.16019	0.0788404	-0.199614	-0.185795	-0.0998129	-0.0484989	0.127329	0.199397	0.174556	0.0349317	-0.262138	0.365954	0.144628	-0.0824641	-0.036149	-0.210424	0.108419	-0.0655337	0.0670452	-0.0155232
RL|S1|C11500	-0.12774	-0.110335	0.0230698	-0.0384399	-0.0209277	0.238367	0.0718412	-0.0475129	-0.0114566	-0.0139275	-0.0561643	-0.0857574	0.0387368	-0.0733714	-0.0294829	0.0513225	0.228341	-0.163317	-0.135396	-0.206977	-0.132374	0.188319	0.191006	0.0928453	-0.119358	-0.159386	0.174289	-0.0729075	0.0914278	0.153444	0.064009	-0.110873	-0.0779009	-0.0931992	-0.0311351	0.00134849	0.186761	0.184592	0.0102666	-0.236018	0.274915	0.0858201	-0.0371925	-0.00494173	-0.198543	0.0506045	-0.0386642	0.0507787	-0.0271832
RL|S1|C11506	-0.260179	0.404683	-0.0282536	0.828585	0.71688	-0.0310481	0.696009	0.16282	0.175367	0.049209	0.116003	-0.343435	-0.110037	0.19947	-0.0244929	-0.322503	0.0875427	-0.114023	0.423483	-0.576679	0.273235	-0.290426	0.229629	0.0780995	0.325513	-0.134179	0.122672	0.277787	0.232215	-0.105938	0.158162	-0.190293	0.460366	0.157578	0.378115	0.47378	0.281654	-0.0814747	0.251378	0.203996	-0.705991	-0.234647	-0.341189	0.250574	-0.213659	0.176271	-0.105824	0.229398	-0.173236
RL|S1|C11510	-0.307875	-0.470802	0.164992	-0.099959	0.0708891	0.357462	-0.22827	-0.311106	-0.13574	-0.0125145	-0.14611	0.0230626	-0.287769	-0.0805766	-0.168564	0.310686	-0.167872	0.233093	-0.139354	-0.026793	-0.070547	0.275621	0.158857	-0.0865824	-0.113905	0.0107801	0.239185	-0.011163	0.0522362	0.321984	0.0514681	0.0107395	-0.302427	0.134009	0.0483831	0.232066	0.186306	-0.235995	-0.142658	0.219541	0.430269	0.0132486	0.0249429	-0.349542	0.131103	-0.147723	-0.0374529	0.126896	-0.261715
RL|S1|C11511	-0.022595	0.134103	0.0198398	0.0382881	0.197531	0.214651	0.135168	0.0883785	-0.248173	0.198546	0.133414	-0.0700066	-0.188858	0.051228	0.401183	0.104509	0.142733	0.130718	0.106634	-0.212681	0.0913349	0.0838127	0.0407163	0.00447685	-0.052215	-0.109155	-0.155112	0.0332206	0.27601	-0.128708	-0.0230892	-0.0756668	0.0831389	0.19846	-0.278288	0.0383056	0.185227	-0.192878	0.0201067	-0.359362	0.0308732	-0.0266362	-0.102752	-0.342732	-0.0670195	0.197024	-0.0138331	0.354489	-0.137732
RL|S1|C11512	-0.369574	0.396468	-0.20249	0.817508	0.505319	0.0829049	0.587145	-0.098004	0.144361	-0.126157	0.386337	-0.265657	0.0566354	0.118828	0.325349	-0.331298	0.384562	-0.0325867	0.011049	-0.660924	0.159372	-0.663165	0.373051	-0.515059	0.292006	-0.103652	0.0395315	-0.180586	0.330608	-0.0607875	0.182082	0.107787	0.352238	-0.0441453	0.448851	0.105503	0.15397	0.338463	0.36503	-0.239635	-1.02758	-0.164858	-0.366083	-0.077775	-0.312972	0.438373	-0.203952	0.0566166	-0.368685
RL|S1|C11513	0.171176	-0.181212	0.0753522	-0.157696	-0.099909	-0.00888199	-0.157986	-0.0110929	0.0851597	-0.0744381	-0.0860797	0.119083	0.106463	0.047631	-0.0481581	0.0312856	-0.019682	-0.174611	-0.0929945	0.271942	0.0196619	0.0747832	-0.102433	0.00479949	-0.00568799	-0.0291454	-0.0693752	0.0146321	-0.017039	-0.0574027	-0.02699	0.0711277	-0.245898	-0.0706666	0.0963262	0.0707379	-0.0173226	-0.0549217	-0.08797	-0.0302187	0.13804	-0.103216	-0.00780802	-0.017108	-0.0534457	-0.0108196	0.0305829	-0.156689	0.000786355
RL|S1|C11514	-0.269493	-0.206412	-0.0250503	0.0581748	0.326047	0.101766	0.0422454	-0.316289	-0.0821208	-0.0616374	0.00628596	-0.224894	-0.126959	0.032654	-0.308272	0.228621	-0.0650758	0.473027	-0.0914483	-0.12494	-0.0989504	0.113384	0.239354	-0.149008	0.0110613	0.104014	0.325932	-0.077851	0.0428599	0.315401	-0.0473937	0.195305	-0.197897	0.13164	0.118403	0.178993	0.227754	-0.245446	-0.154427	0.237872	0.183171	0.252741	-0.13316	-0.269264	-0.0477351	-0.0807482	-0.0476685	0.23368	-0.290119
RL|S1|C11515	0.15552	0.000787408	0.0210064	0.0862749	-0.0338392	0.088462	-0.0971257	-0.109781	-0.231956	-0.0445776	-0.0887605	0.0638012	-0.0926664	0.0474623	0.0221178	0.151393	-0.0735748	0.00236196	-0.0936028	-0.00286885	0.121185	0.217699	-0.0304485	-0.0182828	-0.0509585	0.0489669	-0.0129653	-0.00445552	0.0353176	0.0192703	0.0202114	-0.0761999	0.137354	0.113742	0.139676	-0.0294555	0.145149	-0.0239327	-0.176755	-0.066079	0.122184	-0.0111649	-0.0921298	-0.113002	-0.0593153	0.103265	-0.0188145	0.0538032	-0.0853047
RL|S1|C11517	-0.00661852	-0.0866744	0.0435724	0.0203047	-0.0436308	0.0786114	-0.0622915	-0.106063	-0.117636	-0.0911364	-0.0532823	-0.00444803	-0.00453053	-0.0189506	-0.0575852	0.115359	0.0202333	0.0207739	-0.11882	-0.0163115	-0.0166644	0.181248	-0.0213965	0.0144387	-0.106286	-0.00536689	0.0372295	-0.0472596	-0.0606986	0.130589	0.0516398	-0.0217511	0.0352143	0.0395933	0.0740878	0.0886289	0.0926928	-0.0182616	-0.0786085	0.0126846	0.188091	-0.00813214	-0.0171665	-0.105712	0.00334834	0.0249715	-0.0451606	0.0421077	-0.120924
RL|S1|C1152	0.0513121	0.0586015	0.00560825	0.128812	0.0521836	-0.0360474	0.0746544	0.00337537	-0.136168	0.00584182	0.00782286	-0.0287275	-0.0416868	-0.0275822	0.0803641	0.0226309	-0.0137228	-0.0905738	-0.0296142	0.0321681	0.0336195	0.0654657	0.0297196	0.0235518	-0.0205763	0.0212556	0.00790387	-0.0530046	-0.062777	0.0459891	0.0710443	0.0197624	0.126195	-0.045433	0.0676987	-0.0977019	0.0560616	0.0619535	-0.0866408	-0.0481379	0.00954882	0.0148787	-0.0402087	0.0476876	-0.0739169	0.0695683	-0.0306195	-0.0197515	0.0581027
RL|S1|C11520	-0.122072	-0.116162	0.0187424	-0.0309223	-0.00131794	0.216726	0.0652358	-0.0351643	-0.000737482	0.00384733	-0.0599676	-0.0803072	0.0186434	-0.0582894	-0.0168682	0.0371003	0.206331	-0.1523	-0.119088	-0.187785	-0.0881755	0.156515	0.171911	0.072849	-0.103105	-0.138859	0.154143	-0.0502653	0.082264	0.131983	0.0728066	-0.102462	-0.0811335	-0.105541	-0.0185678	0.0111743	0.159579	0.166455	0.0024432	-0.201009	0.237558	0.0563381	-0.0518654	-0.00159262	-0.189151	0.0425242	-0.0235178	0.0426887	-0.00421367
RL|S1|C11521	0.0200561	-0.226284	0.0773502	-0.185707	0.00904696	0.00838554	-0.158524	-0.0283989	0.0660292	-0.080008	0.00907803	0.123508	0.139983	-0.00315512	0.107325	-0.0773367	-0.0553711	-0.141081	-0.069688	0.310321	-0.101854	0.0232432	-0.180124	0.0337211	-0.148102	-0.105442	-0.119565	-0.111136	-0.0771755	0.142362	0.209022	0.17984	-0.174587	-0.190346	-0.0206781	0.0531124	-0.202944	-0.0129644	-0.0383412	-0.0671564	0.0378556	-0.0800735	0.0930944	0.0449191	0.00780815	-0.0871036	-0.0378601	-0.20907	0.141544
RL|S1|C11523	-0.312029	0.194398	-0.0746404	0.278611	0.509979	0.211973	0.439095	0.103621	-0.192362	0.300281	0.224867	-0.36829	-0.266284	-0.049551	0.394149	-0.0217923	0.143552	0.270058	0.200361	-0.518305	0.100409	-0.0842096	0.406315	-0.141429	0.101206	-0.0191289	0.0577559	0.0199183	0.388424	0.0198635	0.057589	0.0201626	0.129326	-0.0256658	-0.285459	-0.169078	0.284535	-0.0915995	0.217609	-0.321792	-0.127051	0.125787	-0.176953	-0.157785	-0.166494	0.130089	-0.0297757	0.461467	-0.0933607
RL|S1|C11524	0.0216973	0.0356414	0.0530998	-0.144332	0.123357	0.138442	0.00390157	0.0506263	-0.184528	0.0940794	0.0981924	0.042919	-0.0561152	0.0554134	0.256979	0.175086	0.176432	0.0519337	0.027762	-0.0159824	0.0946761	0.116624	-0.0155725	0.0613885	-0.131039	-0.104551	-0.158561	0.0235571	0.113845	-0.129803	0.00061571	-0.0660678	-0.047455	0.121211	-0.195324	0.0606359	0.0569437	-0.178312	-0.0476603	-0.289889	0.0629018	-0.0713081	-0.0211842	-0.288606	0.024349	0.0887949	-0.0414647	0.204067	0.000426615
RL|S1|C11527	-0.00596334	0.16559	-0.0518493	0.0148723	0.283958	0.143808	0.144283	0.103632	-0.25581	0.197616	0.223728	0.00981338	-0.121249	0.035996	0.384716	0.121476	0.182971	0.152888	0.0773546	-0.157894	0.171237	0.0728899	0.00568564	0.0167612	-0.0870605	-0.0530294	-0.18654	0.00423998	0.190336	-0.150248	-0.00603029	-0.0848204	0.0604519	0.123969	-0.25653	0.0392998	0.140728	-0.199794	-0.0583014	-0.2976	0.0341814	0.00963523	-0.117087	-0.339216	-0.0121995	0.21129	-0.0369439	0.291099	-0.0720022
RL|S1|C1153	-0.414183	-0.21023	-0.093762	0.267545	0.427735	0.234397	0.0680229	-0.242762	-0.128453	0.0563577	0.0434187	-0.202971	-0.265949	-0.0359695	-0.191229	0.104291	-0.0278669	0.458185	-0.161946	-0.362176	0.0156899	0.152178	0.304572	-0.184524	-0.014318	0.0725684	0.29362	0.0275373	0.178098	0.374839	0.0890981	0.0951287	-0.162506	0.0560398	0.0731639	0.289552	0.282609	-0.252632	-0.0242321	0.241564	0.232477	0.213111	-0.217667	-0.310211	-0.0527613	0.0361845	-0.0639223	0.33045	-0.419356
RL|S1|C11530	0.0567764	0.116228	0.022789	-0.00175783	0.249205	0.167685	0.176876	0.0759578	-0.313275	0.237251	0.0834597	-0.0932749	-0.21418	0.112104	0.329778	0.15132	0.0815221	0.0184345	0.142369	-0.157178	0.0213872	0.0826421	0.0148638	0.114199	-0.0599716	-0.197357	-0.174175	-0.089507	0.279435	-0.109113	-0.108084	-0.0470403	0.157486	0.407092	-0.155854	0.151575	0.120319	-0.31017	-0.143182	-0.258706	-0.00939486	-0.0178284	7.49659e-05	-0.213427	-0.181788	0.0387478	-0.0629527	0.311297	0.0581712
RL|S1|C11534	0.0815855	-0.276755	0.0254923	-0.0657942	-0.179197	0.0875734	-0.149243	0.0442281	0.0400116	-0.0779705	-0.125196	0.0554987	0.0913697	0.00426357	0.159601	-0.15378	0.187308	-0.121381	-0.102431	0.158558	-0.210955	-0.0301769	-0.222382	-0.17583	-0.0706814	-0.0187508	-0.00938473	-0.0870956	-0.0766899	0.0124343	-0.133334	0.261028	-0.282175	0.101488	0.175413	0.113844	-0.0269128	0.0297311	-0.243585	-0.144398	0.0825277	-0.105435	-0.0769205	-0.121325	-0.098456	0.270035	0.0654292	-0.221736	-0.136306
RL|S1|C11535	0.22327	-0.256642	0.075853	-0.116997	-0.293167	0.108708	-0.253178	-0.133902	0.0429906	-0.275771	-0.200483	0.215302	0.0904219	0.071679	-0.145998	0.149968	-0.0676906	-0.115876	-0.199856	0.27531	0.0479084	0.253032	-0.135346	-0.0339692	-0.015563	-0.0361101	0.0372029	-0.06474	-0.0985722	0.0395587	-0.0660571	-0.000846069	-0.23763	0.0205028	0.230191	0.195753	0.0635881	-0.048421	-0.139139	0.00988948	0.388591	-0.0696579	-0.0177811	-0.0665389	0.0134003	0.0425164	0.0175002	-0.288908	-0.233321
RL|S1|C11536	-0.324956	0.429494	-0.130372	0.70635	0.655638	0.221608	0.770531	0.0705107	-0.0950557	0.181879	0.383052	-0.56573	-0.209965	-0.0734762	0.174201	-0.144175	0.0694396	0.298599	0.166727	-0.694607	0.138678	-0.26526	0.423642	-0.173204	0.425648	-0.0216833	0.0583666	0.0184316	0.501096	-0.0226271	-0.00428147	-0.161884	0.313492	-0.0487864	-0.139682	-0.0370321	0.425385	-0.0770257	0.465001	-0.17004	-0.384362	0.118471	-0.327721	-0.0903692	-0.181522	0.19023	-0.00522142	0.410563	-0.347418
RL|S1|C11537	0.176395	-0.155239	0.0786203	-0.148876	-0.123733	-0.00760964	-0.137559	-0.0184184	0.0632406	-0.0926559	-0.0678179	0.104525	0.116845	0.0355055	-0.0559714	0.0383087	-0.000688171	-0.187608	-0.0889802	0.273358	0.0140654	0.0779427	-0.0881463	0.0273891	-0.00481537	-0.0381466	-0.074955	0.00501139	-0.0348475	-0.062805	-0.0442202	0.0541883	-0.216261	-0.064855	0.0904754	0.0530699	0.00428539	-0.0320722	-0.0725672	-0.0495937	0.136107	-0.097321	-0.00315461	-0.00714141	-0.0489899	-0.00889429	0.0291663	-0.173026	-0.00149244
RL|S1|C11539	-0.0340135	0.0862939	0.00628816	-0.0777283	0.195321	0.237308	0.0863767	0.0646357	-0.213418	0.0831187	0.155306	0.0287168	-0.07552	0.0974377	0.302626	0.15426	0.255418	0.0753349	0.0117922	-0.143446	0.110549	0.151686	0.0454669	0.0522142	-0.139174	-0.193856	-0.148367	0.0429353	0.21392	-0.119409	0.0133595	-0.0939525	-0.00157105	0.151394	-0.21603	0.0891051	0.124382	-0.195611	0.0116608	-0.440083	0.0651675	-0.0357364	-0.0942275	-0.333159	-0.0246759	0.149949	-0.0551742	0.290303	-0.128943
RL|S1|C11540	-0.16167	-0.141643	0.00778474	-0.037305	-0.0229969	0.273194	0.0626502	-0.0498982	0.000470494	-0.00711908	-0.0648744	-0.090965	0.0351263	-0.0687676	-0.0181767	0.0335052	0.252813	-0.152649	-0.137211	-0.235288	-0.128807	0.201265	0.217779	0.0745837	-0.128181	-0.165565	0.207068	-0.0725787	0.103536	0.179065	0.0737066	-0.114749	-0.100217	-0.119718	-0.0407093	-0.00261928	0.217194	0.211429	-0.00250475	-0.244922	0.314037	0.110575	-0.0597847	-0.00897793	-0.226293	0.0637707	-0.0214	0.051141	-0.0271412
RL|S1|C11544	0.182042	-0.146804	0.0916046	-0.169431	-0.147323	-0.0542225	-0.128245	-0.0524336	0.0868552	-0.103232	-0.0597964	0.0640329	0.137503	0.0557095	-0.104666	0.0309874	-0.0262082	-0.17253	-0.0697577	0.278914	-0.0528062	0.0308209	-0.114188	0.0304909	-0.00710038	-0.0320149	-0.0556672	-0.00834903	-0.0520168	-0.0184816	-0.0466889	0.0475713	-0.203943	-0.0557049	0.0766978	0.0597277	-0.0134791	0.00765122	-0.0600757	-0.0195945	0.095111	-0.0861205	-0.015477	0.0349842	-0.0454156	-0.0120778	0.0222432	-0.176831	0.0287819
RL|S1|C11545	0.397706	-0.164486	0.135541	-0.28953	-0.16477	-0.105468	-0.210004	0.0240006	0.120191	0.0679694	-0.217734	0.290088	-0.000285479	0.110174	-0.0983209	0.134334	-0.224824	-0.0715464	0.126698	0.26257	0.0790743	0.0726078	-0.110098	0.0750691	-0.107338	0.219777	-0.0542865	0.201979	0.0770784	-0.188757	-0.0852408	-0.0352126	-0.352566	0.0863759	0.0301505	0.0323474	0.0513111	-0.102285	-0.224372	-0.0339557	0.149738	-0.158352	-0.0875312	-0.0894303	0.0206617	0.132123	-0.0526681	-0.0192947	0.0761598
RL|S1|C11546	-0.00080052	-0.330404	-0.0603756	-0.209011	0.0932133	-0.0689848	-0.149147	0.288758	0.117648	0.210077	-0.118506	0.199557	0.0512463	-0.111665	0.409819	-0.0954482	-0.200875	-0.175181	-0.0191727	0.21949	-0.0989649	0.0173838	-0.232178	-0.15942	-0.0610158	0.0810569	-0.206701	-0.173773	0.0741643	0.148487	0.186002	0.321213	-0.23211	-0.208528	-0.0692605	-0.0507152	-0.348189	-0.0844045	-0.158186	-0.0545661	0.0888988	-0.17027	0.0418431	0.00262374	0.00799003	0.116651	0.0105935	-0.0964857	0.0482449
RL|S1|C11548	0.0956531	-0.0156035	0.0155137	0.014032	0.0117837	-0.105877	-0.140087	-0.148126	-0.134525	-0.0297036	-0.0735744	-0.15426	-0.0983677	0.00863701	-0.117118	0.138002	-0.112784	0.208332	-0.152032	0.00836383	0.177918	0.0598894	-0.120362	-0.127241	0.0205673	0.168619	-0.0792907	0.0275264	-0.0757278	0.080464	0.0800897	0.0139195	0.124297	-0.0192478	0.104841	0.124629	0.010983	-0.115945	-0.0558984	0.210603	-0.0901408	-0.161337	-0.120998	-0.114511	0.0126451	-0.0790582	0.0315384	0.0940452	0.0135749
RL|S1|C11552	-0.413919	-0.360998	0.0642141	0.225609	0.467829	0.283943	0.0889007	-0.247454	-0.161648	-0.098072	-0.109212	0.0842501	-0.324272	0.090629	-0.225729	0.127923	-0.273742	0.3362	0.0564602	-0.0123769	0.158893	0.261023	0.421308	0.0169767	-0.15071	-0.0869882	0.368863	0.138078	-0.061295	0.368378	0.357898	0.2816	-0.204571	0.0491408	0.307692	0.340336	0.202353	-0.400619	-0.0986573	0.300937	0.214711	0.121128	0.0353803	-0.108001	0.105267	-0.327042	-0.169711	0.180172	-0.118001
RL|S1|C11558	0.186113	-0.189201	0.0949305	-0.199912	-0.157728	-0.0359848	-0.181184	-0.0110275	0.0586272	-0.0943518	-0.0809944	0.145967	0.127292	0.0264429	-0.0558786	0.0459862	-0.0311076	-0.237708	-0.103087	0.326125	-0.0017042	0.0855309	-0.138546	0.0433714	-0.0311727	-0.0593125	-0.112537	0.00659233	-0.0799109	-0.0535607	-0.0313705	0.0688768	-0.22117	-0.0670771	0.101598	0.0682726	-0.0623029	-0.0379814	-0.0606936	-0.0434294	0.138425	-0.125377	0.0392474	0.00450481	-0.0136162	-0.0391711	0.0115429	-0.195972	0.0142266
RL|S1|C11560	0.0296468	0.0267171	0.0567246	-0.137688	0.0999604	0.135284	-0.0117741	0.0253127	-0.190914	0.0624609	0.0721991	0.040442	-0.0612542	0.0484256	0.209049	0.188565	0.152726	0.0549467	-0.00134439	-0.0130113	0.0899042	0.132473	-0.020411	0.056953	-0.136401	-0.0944658	-0.140809	0.0162781	0.091469	-0.104528	0.00483031	-0.0767296	-0.0279403	0.130714	-0.154908	0.076399	0.0574639	-0.170419	-0.0484964	-0.260081	0.0693015	-0.0789372	-0.0133562	-0.280187	0.0329271	0.0785446	-0.0412027	0.195161	-0.0144396
RL|S1|C11563	-0.322951	-0.496818	0.144296	-0.0598865	0.144502	0.431662	-0.14446	-0.220122	-0.134229	0.130351	-0.183265	-0.0332262	-0.345609	-0.086173	-0.00552835	0.258808	-0.161076	0.290629	-0.059288	-0.180461	-0.0633123	0.264672	0.187133	-0.132382	-0.0789715	0.00784111	0.226672	-0.0655561	0.204959	0.288534	0.0293463	-0.0330487	-0.296875	0.209247	-0.0402916	0.282781	0.21359	-0.271858	-0.132784	0.167967	0.458428	0.0246365	-0.00271853	-0.391747	0.044914	-0.0926629	-0.0181717	0.201922	-0.253958
RL|S1|C11564	-0.238556	-0.446006	0.174737	-0.10117	0.145237	0.205258	-0.26339	-0.333182	-0.0836581	-0.07063	-0.0861983	0.151577	-0.0928902	0.0581277	-0.352662	0.182256	-0.0791294	0.175442	-0.0508487	0.145591	-0.0955719	0.305419	0.0619726	0.0712743	-0.196919	-0.0225241	0.201036	0.142595	0.0105575	0.199587	0.0681752	0.180803	-0.427037	0.210376	0.21743	0.341506	0.234449	-0.348163	-0.335874	0.398656	0.359733	0.0285317	0.0808748	-0.34793	0.0965111	-0.188809	-0.0451303	0.154481	-0.22463
RL|S1|C11570	0.251805	-0.0414659	0.0233071	-0.0507637	-0.167451	-0.0646069	-0.152574	-0.158029	0.0676977	-0.139893	-0.00673267	-0.0412565	0.276161	0.144749	-0.217867	-0.0289172	0.140955	-0.010734	-0.061031	0.161808	0.020713	0.0657442	-0.16404	-0.0268589	0.0584705	0.0762258	-0.0551359	-0.0618518	0.0155878	-0.0904228	-0.174739	0.0310924	-0.150152	0.0585105	0.141558	0.11548	0.196056	0.00818964	-0.165597	0.0623265	0.0411902	-0.0394398	-0.131798	-0.0903167	-0.166268	0.0559635	0.0731687	-0.123294	-0.0365092
RL|S1|C11571	0.163398	-0.152202	0.0779399	-0.150619	-0.102553	-0.0049467	-0.121745	-0.00245114	0.0519605	-0.0511963	-0.0671752	0.0981073	0.082087	0.0275058	-0.0282235	0.0399924	-0.0111038	-0.15717	-0.0564406	0.241442	0.0282957	0.0696652	-0.0792128	0.0215891	-0.028342	-0.0248514	-0.0765718	0.0163826	-0.0270368	-0.0515785	-0.0262741	0.0404622	-0.200456	-0.060098	0.0543111	0.0411385	0.00075472	-0.0304503	-0.071954	-0.0541507	0.122407	-0.0991363	-0.0230475	-0.0138778	-0.047579	0.00165091	0.0265851	-0.139246	0.0280214
RL|S1|C11572	0.109991	-0.206498	0.0604946	-0.116304	-0.103871	0.0106849	-0.151837	-0.00277298	0.0463941	-0.0633061	-0.0634185	0.0993545	0.0854269	0.0310662	-0.0176543	-0.0135519	0.015808	-0.203205	-0.093441	0.227417	-0.0448931	0.051734	-0.109912	-0.0177293	-0.0625674	-0.0683743	-0.0814741	0.0120375	-0.0226611	-0.0106419	-0.0285922	0.0887684	-0.206666	-0.0562179	0.106889	0.0625383	-0.0164532	0.0051285	-0.0719056	-0.0561791	0.116018	-0.0894452	-0.0135091	-0.0167552	-0.063676	0.0224204	0.0214562	-0.133869	-0.0148921
RL|S1|C11574	-0.125226	-0.0961541	-0.0366553	-0.0295629	0.265506	-0.0561447	0.0359746	0.15706	-0.00604324	0.263548	-0.00328056	-0.08339	-0.176945	-0.0774656	0.334497	-0.120053	0.101155	0.219818	0.201515	-0.056227	0.198534	-0.0655728	0.0377522	-0.0646058	-0.141476	0.120018	0.0264285	0.0827433	-0.0283337	0.0351259	0.246487	0.18062	-0.109288	-0.263861	-0.200822	-0.0452881	0.00646921	-0.0187156	-0.0616912	-0.00816722	-0.00944682	-0.0209849	-0.1085	-0.0794631	-0.058152	0.0643853	0.0448628	0.157553	0.290666
RL|S1|C11577	-0.160648	-0.384265	-0.0322782	-0.152218	-0.238404	0.0656957	-0.235993	0.008979	-0.042122	-0.0450422	0.0781927	0.0688636	0.0786638	0.062826	0.329622	-0.358268	0.178773	-0.18452	-0.0549881	0.246781	-0.455811	-0.164124	-0.230834	-0.210297	-0.331208	-0.00945705	-0.142575	-0.328989	-0.127479	0.35509	-0.0336131	0.305235	-0.0386153	0.0502001	0.110367	0.21249	-0.0795191	0.154427	-0.194273	0.048744	-0.107825	-0.227037	0.180344	-0.0349147	-0.146116	0.319889	-0.0358145	-0.264892	-0.0992291
RL|S1|C11578	0.00817632	0.0177786	0.0527894	-0.139623	0.123389	0.160396	0.00718195	0.0319191	-0.178863	0.0749926	0.0977352	0.050897	-0.0457718	0.0532158	0.224891	0.180659	0.179073	0.0498925	0.0166649	-0.0201215	0.0806057	0.130856	-0.00373657	0.0640581	-0.134259	-0.115176	-0.145292	0.0192209	0.11477	-0.117971	-0.0125543	-0.0712897	-0.0615245	0.138074	-0.176348	0.0776025	0.0758004	-0.183343	-0.0520357	-0.277915	0.0811223	-0.0667909	-0.0165708	-0.298244	0.0252005	0.0810702	-0.041891	0.198761	-0.0307628
RL|S1|C11581	-0.153312	0.126046	-0.243938	0.379958	0.235647	0.0412204	0.286326	0.0911264	0.256618	-0.304374	-0.085121	0.0977569	0.130412	0.0483343	-0.0178386	0.0912391	0.430092	0.165194	-0.115214	-0.437791	0.296875	-0.155708	0.224229	-0.173373	0.00580127	-0.0956914	0.138981	0.00965989	-0.134608	-0.385367	0.129872	-0.0762846	-0.168054	0.0486508	0.60496	0.562399	-0.0190818	0.0510683	0.177921	-0.0917246	-0.391397	-0.00120072	-0.134817	-0.304008	0.132479	0.378349	-0.173001	0.0864684	-0.165781
RL|S1|C11582	0.148136	-0.161582	0.0716941	-0.160647	-0.0713428	-0.0281784	-0.123693	-0.000350696	0.0546074	-0.0525292	-0.0585576	0.118141	0.0872321	0.0279407	-0.0472381	0.0384471	-0.0114245	-0.156528	-0.0548138	0.260538	0.0168851	0.0646091	-0.0915709	0.0363865	-0.0413802	-0.0202436	-0.0752608	0.0232646	-0.039694	-0.054668	-0.0132295	0.0808903	-0.237692	-0.0623325	0.0734102	0.0708121	-0.0201285	-0.06385	-0.0772687	-0.0217147	0.118637	-0.0998196	0.0123841	-0.0184536	-0.0243518	-0.0180741	0.022506	-0.125157	0.0221553
RL|S1|C11583	0.01928	0.127219	0.0678769	0.0531789	0.152307	-0.0492117	0.266194	-0.107297	-0.191992	0.00309717	-0.157788	-0.173236	-0.311529	-0.0449032	-0.318238	0.307831	-0.162636	-0.32298	-0.0985145	-0.0605988	0.113108	0.00461591	0.263365	0.168075	0.122083	-0.067068	0.172526	0.104151	0.0294455	0.0732369	0.190536	-0.277249	0.242562	-0.0171299	0.271379	-0.0591055	-0.00180252	0.108871	0.0324196	0.00398706	-0.348594	-0.301916	-0.00344827	0.271299	-0.105422	-0.224252	-0.018204	0.0489437	0.303847
RL|S1|C11585	-0.144822	-0.0801321	-0.390457	0.799156	-0.550322	0.0674202	-0.409951	-0.108564	0.240827	-0.177832	-0.0954908	0.0406603	0.558366	0.239002	0.587462	-0.739351	0.800526	-0.49432	-0.279039	-0.282533	-0.354932	-0.714532	-0.143694	-1.07541	0.258474	0.281064	-0.00541234	-0.304403	0.088688	-0.310161	-0.747067	0.14468	-0.00711035	0.166015	0.933305	-0.354537	0.343763	1.06418	-0.565242	-0.289519	-0.567525	0.169758	-0.671866	-0.352003	-0.774072	1.38342	0.201517	-0.48345	-0.621126
RL|S1|C11590	0.121026	0.101742	0.0515002	-0.0804773	0.10924	-0.180858	0.165893	0.094241	0.0841668	0.0441124	0.15689	-0.0312723	0.216642	1.66961e-05	0.0036102	0.0604189	0.034368	0.0605353	0.22136	0.160407	-0.0175871	-0.167233	-0.0821518	0.0725009	0.0171649	0.157502	-0.155512	-0.123928	-0.121021	-0.259176	-0.147916	0.00110123	-0.171167	0.0518098	-0.0749714	0.0854883	-0.101782	-0.0995161	0.0218617	0.091155	-0.121593	-0.0465958	0.101511	-0.0793537	0.155271	0.0587746	-0.0974035	-0.0432142	0.192326
RL|S1|C11591	-0.202325	0.434841	-0.28353	0.613621	0.803833	0.0895373	0.758767	0.376898	0.184935	0.15665	0.27185	-0.411705	-0.17031	0.00316735	0.261787	-0.216787	0.381798	0.0217204	-0.126538	-0.645415	0.347909	-0.460936	0.23864	-0.244138	0.551782	-0.0582168	0.0798601	0.285347	0.371874	-0.385609	-0.00673957	-0.182021	0.0454306	-0.171995	0.269207	0.276823	0.145352	-0.118789	0.310098	-0.226109	-0.690325	-0.159917	-0.524718	-0.0781069	-0.258338	0.367164	0.232418	0.336001	-0.230794
RL|S1|C11593	-0.442845	-0.440234	0.0401879	0.119925	0.263964	0.341317	-0.229519	-0.291692	-0.0118964	-0.31781	-0.0205863	0.0486745	0.00295512	0.155718	-0.210212	0.115341	0.102864	0.0506239	-0.234152	-0.0176746	-0.0646037	0.0699692	0.210609	-0.191659	-0.0298544	-0.170462	0.300286	0.177161	0.0108021	0.158939	0.0708143	-0.0139164	-0.303972	0.0525296	0.492021	0.389321	0.20023	-0.235896	-0.225095	0.350374	0.0497773	0.114981	-0.110509	-0.417405	0.0470552	-0.0759419	-0.0545247	0.0909753	-0.27331
RL|S1|C11597	-0.304544	-0.561322	0.16465	-0.0805753	0.126133	0.294517	-0.228904	-0.286791	-0.0930774	-0.0696333	-0.248714	0.196028	-0.311964	-0.0449898	-0.274749	0.354939	-0.335359	0.212645	-0.136997	0.0729458	-0.056357	0.329781	0.197449	-0.0227698	-0.18103	-0.00358949	0.30134	0.0525335	-0.0220888	0.332046	0.182941	0.0383472	-0.398672	0.155663	0.193583	0.361316	0.065352	-0.36738	-0.187383	0.341107	0.436505	-0.0103298	0.110226	-0.25429	0.208417	-0.217223	-0.118469	0.0778405	-0.200567
RL|S1|C11599	-0.00408274	0.0543492	-0.113125	0.224628	-0.490446	0.122265	-0.264733	-0.359366	0.181852	-0.479112	-0.0528824	-0.244415	0.506687	0.268864	0.132524	-0.151612	0.795058	0.300515	-0.272765	-0.184356	-0.0418149	-0.368921	-0.180262	-0.510735	0.155378	0.143206	0.036167	-0.475996	-0.168892	-0.224506	-0.320828	0.0205575	-0.0209892	0.069257	0.364814	0.198536	0.205241	0.422152	-0.191109	-0.0758891	-0.379217	0.0416454	-0.142185	-0.50972	-0.227412	0.640195	0.0733515	-0.32268	-0.248052
RL|S1|C1160	0.296556	-0.149855	0.131586	-0.247331	-0.157279	-0.113393	-0.167495	-0.0397115	0.164212	-0.0181858	-0.186772	0.250212	0.124538	0.124993	-0.154276	0.120078	-0.105252	-0.331394	0.00344608	0.404047	0.0904386	0.0607603	-0.051814	0.083506	-0.0612466	0.0111135	-0.013106	0.175694	-0.0153497	-0.108446	-0.00609534	0.078398	-0.314182	-0.0396959	0.0984923	-0.0235751	0.0100278	-0.0185369	-0.173408	-0.130001	0.119158	-0.142921	-0.104769	0.0889575	-0.118845	0.0213035	-0.00925938	-0.196971	0.0763764
RL|S1|C11600	0.144745	-0.168458	0.077798	-0.162038	-0.127089	0.0284144	-0.125245	-0.016463	0.0600542	-0.0688959	-0.0650607	0.0801724	0.127702	0.0497174	0.00153698	-0.0293547	0.00175284	-0.20161	-0.0980798	0.267168	-0.0669596	0.0504507	-0.163398	-0.00991224	0.0024773	-0.0555159	-0.076301	-0.0313578	-0.0204759	-0.00980494	-0.0613423	0.0753701	-0.233354	-0.0355646	0.0491394	0.0409828	-0.0293568	-0.00698695	-0.108063	-0.0708268	0.113119	-0.0984624	-0.0160554	0.0416435	-0.0791816	0.0370511	0.0683032	-0.199015	0.00375662
RL|S1|C11601	-0.455117	-0.10197	-0.067015	0.310528	0.595839	0.0896909	0.159089	-0.166799	-0.0508395	0.213252	0.117082	-0.282396	-0.124624	-0.0192462	-0.0734449	-0.040707	0.168352	0.557737	0.0288452	-0.407546	0.0740692	-0.05466	0.22227	-0.205478	0.0231881	0.154861	0.246052	0.125218	0.237831	0.19678	0.158995	0.263388	-0.183885	-0.0118641	0.0106068	0.209178	0.303245	-0.28518	-0.0475481	0.2437	-0.00806947	0.195638	-0.249313	-0.351943	-0.12067	0.0398674	-0.0176335	0.498209	-0.306914
RL|S1|C11602	-0.411193	-0.189039	-0.203478	0.406514	0.470223	0.727337	0.381296	-0.425298	-0.234302	-0.105724	-0.0543623	-0.25641	-0.152917	0.0806511	-0.294389	0.302254	0.00120142	0.59622	-0.188692	-0.736956	-0.279544	0.458544	0.578923	-0.162103	-0.0289477	-0.123178	0.612906	-0.553509	0.28367	0.636895	-0.250473	0.109534	-0.150489	0.57826	0.191835	0.565541	0.554686	-0.391596	-0.225039	0.12768	0.714588	0.785386	-0.163055	-0.388812	-0.317849	0.0683065	-0.252239	0.289879	-0.686097
RL|S1|C11604	-0.406477	0.425048	-0.352514	1.0552	1.14467	0.267086	0.784043	0.37294	0.507807	-0.0507293	-0.0253258	-0.361673	0.0080559	0.364001	0.0634485	-0.341429	0.683209	-0.129454	-0.526791	-1.27792	0.214327	-0.426955	-0.082045	-0.549591	0.433326	-0.162156	0.285743	0.299147	0.393977	-0.370225	-0.14211	-0.570864	0.197029	0.137447	0.94008	1.00659	0.120545	0.0681438	-0.123894	0.190604	-0.813595	-0.0224574	-0.942016	-0.00224463	-0.432632	0.894319	0.202998	0.413264	-0.416108
RL|S1|C11606	0.232027	-0.343837	-0.0268608	-0.405845	-0.195968	-0.0802857	-0.30553	-0.0681074	-0.0813217	0.0451578	-0.152648	0.265373	-0.289116	-0.0461024	-0.188781	0.15012	-0.205072	-0.0041783	0.263926	0.240254	0.138015	0.33036	-0.0924204	0.203611	-0.275699	0.0408258	-0.00888025	0.332732	0.058718	0.218382	-0.0260595	0.0482786	-0.33186	0.0207873	-0.0604377	-0.0248506	0.345222	0.00238507	-0.251793	0.0527651	0.376199	-0.118856	-0.162086	-0.0493542	0.0579245	0.0557131	0.0875417	0.117671	-0.0836758
RL|S1|C11607	0.183862	-0.204309	0.088462	-0.190815	-0.123867	0.0329548	-0.170525	-0.012025	0.0700548	-0.0908835	-0.0804674	0.152768	0.0954374	0.0542697	-0.0635213	0.0448249	-0.0152149	-0.200174	-0.0983133	0.307318	0.0326649	0.101851	-0.0935506	0.0326668	-0.0103371	-0.0733274	-0.0897826	0.0270513	0.0017932	-0.0790577	-0.046827	0.0515332	-0.286189	-0.0597059	0.0950271	0.0972496	0.00669812	-0.0755103	-0.0738693	-0.0648553	0.168247	-0.118335	-0.00103785	-0.0308602	-0.0493619	-0.0217188	0.0440156	-0.181224	-0.0174151
RL|S1|C11613	0.0520166	-0.05555	0.0172412	0.0089359	0.00103971	0.0119663	0.0149313	-0.0178644	0.00626646	-0.0302742	0.0162503	-0.0626761	0.0682465	-0.0222601	0.0584666	0.0360748	0.0281879	0.0203	-0.00130839	0.074669	0.0358607	0.00937233	2.19191e-05	-0.0635609	0.041137	0.0509501	-0.0249757	-0.107604	-0.0491123	-0.0243811	-0.0377183	0.00514392	-0.0580417	-0.0556324	0.0130247	0.0131697	0.0546239	0.0205648	-0.0376834	-0.0151722	0.0488602	-0.0123292	-0.0468268	-0.045494	-0.0230153	0.0594402	0.0103656	-0.0922824	0.0380771
RL|S1|C11614	0.165028	-0.187113	0.0613413	-0.168342	-0.125081	-0.0207022	-0.145981	0.00144033	0.079287	-0.0801165	-0.0678643	0.112896	0.128287	0.0367511	-0.070625	-0.00095287	0.00616861	-0.21496	-0.0907176	0.313564	0.000565471	0.0625558	-0.10918	0.0331625	-0.036389	-0.0549008	-0.0838211	0.0174696	-0.0513969	-0.0444137	-0.0271684	0.082854	-0.251928	-0.101528	0.0966012	0.0572864	-0.0334391	-0.0138797	-0.0673244	-0.0490958	0.141225	-0.0863083	-0.00267167	0.0163984	-0.063096	-0.0273366	0.0448438	-0.180415	0.0229246
RL|S1|C11615	-0.187565	0.294309	-0.0481753	0.447227	0.451785	0.0042268	0.446806	-0.0374838	0.00111159	-0.325428	0.151248	0.0531924	0.023906	0.124372	-0.163658	-0.0250296	0.182083	-0.0245975	0.118533	-0.105791	0.36479	-0.0645576	0.219379	0.151033	0.00194444	-0.223824	0.160545	0.242518	-0.176548	-0.0573196	0.394697	-0.1123	0.218582	-0.0502918	0.520945	0.297367	0.157525	0.0479092	0.104952	0.000608267	-0.55805	-0.143671	-0.153143	0.16383	0.0408536	0.0119532	-0.153256	0.0196034	0.00231587
RL|S1|C11616	-0.118252	-0.054549	-0.0313568	-8.24505e-05	0.25809	-0.0723852	0.0800004	0.157597	-0.00557775	0.202322	0.0216929	-0.0804468	-0.138898	-0.0627208	0.275123	-0.0983631	0.0778739	0.187675	0.213861	-0.0330954	0.180616	-0.0736099	0.046726	-0.0381303	-0.113332	0.106093	0.0121908	0.0776575	-0.0747641	0.00697852	0.213195	0.14772	-0.0898576	-0.223149	-0.153452	-0.00833484	-0.0142279	-0.0266774	-0.0223164	0.0106258	-0.0406232	-0.0360912	-0.074457	-0.0340651	-0.00553121	0.054162	0.017089	0.121207	0.26679
RL|S1|C11617	-0.00319467	0.13053	-0.0140746	0.139212	0.255402	0.0289082	0.157177	0.0328511	-0.393229	0.0177342	0.00851959	0.0455104	-0.355588	0.00219328	0.186409	0.161189	-0.140077	-0.0257359	0.0435838	0.044022	0.234589	0.144523	0.140034	0.09743	-0.0840191	-0.122271	0.00206594	0.03666	-0.0789898	0.0680865	0.249007	0.0148184	0.293247	0.0250185	0.103134	-0.121235	0.0016113	-0.118841	-0.0992373	-0.124563	-0.100714	-0.050811	0.0363025	0.0776325	-0.0017821	-0.0542268	-0.0985505	0.0998346	0.205663
RL|S1|C11618	0.193655	-0.151767	0.0805763	-0.157651	-0.11174	-0.0104604	-0.126834	0.0175847	0.0898546	-0.0780371	-0.0846782	0.109506	0.12695	0.0200844	-0.00650918	0.0539259	-0.0188128	-0.1734	-0.097325	0.279534	0.0198508	0.0522137	-0.0901874	0.00822843	0.0168719	-0.0219098	-0.0848079	-0.0390414	-0.0301742	-0.0907886	-0.0294365	0.077163	-0.243314	-0.0694047	0.0726696	0.0661494	-0.0631521	-0.0618751	-0.0518488	-0.0809948	0.125768	-0.112343	0.00161967	-0.0196614	-0.0342599	0.00423586	0.0014085	-0.209076	0.000115587
RL|S1|C11621	0.192974	-0.142001	0.086486	-0.174134	-0.114321	-0.0444796	-0.179005	-0.0724312	0.0562021	-0.150041	-0.0213575	0.0912619	0.174504	0.111903	-0.0835402	0.040685	0.0654094	-0.0961217	-0.0677552	0.342945	0.0463299	0.0543851	-0.0690391	0.0341277	-0.0113518	-0.0530497	-0.0417201	-0.0108403	-0.0665996	-0.0762354	-0.0487457	0.0456091	-0.225743	-0.0925072	0.0890105	0.0813842	0.0333056	-0.0677739	-0.108219	0.00457798	0.0902512	-0.034071	0.00110987	-0.0439346	-0.0943422	-0.0109446	0.00539613	-0.198714	0.0546498
RL|S1|C11622	-0.138247	-0.117874	0.0173535	-0.0380115	-0.00699168	0.238581	0.0727923	-0.0466945	-0.0103177	-0.00036457	-0.0610185	-0.092706	0.0276791	-0.065204	-0.0288252	0.0419083	0.239998	-0.164056	-0.140931	-0.214907	-0.121449	0.185291	0.1983	0.088136	-0.124021	-0.165716	0.180267	-0.0540654	0.0982133	0.157347	0.0766204	-0.10212	-0.0829443	-0.108934	-0.0292703	-0.00584518	0.190036	0.191658	-0.000567321	-0.23793	0.268176	0.0904669	-0.0531978	-0.00529146	-0.21782	0.0484212	-0.0246205	0.0607643	-0.0138641
RL|S1|C11624	0.0164861	0.0359799	0.0549591	-0.159582	0.116631	0.164422	-0.00459189	0.046448	-0.199942	0.0849601	0.112074	0.0647183	-0.049459	0.0600712	0.266088	0.191268	0.189302	0.0517498	0.0281077	-0.0141376	0.0858987	0.136135	-0.0246692	0.0683019	-0.147146	-0.117985	-0.174982	0.024156	0.115052	-0.140488	-0.020233	-0.0806034	-0.0516591	0.156135	-0.206287	0.0665756	0.065056	-0.190994	-0.0557946	-0.311983	0.0776016	-0.0763515	-0.0121331	-0.321357	0.044724	0.102277	-0.0480417	0.212933	-0.0301323
RL|S1|C11626	-0.354836	0.302443	-0.0604099	0.689312	0.864217	0.240399	0.621715	0.171361	-0.548069	0.692097	0.186456	-0.320086	-0.834687	0.180487	0.839471	-0.363913	-0.281987	0.414466	0.955164	-0.623555	0.163661	-0.0140004	0.594528	0.00659516	-0.0215195	-0.147352	0.141759	0.15204	0.63409	0.0980319	0.216868	0.415196	0.51827	0.528404	-0.36207	-0.098905	0.595993	-0.404304	-0.0328352	-0.27896	-0.302032	0.27147	-0.133006	-0.0499373	-0.438764	0.165743	-0.278795	0.763299	0.16738
RL|S1|C11628	-0.01883	-0.0124078	0.107066	0.0194184	0.0934415	0.261652	-0.104202	-0.0491406	-0.183364	0.0470512	0.0648965	-0.000321453	-0.00306512	0.242244	0.234404	-0.178508	0.23583	0.167479	0.205669	-0.117587	0.123996	0.0612361	-0.112165	-0.194387	0.0511351	-0.0342935	-0.0715961	0.228389	0.284341	-0.21776	-0.182364	-0.122891	-0.0961614	0.131549	-0.0337578	0.0125025	0.435266	-0.0859713	-0.183593	-0.0695477	0.0518604	0.0203926	-0.178807	-0.29024	-0.187556	0.260281	0.112672	0.316479	-0.0972671
RL|S1|C1163	-0.0798467	-0.0614975	-0.0126563	-0.0435929	0.200505	-0.0115118	0.0466606	0.11552	-0.0275195	0.183131	0.0181926	-0.0515373	-0.107979	-0.0483134	0.240363	-0.047219	0.120946	0.112074	0.123573	-0.0384241	0.128553	-0.0123957	0.0295707	-0.0122177	-0.123304	0.0450764	-0.00118654	0.0593055	-0.00656035	0.0103607	0.167587	0.109947	-0.0982732	-0.164334	-0.149956	-0.0178694	0.0255685	-0.022783	-0.0479289	-0.0716063	0.0199472	-0.027794	-0.0759593	-0.0861898	-0.0513673	0.0642031	0.0217293	0.132853	0.181515
RL|S1|C11633	-0.157547	-0.387226	0.0594305	-0.155273	0.129262	0.231616	-0.160327	-0.229063	-0.0338486	-0.0440631	-0.0405141	0.127308	0.0205185	-0.00127611	-0.127571	0.152436	0.0513283	0.249503	-0.0601563	0.105574	-0.0446381	0.226875	0.071841	-0.0383052	-0.155686	0.0213991	0.165725	-0.0675993	0.00685721	0.137205	0.000730681	0.175978	-0.467286	0.0565828	0.0635475	0.201499	0.176245	-0.235029	-0.283644	0.146818	0.394377	0.136401	0.0266584	-0.341239	0.0285741	-0.052797	-0.00441621	0.0389206	-0.164981
RL|S1|C11634	-0.070788	-0.0243229	-0.191476	0.369287	-0.83345	0.171903	-0.2762	-0.312631	0.112858	-0.572862	-0.196414	-0.35675	0.461819	0.206171	0.308778	-0.29705	0.994801	0.514787	0.0618567	-0.420759	-0.298977	-0.489937	-0.220725	-0.848561	0.326594	0.384348	0.329669	-0.492355	-0.247606	-0.394128	-0.766489	-0.0779853	-0.165061	0.534873	0.558305	0.262274	0.560801	0.632387	-0.446143	-0.0746599	-0.230085	0.0751471	-0.425488	-0.652396	-0.118559	1.15665	0.184238	-0.375508	-0.45587
RL|S1|C11635	-0.0856735	-0.0686834	-0.0110116	-0.0297516	0.23354	-0.0683936	0.0384733	0.118074	-0.012825	0.214166	0.00135497	-0.077304	-0.137601	-0.0575387	0.251728	-0.076668	0.0768047	0.161362	0.153192	-0.0208732	0.167147	-0.0607295	0.0237061	-0.0452332	-0.112586	0.103526	0.00657638	0.0703713	-0.0351735	0.0205478	0.205338	0.159024	-0.0886594	-0.205422	-0.143913	-0.0267905	-0.00703914	-0.033521	-0.0556743	0.00600737	-0.0408613	-0.0403947	-0.0829346	-0.0681958	-0.0477944	0.0386725	0.0247172	0.131051	0.250851
RL|S1|C11637	0.159997	-0.143261	0.0710156	-0.140181	-0.0919424	0.00458494	-0.11648	-0.0102891	0.0460472	-0.0705489	-0.0543432	0.0920544	0.0945024	0.0302571	-0.0355236	0.0431359	0.00912535	-0.154981	-0.0813439	0.233292	0.0182238	0.0739368	-0.0823771	0.0199846	-0.0216831	-0.0366597	-0.0765359	0.00286529	-0.0260001	-0.0630848	-0.0343427	0.0510138	-0.202985	-0.0521284	0.0746197	0.0646113	-0.000366842	-0.0419761	-0.0646865	-0.0605178	0.121855	-0.0894773	-0.00562396	-0.0295649	-0.0451978	-0.00292626	0.0251947	-0.136507	0.00488018
RL|S1|C11642	0.211965	-0.0903287	0.109382	0.00811523	-0.866738	0.112036	-0.0617287	-0.493814	0.250378	-0.510661	-0.298263	-0.157974	0.224805	0.0646117	-0.208392	0.0980656	0.601884	0.301112	0.175073	-0.135397	0.0520622	-0.195489	-0.0783956	-0.378547	0.294957	0.303385	0.261369	-0.378373	-0.0949502	-0.227132	-0.394452	-0.0472504	-0.284381	0.324324	0.29547	0.269083	0.522152	0.598292	-0.0011499	-0.020232	0.0544951	-0.291705	0.0209132	-0.322578	0.0645892	0.528884	0.259718	-0.318079	-0.410139
RL|S1|C11644	0.0360122	0.0261271	0.0623778	-0.154528	0.0998779	0.198318	-0.0319354	0.0306466	-0.227765	0.0864891	0.0974273	0.0809371	-0.0760355	0.0715261	0.287137	0.19951	0.190431	0.0634621	0.00565557	-0.0346713	0.102063	0.177158	-0.0319934	0.0602232	-0.161328	-0.134218	-0.176889	0.033616	0.153528	-0.127931	-0.0205223	-0.0903288	-0.0334019	0.184548	-0.205845	0.0897465	0.103351	-0.206421	-0.0680439	-0.340618	0.120402	-0.0754499	-0.0370238	-0.356714	0.0216083	0.116768	-0.0407059	0.23796	-0.0812617
RL|S1|C11647	0.0470733	-0.0596752	-0.000168307	0.0327413	-0.00258435	0.026175	0.017225	-0.0136015	0.0152925	-0.0377842	0.0368986	-0.0767164	0.0750317	-0.0327658	0.112562	0.0272485	0.0197393	0.0572113	0.0127843	0.0906296	0.0604339	-0.0121602	0.0148906	-0.111365	0.0808555	0.073477	-0.023775	-0.153147	-0.0671589	-0.0353641	-0.0612272	-0.00338748	-0.0513143	-0.0850416	-0.000560435	-0.0146701	0.0667698	0.0398341	-0.040545	-0.0138306	0.0535735	0.00837628	-0.0645585	-0.0476627	-0.0174171	0.0922288	0.0206834	-0.147155	0.0429149
RL|S1|C11652	-0.321029	-0.416957	0.152878	-0.0524775	0.209263	0.261799	-0.144845	-0.247378	-0.137334	0.11628	-0.147748	-0.0793892	-0.31558	-0.0781505	-0.112336	0.195776	-0.126236	0.290041	-0.045175	-0.14299	-0.0761061	0.179622	0.168876	-0.107802	-0.102025	0.0537253	0.254632	0.00838807	0.120443	0.313734	0.09283	0.0976065	-0.26348	0.153347	0.0325373	0.24249	0.178907	-0.292753	-0.174925	0.287985	0.291776	0.00994404	0.00156927	-0.294298	0.0222306	-0.155129	-0.00207007	0.227736	-0.150021
RL|S1|C11653	-0.531239	-0.0372735	-0.19404	0.362383	0.614589	0.556964	0.392254	-0.187257	-0.0626575	-0.0482165	0.119735	-0.471641	-0.0290257	0.0592117	-0.0355003	0.259617	0.113011	0.634941	-0.329591	-0.68655	-0.0889489	-0.00983235	0.564651	-0.464487	0.230585	0.0806867	0.35058	-0.293106	0.279523	0.290127	-0.14139	-0.0525716	-0.132574	0.0124676	-0.0340693	0.185419	0.225409	-0.268368	0.130297	-0.0840583	0.202743	0.537777	-0.358616	-0.446436	-0.0443966	0.188211	-0.172141	0.33028	-0.539878
RL|S1|C11655	-0.155637	0.295142	-0.0630955	0.360308	0.59494	-0.0749111	0.70875	0.187219	-0.132195	0.386435	0.162788	-0.517741	-0.0254947	0.16536	0.246626	-0.465418	0.0698003	0.182998	0.639989	-0.404135	-0.0733383	-0.207138	0.400124	0.0659875	0.0997099	-0.0685263	0.0369056	-0.14848	0.264191	0.149734	0.0244879	0.685383	0.223079	0.210922	-0.0847997	0.0503129	0.281981	-0.278551	0.1241	-0.0533199	-0.333185	0.255399	0.0227282	0.274824	-0.497331	-0.165286	-0.204284	0.413919	0.218523
RL|S1|C11656	-0.382984	-0.138607	-0.235783	0.453686	0.648988	0.373299	0.328522	-0.208693	-0.157766	0.134026	0.0539907	-0.245855	-0.293887	0.100768	-0.164305	0.0971178	-0.0903641	0.417799	-0.113076	-0.529155	-0.0391467	0.236301	0.4875	-0.131252	-0.0113349	-0.0177054	0.451433	-0.158187	0.351345	0.484153	-0.00361265	0.0992041	-0.0223402	0.285754	0.169293	0.355198	0.414703	-0.290168	-0.162468	0.113812	0.319638	0.511466	-0.348472	-0.244677	-0.334931	0.118923	-0.186903	0.344861	-0.450475
RL|S1|C11660	0.335171	-0.0292796	0.146072	-0.186061	-0.120394	-0.150809	-0.0662635	-0.0360002	0.13537	-0.00102333	-0.143266	0.251933	0.096584	0.127267	-0.148044	0.125853	-0.0967527	-0.379101	-0.0319365	0.446134	0.108959	0.0551743	-0.0120123	0.134095	-0.0800177	0.0131196	0.0288667	0.217442	-0.0470533	-0.142305	0.104862	0.108847	-0.276524	-0.0934579	0.0825089	-0.0804562	0.00460987	0.0146397	-0.204531	-0.189062	0.0691261	-0.139096	-0.103445	0.141239	-0.165609	0.0035971	-0.0024421	-0.201659	0.119977
RL|S1|C11661	-0.136818	0.33841	-0.124057	0.301739	0.461553	0.0614918	0.391427	0.110645	-0.223748	0.208763	0.295767	-0.304281	-0.160655	-0.00551053	0.336812	0.0335957	0.162815	0.240678	0.0575636	-0.380604	0.170634	-0.134179	0.222168	-0.139384	0.141607	0.0245243	-0.0730323	0.0258327	0.327941	-0.0724626	0.0181722	-0.0489879	0.25432	-0.0617311	-0.202442	-0.214072	0.211572	-0.0715398	0.179449	-0.340815	-0.211628	0.103785	-0.261158	-0.209523	-0.123931	0.238877	-0.0197821	0.41595	-0.150224
RL|S1|C11663	-0.620322	0.632106	-0.266283	1.67025	1.11232	0.144095	1.03239	0.0377048	0.314901	0.0153494	0.457191	-0.589815	-0.216878	0.42797	0.00932345	-0.474519	0.621234	-0.0886141	0.0940143	-1.13536	0.496913	-0.750144	0.520198	-0.198573	0.429847	-0.254797	0.249364	0.592001	0.761552	-0.311331	0.476254	-0.631749	0.713288	-0.0918516	0.659588	0.444156	0.54074	0.433473	0.749136	-0.0151335	-1.28128	-0.212991	-0.668828	-0.178756	-0.404501	0.585577	-0.0428014	0.671357	-0.591421
RL|S1|C11665	-0.0881301	0.145059	-0.0418927	0.370934	0.51093	0.16303	0.553578	0.1394	0.0471689	-0.165319	0.150931	-0.0572079	-0.0126857	0.111858	0.0348396	-0.252479	0.0126835	0.0371825	0.171382	-0.108786	0.167558	-0.185466	0.108598	0.153926	0.0136354	-0.232098	-0.0920179	-0.153913	0.0326938	0.0529463	0.304933	-0.0667036	0.178282	0.0598636	0.332032	0.563621	-0.15051	-0.225183	0.282498	0.0297531	-0.499901	-0.124603	-0.0450374	0.275069	-0.0141371	-0.129162	-0.215276	-0.0679126	0.237931
RL|S1|C11667	0.00243306	0.0233449	0.0616083	-0.125207	0.124206	0.187893	-0.0197854	0.0311809	-0.238559	0.102604	0.0969874	0.0532371	-0.104772	0.0620961	0.302766	0.162885	0.185356	0.0714759	0.0327079	-0.0529936	0.0947476	0.166284	-0.0118486	0.0459017	-0.158345	-0.14279	-0.156228	0.0378319	0.151526	-0.107034	0.00582147	-0.038501	-0.0149963	0.164387	-0.21074	0.0450801	0.114405	-0.199656	-0.0790142	-0.331882	0.100681	-0.0575366	-0.0274754	-0.320196	-0.00357002	0.101176	-0.0343899	0.25044	-0.0470447
[truncated: 7,628 more rows]
[truncated: 52 more columns]

## Sheet: Fig3a
			Number of high-quality bins
	Human gut			Number of samples for training					SemiBin	165
		1	3	5	10	15	20		Metabat2	133
	1	147	166	176	195	188	187
	2	143	168	175	186	197	192
round	3	131	164	177	188	190	194
	4	146	178	182	194	186	185
	5	153	166	181	180	190	198
	Dog gut			Number of samples for training					SemiBin	176
		1	3	5	10	15	20		Metabat2	103
[truncated: 19 more rows]

## Sheet: Fig3b
Human gut									Dog gut									Ocean									Soil
[truncated: 131 more rows]

[truncated: 26 more sheets: Fig4, Fig6b, Supp3, Supp4, Supp5, Supp6, Supp7, Supp8, Supp9, Supp10, Supp12, Supp13, Supp14, Supp15, Supp16, Supp17, Supp18, Supp19, Supp21, Supp22 …]
